# Supplementary material for: Proteomic Studies for the Investigation of γ-Globin Induction by Decitabine in Human Primary Erythroid Progenitor Cultures
Source: J Clin Med. 2020 Jan 3;9(1):134. doi: 10.3390/jcm9010134 (PMC7019605; doi:10.3390/jcm9010134)
Supplement: Supplementary file 1 [file jcm-09-00134-s001.zip]

Archive with 3 entries (3 files):
- Supplementary Table S1.xlsx
- Supplementary Table S2.xlsx
- Supplementary Table S3.xlsx
