# Supplementary material for: Proteomic Studies for the Investigation of γ-Globin Induction by Decitabine in Human Primary Erythroid Progenitor Cultures
Source: J Clin Med. 2020 Jan 3;9(1):134. doi: 10.3390/jcm9010134 (PMC7019605; doi:10.3390/jcm9010134)
Supplement: Supplementary file 1 [file jcm-09-00134-s001.zip › Supplementary Table S1.xlsx]

## Sheet: Supplementary file 1
	Accession	Description	ΣCoverage	Σ# Proteins	Σ# Unique Peptides	Σ# Peptides	Σ# PSMs	A7: (114+116)/(113+115)	A7: (114+116)/(113+115) Count	A7: (114+116)/(113+115) Variability [%]	A7: (117+119)/(113+115)	A7: (117+119)/(113+115) Count	A7: (117+119)/(113+115) Variability [%]	A7: (118+121)/(114+116)	A7: (118+121)/(114+116) Count	A7: (118+121)/(114+116) Variability [%]	A7: (118+121)/(117+119)	A7: (118+121)/(117+119) Count	A7: (118+121)/(117+119) Variability [%]	A7: 114/113	A7: 114/113 Count	A7: 114/113 Variability [%]	A7: 116/115	A7: 116/115 Count	A7: 116/115 Variability [%]	A7: 118/117	A7: 118/117 Count	A7: 118/117 Variability [%]	A7: 121/119	A7: 121/119 Count	A7: 121/119 Variability [%]	Score A(3,6)	Coverage A(3,6)	# Peptides A(3,6)	# PSM A(3,6)	# AAs	MW [kDa]	calc. pI
	P0CG48	Polyubiquitin-C OS=Homo sapiens GN=UBC PE=1 SV=3 - [UBC_HUMAN]	91.97	4	9	9	115	1.09263	115	22.8534	1.73227	115	37.8675	1.3189	115	20.4874	0.868789	115	12.064	0.963043	115	22.4673	1.51056	115	63.0723	0.828241	115	19.0419	0.967797	115	13.4904	186.526	91.97	9	115	685	76.9915	7.66455
	P68871	Hemoglobin subunit beta OS=Homo sapiens GN=HBB PE=1 SV=2 - [HBB_HUMAN]	91.16	1	12	18	2059	0.997414	1072	13.9627	0.855658	1072	32.4188	0.694646	1072	34.6318	0.819808	1072	16.2323	0.815993	1071	24.6379	1.19789	1070	25.5438	0.842233	1070	20.2592	0.815015	1072	28.1545	3688.83	91.16	18	2059	147	15.9883	7.28369
	P02042	Hemoglobin subunit delta OS=Homo sapiens GN=HBD PE=1 SV=2 - [HBD_HUMAN]	89.8	1	8	14	1215	0.961521	228	13.676	1.71715	228	55.6988	1.4348	228	45.2636	0.795611	228	17.36	0.877333	226	23.5372	1.08201	226	27.2912	0.782655	228	20.5691	0.870893	228	21.0979	2343.11	89.8	14	1215	147	16.0453	8.04541
	P69891	Hemoglobin subunit gamma-1 OS=Homo sapiens GN=HBG1 PE=1 SV=2 - [HBG1_HUMAN]	88.44	2	1	13	788	1.00959	114	8.35321	1.09853	114	10.1014	1.00433	114	12.7862	0.910875	114	7.98246	0.801044	114	12.5537	1.34077	114	17.9101	0.888276	114	13.1915	0.930254	114	11.0629	1674.95	88.44	13	788	147	16.1303	7.1958
	P69892	Hemoglobin subunit gamma-2 OS=Homo sapiens GN=HBG2 PE=1 SV=2 - [HBG2_HUMAN]	88.44	2	1	13	828	1.08271	154	12.6009	1.24504	154	29.85	1.1525	154	12.9659	0.986429	154	15.8922	0.841935	154	21.0893	1.50567	154	43.3593	1.05371	154	19.7128	0.915882	154	30.6405	1804.51	88.44	13	828	147	16.1163	7.1958
	P06702	Protein S100-A9 OS=Homo sapiens GN=S100A9 PE=1 SV=1 - [S10A9_HUMAN]	81.58	1	8	8	92	1.17583	92	15.1943	0.79595	92	54.7498	0.58856	92	67.7638	0.917664	92	12.028	1.04125	90	28.5275	1.25444	92	20.4134	0.883307	92	19.82	0.969083	91	19.274	157.289	81.58	8	92	114	13.2335	6.12549
	P05387	60S acidic ribosomal protein P2 OS=Homo sapiens GN=RPLP2 PE=1 SV=1 - [RLA2_HUMAN]	77.39	1	8	8	50	1.04181	50	15.5263	1.1276	50	34.909	0.887708	50	43.0776	0.856422	50	15.8516	0.900855	50	14.8128	1.14378	50	50.3397	0.870872	50	17.3879	0.894539	50	23.4608	91.0281	77.39	8	50	115	11.6578	4.53857
	P00441	Superoxide dismutase [Cu-Zn] OS=Homo sapiens GN=SOD1 PE=1 SV=2 - [SODC_HUMAN]	77.27	1	9	9	45	1.04803	45	10.9099	1.13073	45	23.3178	0.962238	45	19.7437	0.896996	45	14.9602	0.922362	45	19.1564	1.2233	45	28.0387	0.818956	45	17.9068	0.955053	45	14.256	89.796	77.27	9	45	154	15.9259	6.12549
	P69905	Hemoglobin subunit alpha OS=Homo sapiens GN=HBA1 PE=1 SV=2 - [HBA_HUMAN]	76.06	1	11	12	1325	0.971196	1274	13.7813	0.979757	1274	23.486	0.909463	1274	24.4972	0.917543	1274	15.4036	0.857148	1272	21.2335	1.10105	1272	22.2936	0.893541	1273	19.1294	0.94181	1274	20.9063	2969.68	76.06	12	1325	142	15.2479	8.67529
	P37802	Transgelin-2 OS=Homo sapiens GN=TAGLN2 PE=1 SV=3 - [TAGL2_HUMAN]	75.88	2	12	12	56	1.03475	56	7.58099	0.908809	56	37.1371	0.811218	56	41.1146	0.894411	56	11.7638	0.915333	56	23.3157	1.16851	56	31.2553	0.842684	56	15.8167	0.953589	56	15.7885	91.3156	75.88	12	56	199	22.3772	8.25049
	P60174	Triosephosphate isomerase OS=Homo sapiens GN=TPI1 PE=1 SV=3 - [TPIS_HUMAN]	75.87	1	17	17	93	1.00926	93	11.2712	1.01633	93	26.4892	0.898018	93	19.3996	0.889651	93	12.4482	0.901342	93	19.3131	1.15186	93	23.8244	0.882281	93	12.7085	0.923695	93	23.444	205.979	75.87	17	93	286	30.7717	5.92236
	P61604	10 kDa heat shock protein, mitochondrial OS=Homo sapiens GN=HSPE1 PE=1 SV=2 - [CH10_HUMAN]	73.53	1	9	9	57	0.994863	57	12.611	0.999545	57	38.9302	1.06021	57	29.4293	0.953189	57	9.32208	0.94699	57	20.5529	1.07253	57	27.9209	0.917228	57	13.8353	1.06082	57	21.0522	104.388	73.53	9	57	102	10.9249	8.92432
	P30086	Phosphatidylethanolamine-binding protein 1 OS=Homo sapiens GN=PEBP1 PE=1 SV=3 - [PEBP1_HUMAN]	73.26	1	9	9	37	1.05729	37	11.3688	1.08179	37	38.397	0.877697	37	45.2241	0.894303	37	12.5196	0.934039	37	25.8534	1.20569	37	23.8745	0.851066	37	21.5556	1.017	37	16.852	61.8573	73.26	9	37	187	21.0437	7.53271
	P60709	Actin, cytoplasmic 1 OS=Homo sapiens GN=ACTB PE=1 SV=1 - [ACTB_HUMAN]	73.07	7	9	24	337	1.09549	158	14.0828	1.03037	158	37.4278	0.892452	158	32.8951	0.923917	158	19.8495	0.956099	158	23.0129	1.2406	156	28.0694	0.884383	156	23.2515	0.984588	158	23.8482	712.199	73.07	24	337	375	41.7097	5.47803
	P07737	Profilin-1 OS=Homo sapiens GN=PFN1 PE=1 SV=2 - [PROF1_HUMAN]	72.86	1	9	9	76	1.07447	76	16.4789	1.01945	76	37.8674	0.787434	76	43.3508	0.888584	76	12.911	0.964505	76	16.0608	1.23999	76	31.0676	0.877792	76	19.8795	0.93473	76	20.9116	146.124	72.86	9	76	140	15.0446	8.26514
	P00918	Carbonic anhydrase 2 OS=Homo sapiens GN=CA2 PE=1 SV=2 - [CAH2_HUMAN]	71.54	1	19	19	131	1.08872	131	15.0036	1.33334	131	30.8719	1.02299	131	19.3361	0.876603	131	16.3051	0.938242	131	22.4458	1.17039	131	37.6002	0.885947	131	14.4671	0.886609	130	21.7132	204.95	71.54	19	131	260	29.2279	7.40088
	P68431	Histone H3.1 OS=Homo sapiens GN=HIST1H3A PE=1 SV=2 - [H31_HUMAN]	70.59	3	1	15	426	0.941574	9	9.98281	1.28891	9	43.2488	1.08726	9	13.9828	0.876497	9	9.9653	0.984316	9	33.8799	0.945551	9	30.1108	0.632618	9	22.114	1.13295	9	10.753	1072.37	70.59	15	426	136	15.3945	11.1216
	Q71DI3	Histone H3.2 OS=Homo sapiens GN=HIST2H3A PE=1 SV=3 - [H32_HUMAN]	70.59	3	1	15	422	0.921848	5	15.3858	1.20647	5	29.9999	1.059	5	8.89474	1.00025	5	44.5546	0.966333	5	21.2425	0.992545	5	17.5163	0.887473	5	17.4938	1.16626	5	56.024	1068.36	70.59	15	422	136	15.3785	11.2681
	P10809	60 kDa heat shock protein, mitochondrial OS=Homo sapiens GN=HSPD1 PE=1 SV=2 - [CH60_HUMAN]	70.33	1	31	31	195	1.07781	188	13.4145	1.25777	188	25.3601	1.03397	188	24.7387	0.926904	188	15.5348	0.94961	188	18.3842	1.2209	188	25.9823	0.902658	188	15.7372	0.965312	188	24.5692	349.013	70.33	31	195	573	61.0164	5.87158
	O75368	SH3 domain-binding glutamic acid-rich-like protein OS=Homo sapiens GN=SH3BGRL PE=1 SV=1 - [SH3L1_HUMAN]	70.18	1	6	6	17	1.0925	17	11.5291	1.02119	17	34.0124	0.933112	17	39.5965	0.907766	17	10.1095	0.982999	17	14.7635	1.24024	17	29.3529	0.929077	17	13.7114	0.947505	17	15.5245	24.4974	70.18	6	17	114	12.7664	5.24951
	P08670	Vimentin OS=Homo sapiens GN=VIM PE=1 SV=4 - [VIME_HUMAN]	69.1	12	32	33	166	1.10382	164	13.4701	0.868479	164	46.356	0.729441	164	40.3466	0.955672	164	12.2662	0.942894	164	17.5064	1.25145	164	25.1746	0.981677	164	19.4948	0.951278	164	18.7366	317.543	69.1	33	166	466	53.6191	5.12256
	P18669	Phosphoglycerate mutase 1 OS=Homo sapiens GN=PGAM1 PE=1 SV=2 - [PGAM1_HUMAN]	68.9	3	12	12	62	1.00491	62	12.4822	1.01817	62	39.2437	0.934235	62	24.5491	0.861038	62	16.8018	0.972952	62	19.7799	1.09879	62	23.3839	0.858814	62	18.8336	0.902561	62	29.9926	76.9099	68.9	12	62	254	28.7858	7.18115
	P21266	Glutathione S-transferase Mu 3 OS=Homo sapiens GN=GSTM3 PE=1 SV=3 - [GSTM3_HUMAN]	68.89	2	17	18	122	1.16078	109	26.8611	1.3473	109	43.1149	0.814585	109	44.6695	0.830509	109	24.034	0.835082	109	26.5723	1.6564	109	83.9658	0.892003	109	16.3481	0.894422	109	36.6431	220.863	68.89	18	122	225	26.5421	5.5415
	P00558	Phosphoglycerate kinase 1 OS=Homo sapiens GN=PGK1 PE=1 SV=3 - [PGK1_HUMAN]	68.11	2	26	26	147	1.1281	147	12.1182	1.28307	147	44.5884	0.944835	147	18.9624	0.820186	147	23.176	0.836651	147	30.3703	1.48798	147	47.4961	0.935288	147	12.0251	0.749369	147	57.6063	226.252	68.11	26	147	417	44.5861	8.104
	P62937	Peptidyl-prolyl cis-trans isomerase A OS=Homo sapiens GN=PPIA PE=1 SV=2 - [PPIA_HUMAN]	67.88	6	13	14	131	1.02131	128	16.2634	1.09068	128	34.579	0.835241	128	41.2148	0.869535	128	16.2214	0.909764	128	20.6796	1.1854	128	72.4332	0.864005	128	16.5122	0.908965	128	24.7465	244.832	67.88	14	131	165	18.0009	7.81104
	O60814	Histone H2B type 1-K OS=Homo sapiens GN=HIST1H2BK PE=1 SV=3 - [H2B1K_HUMAN]	67.46	10	3	14	530	1.00107	77	10.4708	1.14514	77	50.5491	1.10785	77	38.2003	0.886921	77	16.1286	0.933846	77	15.0656	1.07152	77	21.0914	0.855	77	13.0466	0.941387	77	29.5369	768.946	67.46	14	530	126	13.8816	10.3159
	P04075	Fructose-bisphosphate aldolase A OS=Homo sapiens GN=ALDOA PE=1 SV=2 - [ALDOA_HUMAN]	67.03	2	17	20	112	1.0337	105	10.3188	1.13251	105	24.7375	0.914546	105	29.1523	0.865977	105	9.97115	0.887687	105	18.1948	1.25428	105	29.4973	0.873282	104	13.0476	0.887711	105	20.4179	253.476	67.03	20	112	364	39.3953	8.08936
	P84243	Histone H3.3 OS=Homo sapiens GN=H3F3A PE=1 SV=2 - [H33_HUMAN]	66.91	2	2	13	415	1.09598	8	23.2575	0.831241	8	41.2521	0.868243	8	29.094	1.00112	8	14.4803	1.10819	8	10.8626	1.02382	8	16.3645	0.879825	8	12.9582	1.01738	8	18.3915	1055.38	66.91	13	415	136	15.3185	11.2681
	P00915	Carbonic anhydrase 1 OS=Homo sapiens GN=CA1 PE=1 SV=2 - [CAH1_HUMAN]	65.9	1	15	15	420	1.03267	420	16.8106	1.24164	420	26.2114	0.951493	420	22.5421	0.841052	420	20.9086	0.833335	419	28.0479	1.33168	420	40.8144	0.904534	420	16.0262	0.853401	420	29.8726	617.448	65.9	15	420	261	28.8524	7.12256
	P06733	Alpha-enolase OS=Homo sapiens GN=ENO1 PE=1 SV=2 - [ENOA_HUMAN]	65.9	2	22	25	243	1.03015	218	14.228	0.967177	218	36.9496	0.907506	218	18.0874	0.950703	218	14.5486	0.899455	218	18.615	1.18139	218	34.1955	0.901275	217	13.7003	0.988373	218	22.6444	460.75	65.9	25	243	434	47.1393	7.38623
	P06899	Histone H2B type 1-J OS=Homo sapiens GN=HIST1H2BJ PE=1 SV=3 - [H2B1J_HUMAN]	65.87	8	2	13	481	1.03485	28	10.7197	1.28485	28	36.3214	1.07038	28	24.9679	0.863035	28	12.1229	0.919194	28	16.2775	1.13674	28	17.0374	0.874427	28	6.56656	0.866279	28	25.8528	731.675	65.87	13	481	126	13.8956	10.3159
	P06576	ATP synthase subunit beta, mitochondrial OS=Homo sapiens GN=ATP5B PE=1 SV=3 - [ATPB_HUMAN]	65.22	1	24	24	162	1.0448	161	13.8663	1.12475	161	23.9673	0.976236	161	23.1744	0.922201	161	12.385	0.921302	161	18.521	1.18218	161	24.2817	0.897894	161	15.9221	0.932748	161	24.0384	337.003	65.22	24	162	529	56.5246	5.40186
	P62258	14-3-3 protein epsilon OS=Homo sapiens GN=YWHAE PE=1 SV=1 - [1433E_HUMAN]	65.1	1	13	16	69	0.992759	56	12.991	1.12003	56	45.5444	0.939962	56	45.1198	0.879021	56	10.3944	0.90033	56	17.3804	1.09389	56	31.2252	0.861165	56	19.914	0.938238	56	17.5184	135.076	65.1	16	69	255	29.1554	4.7417
	P07437	Tubulin beta chain OS=Homo sapiens GN=TUBB PE=1 SV=2 - [TBB5_HUMAN]	64.19	4	4	21	206	1.05707	32	7.14224	1.0829	32	22.9674	0.864002	32	27.55	0.888285	32	12.5358	0.932301	32	11.7982	1.2647	32	11.8201	0.908327	32	14.5154	0.895534	32	24.838	402.535	64.19	21	206	444	49.639	4.89404
	P68371	Tubulin beta-4B chain OS=Homo sapiens GN=TUBB4B PE=1 SV=1 - [TBB4B_HUMAN]	64.04	6	4	21	196	1.06783	33	10.2305	1.14337	33	23.7328	0.97887	33	30.3954	0.920003	33	7.87593	0.97295	33	10.8322	1.16292	33	17.4319	0.890526	33	15.2756	0.931386	33	15.4344	379.481	64.04	21	196	445	49.799	4.89404
	P27797	Calreticulin OS=Homo sapiens GN=CALR PE=1 SV=1 - [CALR_HUMAN]	63.79	1	20	20	115	1.03889	115	13.9998	1.14835	115	32.0943	0.996238	115	27.991	0.888646	115	14.5618	0.870083	115	22.9635	1.29446	115	42.2039	0.877259	115	16.1263	0.963627	115	22.0281	129.787	63.79	20	115	417	48.1118	4.43701
	P52566	Rho GDP-dissociation inhibitor 2 OS=Homo sapiens GN=ARHGDIB PE=1 SV=3 - [GDIR2_HUMAN]	63.68	2	9	9	27	1.05941	26	14.5433	0.992418	26	29.362	0.945628	26	20.3367	0.909516	26	11.9903	0.988038	26	16.8498	1.12045	26	25.1784	0.885874	26	11.8653	1.02786	26	13.9181	27.0825	63.68	9	27	201	22.9736	5.21143
	Q06830	Peroxiredoxin-1 OS=Homo sapiens GN=PRDX1 PE=1 SV=1 - [PRDX1_HUMAN]	63.32	1	10	14	90	1.05863	63	14.2937	1.15507	63	26.4292	0.92712	63	26.325	0.892957	63	10.6653	0.906722	63	16.1318	1.21665	63	29.4783	0.877809	63	14.6053	0.907715	63	21.8708	181.955	63.32	14	90	199	22.0963	8.1333
	P23528	Cofilin-1 OS=Homo sapiens GN=CFL1 PE=1 SV=3 - [COF1_HUMAN]	63.25	3	12	12	71	1.07831	71	8.63914	1.1152	71	32.6407	0.851753	71	36.3702	0.896924	71	13.7641	0.95043	71	14.3677	1.22662	71	27.5506	0.890084	71	13.623	0.893466	71	20.4759	129.712	63.25	12	71	166	18.4907	8.08936
	Q16777	Histone H2A type 2-C OS=Homo sapiens GN=HIST2H2AC PE=1 SV=4 - [H2A2C_HUMAN]	62.79	2	2	7	710	0.800411	29	44.4699	1.24013	29	55.1393	1.41262	29	55.7099	0.989189	29	48.4487	0.915201	29	21.3261	0.903415	29	49.8346	0.914304	29	56.31	1.00615	29	43.5265	1632.77	62.79	7	710	129	13.9798	10.9019
	Q93077	Histone H2A type 1-C OS=Homo sapiens GN=HIST1H2AC PE=1 SV=3 - [H2A1C_HUMAN]	62.31	3	1	7	743	0.588682	6	28.3019	0.401722	6	88.4998	1.51313	6	20.0899	1.5881	6	81.188	1.35868	6	70.1203	0.374939	6	66.8208	0.887702	6	10.4294	2.15734	6	126.067	1654.36	62.31	7	743	130	14.0969	11.0483
	P32119	Peroxiredoxin-2 OS=Homo sapiens GN=PRDX2 PE=1 SV=5 - [PRDX2_HUMAN]	61.62	1	13	14	153	1.02591	140	11.8777	1.31321	140	30.085	1.05634	140	20.2967	0.867045	140	15.5496	0.89368	140	20.5014	1.18564	140	35.8062	0.909716	140	11.7918	0.878579	140	26.2909	336.316	61.62	14	153	198	21.8782	5.97314
	O75947	ATP synthase subunit d, mitochondrial OS=Homo sapiens GN=ATP5H PE=1 SV=3 - [ATP5H_HUMAN]	60.87	1	8	8	41	1.01318	41	9.97587	1.22198	41	18.7185	1.05511	41	17.1792	0.908226	41	12.3652	0.917614	41	19.7634	1.12496	41	20.5721	0.848612	41	17.9536	0.943625	41	24.7187	68.6233	60.87	8	41	161	18.4795	5.30029
	P30043	Flavin reductase (NADPH) OS=Homo sapiens GN=BLVRB PE=1 SV=3 - [BLVRB_HUMAN]	59.71	1	9	9	96	1.02008	96	11.7962	1.31128	96	24.6209	1.00739	96	19.5135	0.863134	96	13.3429	0.86173	96	19.394	1.28983	96	26.3927	0.863256	96	12.5897	0.876077	96	26.942	244.667	59.71	9	96	206	22.1054	7.6499
	P23396	40S ribosomal protein S3 OS=Homo sapiens GN=RPS3 PE=1 SV=2 - [RS3_HUMAN]	59.26	1	15	15	67	1.0382	67	11.8151	1.20716	67	22.9794	0.932021	67	29.4442	0.872398	67	13.0905	0.876441	67	19.686	1.23031	67	24.5451	0.866036	67	11.8968	0.879389	67	27.6472	108.422	59.26	15	67	243	26.6714	9.65674
	P62249	40S ribosomal protein S16 OS=Homo sapiens GN=RPS16 PE=1 SV=2 - [RS16_HUMAN]	58.9	1	10	10	46	1.0854	46	15.8862	1.01544	46	21.8338	0.876939	46	15.4782	0.941276	46	12.2397	0.960476	46	18.0098	1.11538	46	26.7586	0.923074	46	10.1696	0.975043	46	27.8131	71.4648	58.9	10	46	146	16.435	10.2134
	P13796	Plastin-2 OS=Homo sapiens GN=LCP1 PE=1 SV=6 - [PLSL_HUMAN]	58.85	3	28	28	124	1.09916	121	12.5909	1.01238	121	48.0843	0.83722	121	36.4128	0.890855	121	16.0619	0.895057	121	21.6451	1.38205	121	27.6975	0.893154	121	18.7975	0.939485	121	22.3558	240.238	58.85	28	124	627	70.2439	5.42725
	P68363	Tubulin alpha-1B chain OS=Homo sapiens GN=TUBA1B PE=1 SV=1 - [TBA1B_HUMAN]	58.76	8	4	20	148	1.03814	49	10.9417	1.08329	49	33.5337	0.950416	49	36.5025	0.931708	49	13.3043	0.948314	49	15.7122	1.15149	49	30.1889	0.95326	49	25.9306	0.950181	49	20.4097	301.365	58.76	20	148	451	50.1196	5.05908
	P16104	Histone H2AX OS=Homo sapiens GN=H2AFX PE=1 SV=2 - [H2AX_HUMAN]	58.74	1	1	6	640	1.00713	3	3.40759	0.98177	3	2.53107	0.86851	3	0.435351	0.956868	3	3.40036	1.10019	3	0.647	0.885715	3	23.9516	0.788193	3	11.9219	1.00744	3	6.55135	1570.63	58.74	6	640	143	15.1354	10.7407
	P30041	Peroxiredoxin-6 OS=Homo sapiens GN=PRDX6 PE=1 SV=3 - [PRDX6_HUMAN]	58.48	1	12	12	70	1.06535	70	7.64637	1.30403	70	23.6165	0.959818	70	26.813	0.848526	70	17.834	0.875545	70	19.8772	1.37646	70	33.657	0.912924	70	19.5945	0.887201	70	26.5908	136.363	58.48	12	70	224	25.0192	6.37939
	P04040	Catalase OS=Homo sapiens GN=CAT PE=1 SV=3 - [CATA_HUMAN]	58.25	1	26	26	213	0.991354	213	14.4775	1.47177	213	22.0023	1.15243	213	23.0396	0.824843	213	19.016	0.821406	213	36.5003	1.33443	213	50.2097	0.879918	213	16.6649	0.828688	213	44.3618	447.424	58.25	26	213	527	59.7188	7.38623
	P62805	Histone H4 OS=Homo sapiens GN=HIST1H4A PE=1 SV=2 - [H4_HUMAN]	58.25	1	11	11	628	1.05202	628	13.5799	1.27073	628	32.4449	1.00795	628	20.9751	0.864027	628	19.4045	0.869956	627	23.6558	1.30697	623	33.1717	0.874331	625	16.2002	0.857561	628	37.3215	1020.18	58.25	11	628	103	11.3604	11.356
	P62081	40S ribosomal protein S7 OS=Homo sapiens GN=RPS7 PE=1 SV=1 - [RS7_HUMAN]	57.73	1	9	9	55	1.06486	55	8.88443	1.09544	55	12.5205	0.805332	55	8.99445	0.794784	55	11.1781	0.74957	55	12.2196	1.62839	55	19.5907	0.87661	55	9.71987	0.690097	55	23.3223	65.4299	57.73	9	55	194	22.1133	10.0962
	P05109	Protein S100-A8 OS=Homo sapiens GN=S100A8 PE=1 SV=1 - [S10A8_HUMAN]	56.99	1	8	8	55	1.17959	55	13.9451	0.684225	55	71.5287	0.513583	55	66.4022	0.892093	55	11.1952	1.00362	53	23.4828	1.32499	55	34.462	0.854887	55	19.5186	0.978462	53	21.7695	102.063	56.99	8	55	93	10.8276	7.03467
	Q8IUE6	Histone H2A type 2-B OS=Homo sapiens GN=HIST2H2AB PE=1 SV=3 - [H2A2B_HUMAN]	56.92	1	1	5	383	0.619587	24	9.4037	0.284413	24	36.3846	1.44258	24	6.82325	3.01796	24	32.9955	2.41399	24	16.2481	0.21392	24	23.7513	0.771101	24	10.5205	5.91933	24	38.4836	1018.63	56.92	5	383	130	13.9868	10.8872
	P07237	Protein disulfide-isomerase OS=Homo sapiens GN=P4HB PE=1 SV=3 - [PDIA1_HUMAN]	56.89	1	27	27	136	1.04908	136	11.9809	1.09989	136	36.886	0.926815	136	36.5088	0.914096	136	11.0177	0.940221	136	15.5746	1.1907	136	21.1717	0.906284	136	11.9639	0.944967	136	21.2986	261.142	56.89	27	136	508	57.0807	4.86865
	P20674	Cytochrome c oxidase subunit 5A, mitochondrial OS=Homo sapiens GN=COX5A PE=1 SV=2 - [COX5A_HUMAN]	56.67	1	7	8	23	0.998353	21	6.06965	1.10716	21	26.1332	1.00682	21	23.2693	0.951243	21	13.7223	0.927812	21	13.1644	1.16275	21	25.6753	0.926932	21	17.1152	0.932963	21	22.2392	51.1992	56.67	8	23	150	16.7517	6.78564
	P35232	Prohibitin OS=Homo sapiens GN=PHB PE=1 SV=1 - [PHB_HUMAN]	56.62	1	12	12	61	1.04252	60	11.6352	1.14788	60	22.6797	0.985066	60	21.139	0.935555	60	14.7864	0.966567	60	18.9634	1.16245	60	20.4384	0.858514	60	16.3307	1.00945	60	28.8614	126.24	56.62	12	61	272	29.7859	5.75732
	P68036	Ubiquitin-conjugating enzyme E2 L3 OS=Homo sapiens GN=UBE2L3 PE=1 SV=1 - [UB2L3_HUMAN]	56.49	1	6	6	18	1.02492	18	4.7044	1.18321	18	19.9055	1.0718	18	27.9289	0.872593	18	12.1458	0.942786	18	15.7224	1.18353	18	10.6553	0.81771	18	10.2454	0.965038	18	12.6776	22.4375	56.49	6	18	154	17.8502	8.51416
	P19105	Myosin regulatory light chain 12A OS=Homo sapiens GN=MYL12A PE=1 SV=2 - [ML12A_HUMAN]	56.14	3	7	7	26	1.06857	26	10.0044	1.11557	26	25.1997	0.915821	26	21.9371	0.894701	26	11.6622	0.922829	26	14.1659	1.28753	26	27.4669	0.916342	26	10.7034	0.88069	26	30.1968	49.9788	56.14	7	26	171	19.7815	4.80518
	P18085	ADP-ribosylation factor 4 OS=Homo sapiens GN=ARF4 PE=1 SV=3 - [ARF4_HUMAN]	56.11	3	4	9	25	1.12482	11	20.2101	1.25499	11	22.3741	0.986134	11	31.4999	0.802554	11	9.90153	0.871895	11	12.3282	1.58705	11	45.45	0.907247	11	11.7163	0.8388	11	26.907	54.9464	56.11	9	25	180	20.4977	7.13721
	P06703	Protein S100-A6 OS=Homo sapiens GN=S100A6 PE=1 SV=1 - [S10A6_HUMAN]	55.56	1	4	4	20	1.00421	20	7.53948	1.03071	20	13.5862	0.907591	20	18.1667	0.932346	20	13.9774	0.814053	20	12.7025	1.33057	20	28.9272	0.911476	20	14.8083	0.919669	20	18.6692	40.3287	55.56	4	20	90	10.1733	5.47803
	P99999	Cytochrome c OS=Homo sapiens GN=CYCS PE=1 SV=2 - [CYC_HUMAN]	55.24	1	6	6	31	0.996729	31	10.3243	1.13511	31	30.2503	0.878858	31	29.6852	0.773803	31	18.7145	0.795557	31	50.9665	2.01859	31	90.0662	0.835519	31	17.2926	0.870604	31	47.3181	39.6089	55.24	6	31	105	11.7411	9.56885
	P09211	Glutathione S-transferase P OS=Homo sapiens GN=GSTP1 PE=1 SV=2 - [GSTP1_HUMAN]	55.24	1	10	10	35	1.10383	35	13.2242	1.15711	35	29.3499	0.876229	35	29.0697	0.901974	35	11.5092	0.954779	35	16.7224	1.46839	35	31.7673	0.896061	35	16.8388	0.910486	35	25.2988	61.8762	55.24	10	35	210	23.341	5.64307
	Q9UK76	Hematological and neurological expressed 1 protein OS=Homo sapiens GN=HN1 PE=1 SV=3 - [HN1_HUMAN]	54.55	1	3	3	6	1.02033	6	29.7473	0.840719	6	3.91358	0.860513	6	14.8558	0.992433	6	11.2814	0.85636	6	42.6203	1.16198	6	8.59339	0.964429	6	16.1038	0.973794	6	11.3426	3.06222	54.55	3	6	154	16.0049	5.60498
	P39019	40S ribosomal protein S19 OS=Homo sapiens GN=RPS19 PE=1 SV=2 - [RS19_HUMAN]	54.48	1	10	10	55	1.00344	55	8.57418	1.05059	55	31.3517	0.865244	55	30.9175	0.891938	55	14.2101	0.892947	55	19.3746	1.22349	55	41.8812	0.856547	55	12.3036	0.905857	55	24.0224	101.968	54.48	10	55	145	16.0505	10.3159
	P04406	Glyceraldehyde-3-phosphate dehydrogenase OS=Homo sapiens GN=GAPDH PE=1 SV=3 - [G3P_HUMAN]	54.33	2	16	16	254	0.975238	250	10.6847	0.942763	250	17.1934	0.871271	250	12.12	0.885157	250	9.67258	0.777832	250	18.8363	1.30129	250	15.7958	0.823628	250	13.9402	0.980151	250	13.5099	473.219	54.33	16	254	335	36.0304	8.45557
	P08865	40S ribosomal protein SA OS=Homo sapiens GN=RPSA PE=1 SV=4 - [RSSA_HUMAN]	54.24	3	11	11	98	1.00218	96	11.8903	0.803996	96	20.4297	0.724012	96	15.6728	0.925518	96	12.6773	0.921652	96	11.7017	1.13679	96	20.4274	0.871505	96	17.028	1.01202	96	20.1736	119.18	54.24	11	98	295	32.8334	4.86865
	P61204	ADP-ribosylation factor 3 OS=Homo sapiens GN=ARF3 PE=1 SV=2 - [ARF3_HUMAN]	54.14	4	4	10	45	1.04743	22	10.4457	1.1273	22	52.5392	0.868624	22	26.3855	0.843466	22	15.7574	0.927884	22	17.2571	1.33886	22	58.4702	0.882478	22	13.7624	0.816096	22	33.3643	92.7426	54.14	10	45	181	20.5877	7.43018
	P40926	Malate dehydrogenase, mitochondrial OS=Homo sapiens GN=MDH2 PE=1 SV=3 - [MDHM_HUMAN]	54.14	1	14	14	74	1.03425	74	11.5333	1.17732	74	23.8976	1.0754	74	24.5527	0.940251	74	10.6794	0.959672	74	16.2903	1.09372	74	27.26	0.879363	74	18.5342	1.02901	74	18.3442	157.722	54.14	14	74	338	35.4807	8.67529
	P31946	14-3-3 protein beta/alpha OS=Homo sapiens GN=YWHAB PE=1 SV=3 - [1433B_HUMAN]	54.07	2	5	12	51	1.04358	27	9.48014	1.14936	27	15.1364	0.973512	27	19.8286	0.885429	27	16.5208	0.900886	27	27.1249	1.2039	27	21.5292	0.861296	27	19.7341	0.917054	27	38.3801	76.7378	54.07	12	51	246	28.0648	4.83057
	P25705	ATP synthase subunit alpha, mitochondrial OS=Homo sapiens GN=ATP5A1 PE=1 SV=1 - [ATPA_HUMAN]	54.07	1	26	26	156	1.04142	156	13.6718	1.1528	156	29.9763	1.02742	156	28.5715	0.941165	156	13.7774	0.953488	156	18.4967	1.14123	156	25.402	0.924745	156	17.0965	0.968512	156	20.2331	377.499	54.07	26	156	553	59.7136	9.12939
	P30050	60S ribosomal protein L12 OS=Homo sapiens GN=RPL12 PE=1 SV=1 - [RL12_HUMAN]	53.94	1	7	7	27	1.00285	27	9.74579	1.0406	27	29.0891	0.86341	27	31.6102	0.871111	27	9.38119	0.868059	27	6.65652	1.21026	27	18.4939	0.881229	27	10.7731	0.861217	27	21.2753	73.2129	53.94	7	27	165	17.8075	9.42236
	P0C0S5	Histone H2A.Z OS=Homo sapiens GN=H2AFZ PE=1 SV=2 - [H2AZ_HUMAN]	53.91	2	4	6	639	1.10677	66	8.81609	1.22398	66	9.68788	0.937492	66	8.66424	0.827717	66	9.82591	0.773145	66	16.1461	1.66593	66	25.4245	0.911371	66	7.60639	0.741536	66	25.9214	1622.5	53.91	6	639	128	13.5446	10.5796
	P27105	Erythrocyte band 7 integral membrane protein OS=Homo sapiens GN=STOM PE=1 SV=3 - [STOM_HUMAN]	53.82	2	13	13	88	1.04664	82	8.4755	1.23261	82	12.8653	0.989583	82	12.4054	0.867174	82	12.241	0.887442	82	18.2236	1.33736	82	18.3294	0.856805	82	9.55691	0.876916	82	19.5799	172.474	53.82	13	88	288	31.7107	7.88428
	P22061	Protein-L-isoaspartate(D-aspartate) O-methyltransferase OS=Homo sapiens GN=PCMT1 PE=1 SV=4 - [PIMT_HUMAN]	53.74	1	8	8	18	1.13165	18	7.95802	1.09226	18	13.4967	0.895185	18	13.6668	0.903231	18	8.45855	0.948005	18	9.03946	1.38563	18	26.9052	0.912458	18	14.6554	0.891909	18	12.5536	27.9217	53.74	8	18	227	24.6206	7.21045
	P08107	Heat shock 70 kDa protein 1A/1B OS=Homo sapiens GN=HSPA1A PE=1 SV=5 - [HSP71_HUMAN]	53.51	2	16	24	122	1.05448	76	11.5785	1.37957	76	22.7926	1.02678	76	18.4915	0.843219	76	18.7803	0.872224	76	18.0067	1.29336	76	28.4065	0.824929	76	13.7514	0.845013	76	33.4322	241.513	53.51	24	122	641	70.009	5.65576
	Q99623	Prohibitin-2 OS=Homo sapiens GN=PHB2 PE=1 SV=2 - [PHB2_HUMAN]	53.51	1	14	14	34	1.03535	34	6.52511	1.06999	34	16.9054	1.0224	34	16.7864	0.900575	34	8.85336	0.989579	34	23.5718	1.14706	34	29.5357	0.85945	34	10.3702	1.01695	34	23.3116	71.421	53.51	14	34	299	33.2759	9.83252
	Q13885	Tubulin beta-2A chain OS=Homo sapiens GN=TUBB2A PE=1 SV=1 - [TBB2A_HUMAN]	53.26	5	1	18	146	1.0845	3	5.21898	1.00017	3	56.9866	1.13458	3	24.9933	1.07935	3	18.0568	1.03404	3	2.69827	1.11789	3	16.7064	0.772175	3	0.574766	1.16751	3	22.8363	312.404	53.26	18	146	445	49.875	4.89404
	P02786	Transferrin receptor protein 1 OS=Homo sapiens GN=TFRC PE=1 SV=2 - [TFR1_HUMAN]	53.03	1	35	36	335	0.981142	325	12.8625	1.1095	325	28.3398	0.944024	325	19.9231	0.871083	325	18.0866	0.841725	325	22.8827	1.26878	325	31.1741	0.87626	325	18.5449	0.932703	325	27.3233	821.876	53.03	36	335	760	84.8179	6.60986
	P07108	Acyl-CoA-binding protein OS=Homo sapiens GN=DBI PE=1 SV=2 - [ACBP_HUMAN]	52.87	1	3	3	8	1.14068	8	7.97377	1.02795	8	58.9251	0.804745	8	52.8329	0.956058	8	6.85553	1.06754	8	8.96051	1.28984	8	15.6288	0.88607	8	19.3958	1.07493	8	16.9383	8.01799	52.87	3	8	87	10.038	6.56592
	P68104	Elongation factor 1-alpha 1 OS=Homo sapiens GN=EEF1A1 PE=1 SV=1 - [EF1A1_HUMAN]	52.81	3	19	19	224	1.00442	223	10.1944	0.812243	223	19.1895	0.829606	223	14.8111	0.98233	223	11.8889	0.892767	223	13.5046	1.15716	223	20.142	0.874053	223	13.3546	1.08711	223	31.2505	549.184	52.81	19	224	462	50.1091	9.01221
	P11142	Heat shock cognate 71 kDa protein OS=Homo sapiens GN=HSPA8 PE=1 SV=1 - [HSP7C_HUMAN]	52.63	2	26	32	197	1.05538	156	10.772	1.13171	156	23.1229	0.945357	156	24.3196	0.915337	156	10.9275	0.925513	156	16.8649	1.20708	156	24.8069	0.906876	156	15.3079	0.927658	156	19.7966	369.384	52.63	32	197	646	70.8542	5.51611
	P05164	Myeloperoxidase OS=Homo sapiens GN=MPO PE=1 SV=1 - [PERM_HUMAN]	52.62	1	33	36	258	0.993491	238	10.4664	1.08458	238	40.8788	0.974106	238	43.9431	0.930742	238	11.2063	0.855941	237	17.9838	1.12274	238	22.0484	0.893703	238	14.7312	0.988034	238	22.8219	571.143	52.62	36	258	745	83.8148	8.96826
	P62857	40S ribosomal protein S28 OS=Homo sapiens GN=RPS28 PE=1 SV=1 - [RS28_HUMAN]	52.17	1	4	4	38	0.967235	38	9.39027	1.03816	38	31.9464	0.841835	38	33.7123	0.882477	38	12.2112	0.847314	38	16.0714	1.08274	38	21.1471	0.863338	38	13.3329	0.89545	38	27.0077	85.3987	52.17	4	38	69	7.8362	10.6968
	P04080	Cystatin-B OS=Homo sapiens GN=CSTB PE=1 SV=2 - [CYTB_HUMAN]	52.04	1	4	4	20	1.10367	20	9.16055	1.13246	20	57.2108	0.980214	20	41.3861	0.904018	20	8.80703	0.873126	20	18.6967	1.28745	20	21.0057	0.871628	20	17.5336	1.07391	20	24.1935	45.0596	52.04	4	20	98	11.1326	7.56201
	P22392	Nucleoside diphosphate kinase B OS=Homo sapiens GN=NME2 PE=1 SV=1 - [NDKB_HUMAN]	51.97	2	3	8	38	1.20961	8	9.78146	0.856773	8	24.1414	0.636598	8	22.1693	0.949639	8	7.59152	0.950268	8	24.4816	1.5081	8	23.3648	0.942137	8	9.52354	0.948943	8	13.7866	74.1811	51.97	8	38	152	17.2869	8.41162
	P07451	Carbonic anhydrase 3 OS=Homo sapiens GN=CA3 PE=1 SV=3 - [CAH3_HUMAN]	51.92	1	10	10	42	1.0651	42	12.9361	0.962557	42	21.1733	0.765755	42	21.4939	0.870463	42	13.8953	0.866615	42	14.7655	1.36388	42	16.7758	0.911231	42	15.7961	0.839384	42	20.1929	63.1722	51.92	10	42	260	29.5387	7.34229
	P14618	Pyruvate kinase PKM OS=Homo sapiens GN=PKM PE=1 SV=4 - [KPYM_HUMAN]	51.79	2	23	25	109	1.10584	91	13.4499	1.02809	91	40.3654	0.873057	91	34.829	0.931348	91	11.5681	0.921786	91	17.4899	1.28532	91	26.9248	0.930716	91	17.7419	0.953955	91	20.1873	250.137	51.79	25	109	531	57.9	7.84033
	P07741	Adenine phosphoribosyltransferase OS=Homo sapiens GN=APRT PE=1 SV=2 - [APT_HUMAN]	51.67	1	8	8	31	1.03597	31	8.38983	1.2058	31	10.5231	0.915377	31	6.21736	0.792589	31	7.26146	0.687821	31	14.9024	1.63947	31	19.1918	0.864801	31	7.86231	0.69682	31	12.224	58.6673	51.67	8	31	180	19.5954	6.02393
	P62244	40S ribosomal protein S15a OS=Homo sapiens GN=RPS15A PE=1 SV=2 - [RS15A_HUMAN]	51.54	1	6	6	80	1.02824	80	8.42305	1.13493	80	19.6624	0.865808	80	9.33122	0.839905	80	11.8172	0.74918	80	13.2406	1.44886	80	24.9961	0.879499	80	9.73546	0.806574	80	30.1665	151.923	51.54	6	80	130	14.83	10.1255
	P07900	Heat shock protein HSP 90-alpha OS=Homo sapiens GN=HSP90AA1 PE=1 SV=5 - [HS90A_HUMAN]	51.5	4	19	33	300	1.03237	139	15.0811	1.06611	139	28.4332	0.922776	139	29.2671	0.92432	139	13.8725	0.947495	139	22.0628	1.15763	139	33.2445	0.93101	139	17.7253	0.965962	139	22.7258	528.519	51.5	33	300	732	84.6067	5.021
	P07195	L-lactate dehydrogenase B chain OS=Homo sapiens GN=LDHB PE=1 SV=2 - [LDHB_HUMAN]	51.5	3	16	18	102	1.04249	92	9.26273	1.13796	92	21.2381	0.869745	92	20.5475	0.851517	92	15.4553	0.853239	92	15.3844	1.22929	92	22.6297	0.853214	92	18.1547	0.843876	92	25.5559	198.41	51.5	18	102	334	36.6151	6.04932
	P63104	14-3-3 protein zeta/delta OS=Homo sapiens GN=YWHAZ PE=1 SV=1 - [1433Z_HUMAN]	51.02	1	10	15	64	1.0856	49	8.57917	1.08927	49	32.6866	0.818497	49	39.2649	0.878049	49	17.8241	1.02466	49	15.9779	1.27418	49	31.1113	0.908098	49	17.1769	0.902268	49	31.7316	119.131	51.02	15	64	245	27.7277	4.79248
	P26038	Moesin OS=Homo sapiens GN=MSN PE=1 SV=3 - [MOES_HUMAN]	49.91	1	21	31	112	1.10359	80	13.4936	1.01628	80	51.1595	0.906636	80	34.3686	0.905351	80	15.991	0.952634	80	12.296	1.20764	80	26.3779	0.921472	80	18.7132	0.940039	80	16.9733	198.541	49.91	31	112	577	67.7778	6.40479
	P50990	T-complex protein 1 subunit theta OS=Homo sapiens GN=CCT8 PE=1 SV=4 - [TCPQ_HUMAN]	49.64	1	23	23	66	1.05602	66	11.9861	1.15168	66	34.0004	0.944323	66	29.6572	0.908555	66	12.5764	0.917124	66	14.8959	1.20662	66	28.9295	0.873608	66	13.2977	0.923537	66	16.158	126.269	49.64	23	66	548	59.5825	5.60498
	P68366	Tubulin alpha-4A chain OS=Homo sapiens GN=TUBA4A PE=1 SV=1 - [TBA4A_HUMAN]	49.11	4	1	17	104	1.03549	5	8.75269	1.07605	5	24.4563	0.981464	5	10.355	0.90941	5	18.8692	0.917101	5	24.4056	1.10364	5	16.0908	0.791528	5	14.1765	1.15481	5	14.5746	220.248	49.11	17	104	448	49.8924	5.05908
	P01834	Ig kappa chain C region OS=Homo sapiens GN=IGKC PE=1 SV=1 - [IGKC_HUMAN]	49.06	1	3	3	4	1.02111	4	7.29263	0.633437	4	16.2958	0.568113	4	14.5681	1.05764	4	10.5328	0.905799	4	8.42442	1.25475	4	8.85402	1.11294	4	22.7801	0.932927	4	10.851	0	49.06	3	4	106	11.6017	5.87158
	P0CW22	40S ribosomal protein S17-like OS=Homo sapiens GN=RPS17L PE=1 SV=1 - [RS17L_HUMAN]	48.89	1	5	5	19	1.06634	19	15.3303	1.06429	19	17.4331	0.914842	19	26.7067	0.854335	19	19.8065	0.862425	19	20.5132	1.34026	19	16.1934	0.786937	19	20.6937	0.948019	19	34.1774	24.927	48.89	5	19	135	15.5404	9.84717
	P02545	Prelamin-A/C OS=Homo sapiens GN=LMNA PE=1 SV=1 - [LMNA_HUMAN]	48.8	1	30	31	169	0.999303	166	11.2107	1.28638	166	29.4678	1.01883	166	26.9769	0.854849	166	12.0533	0.888979	166	21.4949	1.08936	166	30.4196	0.858452	166	15.8733	0.920533	166	20.7321	341.216	48.8	31	169	664	74.0947	7.02002
	P55072	Transitional endoplasmic reticulum ATPase OS=Homo sapiens GN=VCP PE=1 SV=4 - [TERA_HUMAN]	48.64	2	31	31	151	1.04696	147	13.5291	1.1972	147	25.7	0.993308	147	23.4309	0.894947	147	11.9198	0.910177	147	19.3899	1.20283	147	27.634	0.892119	147	14.0187	0.919333	147	27.2394	281.076	48.64	31	151	806	89.2657	5.26221
	Q13185	Chromobox protein homolog 3 OS=Homo sapiens GN=CBX3 PE=1 SV=4 - [CBX3_HUMAN]	48.63	2	7	7	24	1.01443	24	13.802	0.995553	24	25.8013	0.826768	24	20.9907	0.906742	24	7.03025	0.901688	24	19.0543	1.18927	24	36.169	0.910376	24	11.0923	0.918929	24	18.5471	29.6622	48.63	7	24	183	20.7984	5.32568
	P51148	Ras-related protein Rab-5C OS=Homo sapiens GN=RAB5C PE=1 SV=2 - [RAB5C_HUMAN]	48.61	1	5	7	15	1.06946	11	11.8105	1.17508	11	21.2957	1.01715	11	21.5329	0.903605	11	9.55399	0.907952	11	13.1498	1.24854	11	21.4708	0.900556	11	15.4296	0.913432	11	5.90322	23.039	48.61	7	15	216	23.4678	8.41162
	O75531	Barrier-to-autointegration factor OS=Homo sapiens GN=BANF1 PE=1 SV=1 - [BAF_HUMAN]	48.31	1	3	3	12	1.01187	12	16.8306	1.30784	12	21.5302	1.02315	12	19.4491	0.863068	12	14.9939	0.827919	12	32.9713	1.36804	12	66.3479	0.906405	12	15.3957	0.941616	12	38.9686	21.202	48.31	3	12	89	10.052	6.0874
	P63220	40S ribosomal protein S21 OS=Homo sapiens GN=RPS21 PE=1 SV=1 - [RS21_HUMAN]	48.19	1	4	4	17	1.01295	17	11.5203	0.968231	17	25.2217	0.729596	17	21.1223	0.812064	17	9.8528	0.865466	17	11.4082	1.23265	17	16.8245	0.854016	17	9.57657	0.812742	17	26.0052	23.7808	48.19	4	17	83	9.10557	8.49951
	P22626	Heterogeneous nuclear ribonucleoproteins A2/B1 OS=Homo sapiens GN=HNRNPA2B1 PE=1 SV=2 - [ROA2_HUMAN]	48.16	1	15	19	179	1.01704	138	16.4744	1.13959	138	38.906	0.948489	138	37.56	0.88259	138	10.8092	0.89351	138	29.1767	1.12702	138	30.5946	0.84864	138	15.7588	0.937382	138	19.8944	329.245	48.16	19	179	353	37.4067	8.95361
	P63241	Eukaryotic translation initiation factor 5A-1 OS=Homo sapiens GN=EIF5A PE=1 SV=2 - [IF5A1_HUMAN]	48.05	3	7	7	29	1.01867	29	10.8732	1.01493	29	28.1546	0.888098	29	18.4018	0.8972	29	10.6123	0.874948	29	25.0253	1.24507	29	27.4628	0.919446	29	17.538	0.911353	29	26.4637	60.3081	48.05	7	29	154	16.8214	5.23682
	P37840	Alpha-synuclein OS=Homo sapiens GN=SNCA PE=1 SV=1 - [SYUA_HUMAN]	47.86	2	5	5	15	1.07391	15	9.23874	1.14744	15	29.4983	0.970126	15	14.6891	1.01388	15	10.5627	0.981164	15	9.28105	1.16026	15	11.2222	0.991944	15	15.2421	1.01905	15	13.2371	42.123	47.86	5	15	140	14.4512	4.70361
	P84085	ADP-ribosylation factor 5 OS=Homo sapiens GN=ARF5 PE=1 SV=2 - [ARF5_HUMAN]	47.78	3	2	8	31	1.00707	8	6.50834	1.08269	8	10.848	0.954865	8	5.28446	0.879845	8	2.05788	0.79578	8	13.6768	1.23273	8	11.1151	0.865883	8	3.73083	0.882927	8	4.27398	65.9971	47.78	8	31	180	20.5166	6.78564
	P11021	78 kDa glucose-regulated protein OS=Homo sapiens GN=HSPA5 PE=1 SV=2 - [GRP78_HUMAN]	47.71	2	27	30	189	1.05872	161	10.1571	1.11094	161	30.0467	0.968688	161	23.4918	0.933748	161	12.9764	0.932387	161	16.5081	1.20953	161	27.0417	0.938251	161	14.9153	0.959793	161	27.162	376.16	47.71	30	189	654	72.2884	5.16064
	Q9NRV9	Heme-binding protein 1 OS=Homo sapiens GN=HEBP1 PE=1 SV=1 - [HEBP1_HUMAN]	47.62	1	6	6	13	1.00621	13	11.7599	0.892385	13	48.7471	0.881429	13	41.1695	0.938731	13	8.8328	1.03062	13	22.9716	0.9776	13	24.2735	0.906668	13	11.8783	0.91065	13	35.5012	29.093	47.62	6	13	189	21.0835	5.79541
	Q06323	Proteasome activator complex subunit 1 OS=Homo sapiens GN=PSME1 PE=1 SV=1 - [PSME1_HUMAN]	47.39	1	14	14	45	1.07008	45	11.2175	1.20207	45	34.7083	0.938776	45	47.454	0.925681	45	10.4316	0.894799	45	19.8474	1.32103	45	28.624	0.910464	45	14.5364	0.939483	45	29.0339	103.768	47.39	14	45	249	28.705	6.02393
	Q13526	Peptidyl-prolyl cis-trans isomerase NIMA-interacting 1 OS=Homo sapiens GN=PIN1 PE=1 SV=1 - [PIN1_HUMAN]	47.24	1	5	5	6	1.05906	6	11.1993	1.19558	6	35.8072	0.956024	6	36.1869	0.86346	6	4.42258	0.891933	6	9.86466	1.21625	6	14.8604	0.844972	6	13.2606	0.954587	6	23.5036	12.816	47.24	5	6	163	18.232	8.82178
	P63173	60S ribosomal protein L38 OS=Homo sapiens GN=RPL38 PE=1 SV=2 - [RL38_HUMAN]	47.14	6	4	5	14	1.03705	12	8.21349	1.0747	12	27.4921	0.84361	12	17.2727	0.860173	12	21.0423	0.850033	12	23.7886	1.3432	12	18.8419	0.907534	12	17.6455	0.957118	12	20.1698	23.8842	47.14	5	14	70	8.21273	10.0962
	P00492	Hypoxanthine-guanine phosphoribosyltransferase OS=Homo sapiens GN=HPRT1 PE=1 SV=2 - [HPRT_HUMAN]	46.79	2	9	9	25	1.04451	25	10.9729	0.952045	25	34.9842	0.81468	25	17.2059	0.900936	25	10.6042	0.929944	25	15.0565	1.15922	25	10.0548	0.883884	25	13.399	0.954102	25	12.5949	53.0066	46.79	9	25	218	24.5636	6.68311
	P48643	T-complex protein 1 subunit epsilon OS=Homo sapiens GN=CCT5 PE=1 SV=1 - [TCPE_HUMAN]	46.4	1	22	22	56	1.02943	56	11.0578	1.23544	56	28.4089	1.04182	56	22.9226	0.90125	56	12.5835	0.910889	56	29.6128	1.20315	56	29.1318	0.907705	56	13.2049	0.911314	56	26.2804	106.557	46.4	22	56	541	59.6328	5.65576
	P16949	Stathmin OS=Homo sapiens GN=STMN1 PE=1 SV=3 - [STMN1_HUMAN]	46.31	3	8	8	46	0.999658	46	11.6391	0.969125	46	34.8534	0.746428	46	32.2198	0.851822	46	10.6282	0.918761	46	14.5788	1.1721	46	30.5071	0.864128	46	12.3636	0.901394	46	17.2507	94.1348	46.31	8	46	149	17.292	5.97314
	P52209	6-phosphogluconate dehydrogenase, decarboxylating OS=Homo sapiens GN=PGD PE=1 SV=3 - [6PGD_HUMAN]	46.17	1	20	20	84	1.07418	84	13.8394	1.11236	84	35.3262	0.889908	84	32.1038	0.862107	84	14.0798	0.901642	84	25.4432	1.37155	84	32.6829	0.878479	84	17.6815	0.963697	84	17.2722	132.394	46.17	20	84	483	53.106	7.2251
	P00338	L-lactate dehydrogenase A chain OS=Homo sapiens GN=LDHA PE=1 SV=2 - [LDHA_HUMAN]	46.08	4	13	15	71	1.09299	60	12.3692	1.09689	60	28.2371	0.893492	60	21.6441	0.877167	60	8.69586	0.911241	60	14.6454	1.37227	60	23.6639	0.874346	60	11.3826	0.895302	60	19.0728	142.004	46.08	15	71	332	36.6654	8.26514
	P78371	T-complex protein 1 subunit beta OS=Homo sapiens GN=CCT2 PE=1 SV=4 - [TCPB_HUMAN]	45.98	1	20	20	77	1.05244	77	13.7865	1.14195	77	32.3536	0.943735	77	23.0283	0.908943	77	13.4136	0.908331	77	17.2757	1.22672	77	30.7033	0.924275	77	12.7407	0.920083	77	29.1674	158.128	45.98	20	77	535	57.4521	6.45557
	P61247	40S ribosomal protein S3a OS=Homo sapiens GN=RPS3A PE=1 SV=2 - [RS3A_HUMAN]	45.83	1	13	13	35	1.02635	35	11.8071	1.01972	35	31.9989	0.857612	35	21.2993	0.881148	35	12.1001	0.937657	35	13.3451	1.17276	35	13.9358	0.868772	35	11.6832	0.907383	35	21.2198	64.6217	45.83	13	35	264	29.9257	9.72998
	Q9H0U4	Ras-related protein Rab-1B OS=Homo sapiens GN=RAB1B PE=1 SV=1 - [RAB1B_HUMAN]	45.77	20	2	8	35	1.07339	9	6.61361	1.1963	9	6.48095	1.03726	9	11.2598	0.892836	9	14.6313	0.845633	9	15.6004	1.39516	9	13.8639	0.870863	9	15.0194	0.821783	9	5.59502	74.1858	45.77	8	35	201	22.1572	5.73193
	P17980	26S protease regulatory subunit 6A OS=Homo sapiens GN=PSMC3 PE=1 SV=3 - [PRS6A_HUMAN]	45.56	1	17	17	43	1.06671	43	10.1817	1.22007	43	22.5805	0.930612	43	30.0084	0.896863	43	12.2285	0.994045	43	11.9044	1.12636	43	23.7212	0.886077	43	13.6502	0.94173	43	17.835	72.4129	45.56	17	43	439	49.1725	5.23682
	Q04917	14-3-3 protein eta OS=Homo sapiens GN=YWHAH PE=1 SV=4 - [1433F_HUMAN]	45.53	2	6	10	36	1.00076	17	12.9393	0.997571	17	45.8347	0.866815	17	38.4531	0.94055	17	12.5021	0.89448	17	12.1428	1.15554	17	37.6322	0.874943	17	10.1765	0.970168	17	19.0715	61.9337	45.53	10	36	246	28.201	4.84326
	P62328	Thymosin beta-4 OS=Homo sapiens GN=TMSB4X PE=1 SV=2 - [TYB4_HUMAN]	45.45	1	3	3	3	0.736975	3	10.9796	0.298426	3	95.7602	0.818219	3	6.08974	1.41393	3	53.1903	4.30005	3	66.9057	0.345302	3	92.2438	0.895954	3	22.0915	1.95005	3	143.173	5.41157	45.45	3	3	44	5.04952	5.05908
	Q6B0K9	Hemoglobin subunit mu OS=Homo sapiens GN=HBM PE=2 SV=1 - [HBM_HUMAN]	45.39	1	4	4	44	0.845147	44	13.4879	1.19271	44	16.3307	1.13961	44	12.5372	0.807582	44	10.9873	0.634463	44	19.9016	1.22129	44	17.5343	0.829349	44	9.61976	0.808171	44	29.3145	113.085	45.39	4	44	141	15.6082	6.62451
	P16402	Histone H1.3 OS=Homo sapiens GN=HIST1H1D PE=1 SV=2 - [H13_HUMAN]	45.25	1	5	16	229	0.918114	15	12.3959	0.706144	15	18.9401	1.14761	15	16.4139	1.14007	15	36.811	1.61309	15	76.8893	0.508778	15	53.3552	0.856053	15	5.18673	1.39619	15	49.6706	357.178	45.25	16	229	221	22.3363	11.019
	P09429	High mobility group protein B1 OS=Homo sapiens GN=HMGB1 PE=1 SV=3 - [HMGB1_HUMAN]	45.12	3	13	16	75	1.00043	69	9.33827	1.03714	69	26.4973	0.943766	69	31.2977	0.907813	69	10.9868	0.948742	69	11.507	1.03935	69	19.8515	0.889395	69	15.3841	0.983466	69	21.477	98.1705	45.12	16	75	215	24.8782	5.74463
	P13639	Elongation factor 2 OS=Homo sapiens GN=EEF2 PE=1 SV=4 - [EF2_HUMAN]	45.1	1	36	37	229	1.05242	223	10.043	1.13216	223	23.3579	0.920223	223	21.3319	0.889579	223	10.9662	0.902747	223	15.6621	1.2664	223	23.3092	0.87613	223	12.48	0.925393	223	23.8981	414.32	45.1	37	229	858	95.277	6.82959
	P37837	Transaldolase OS=Homo sapiens GN=TALDO1 PE=1 SV=2 - [TALDO_HUMAN]	45.1	1	15	15	98	1.02528	98	9.10496	1.06494	98	40.891	0.884977	98	36.6371	0.898283	98	9.94216	0.915359	98	14.3472	1.20678	98	19.2998	0.89326	98	12.8206	0.908227	98	16.4868	187.093	45.1	15	98	337	37.5165	6.81494
	P08397	Porphobilinogen deaminase OS=Homo sapiens GN=HMBS PE=1 SV=2 - [HEM3_HUMAN]	44.88	1	14	14	50	1.08855	50	12.2877	1.18156	50	27.7313	0.946791	50	16.4641	0.853692	50	11.9133	0.985055	50	15.1468	1.2508	50	17.1336	0.891293	50	12.3976	0.879342	50	17.1628	116.575	44.88	14	50	361	39.3056	7.18115
	P60842	Eukaryotic initiation factor 4A-I OS=Homo sapiens GN=EIF4A1 PE=1 SV=1 - [IF4A1_HUMAN]	44.83	1	8	15	72	1.0407	32	12.3641	1.3248	32	22.0171	0.978737	32	19.6058	0.863322	32	13.6864	0.806204	32	29.4692	1.28104	32	34.9556	0.897642	32	14.5455	0.831736	32	36.1265	137.747	44.83	15	72	406	46.1246	5.47803
	O00299	Chloride intracellular channel protein 1 OS=Homo sapiens GN=CLIC1 PE=1 SV=4 - [CLIC1_HUMAN]	44.81	1	7	7	16	1.08074	16	16.3556	1.1282	16	35.2949	0.905179	16	18.7414	0.906564	16	10.7795	0.936483	16	11.3622	1.35634	16	50.5406	0.899485	16	6.73666	0.932563	16	23.7489	27.0748	44.81	7	16	241	26.9057	5.17334
	P62269	40S ribosomal protein S18 OS=Homo sapiens GN=RPS18 PE=1 SV=3 - [RS18_HUMAN]	44.74	1	9	9	70	1.01845	70	8.22259	0.901775	70	11.2822	0.813562	70	9.63971	0.896589	70	8.386	0.886025	70	12.0383	1.20423	70	12.4321	0.812911	70	8.72773	0.982026	70	16.5317	143.676	44.74	9	70	152	17.7079	10.9897
	P13645	Keratin, type I cytoskeletal 10 OS=Homo sapiens GN=KRT10 PE=1 SV=6 - [K1C10_HUMAN]	44.69	16	19	22	84	0.905401	78	37.3105	0.877678	78	30.8464	0.926212	78	33.7813	0.907508	78	13.3504	0.819267	78	45.3924	1.00979	78	36.7797	0.893657	78	19.0035	0.9404	78	34.4699	131.442	44.69	22	84	584	58.7917	5.21143
	P61981	14-3-3 protein gamma OS=Homo sapiens GN=YWHAG PE=1 SV=2 - [1433G_HUMAN]	44.53	2	5	10	57	0.955429	35	9.80837	0.957355	35	11.8779	0.87089	35	23.6559	0.887782	35	16.3943	0.775682	35	20.6979	1.21761	35	20.7653	0.838503	35	17.8181	0.925223	35	19.4689	90.2476	44.53	10	57	247	28.2849	4.89404
	P11277	Spectrin beta chain, erythrocytic OS=Homo sapiens GN=SPTB PE=1 SV=5 - [SPTB1_HUMAN]	44.5	1	70	70	230	1.02787	230	10.1655	1.22962	230	24.4654	1.00525	230	21.4389	0.878737	230	11.1443	0.898773	230	18.089	1.17995	230	23.287	0.888097	230	12.98	0.892848	230	21.4335	446.783	44.5	70	230	2137	246.316	5.2749
	P51149	Ras-related protein Rab-7a OS=Homo sapiens GN=RAB7A PE=1 SV=1 - [RAB7A_HUMAN]	44.44	1	9	9	34	1.08795	34	10.9133	1.00953	34	41.05	0.915591	34	26.2517	0.889514	34	8.7712	0.91752	34	9.49709	1.23156	34	20.8009	0.916868	34	8.92789	0.91157	34	14.2749	59.9504	44.44	9	34	207	23.4748	6.69775
	P20700	Lamin-B1 OS=Homo sapiens GN=LMNB1 PE=1 SV=2 - [LMNB1_HUMAN]	44.37	1	22	25	96	1.03584	89	9.54742	1.08566	89	46.0409	0.916102	89	47.1224	0.906693	89	10.6908	0.944962	89	14.7728	1.16546	89	20.6641	0.90031	89	12.0855	0.911202	89	15.9467	183.982	44.37	25	96	586	66.3676	5.16064
	P21796	Voltage-dependent anion-selective channel protein 1 OS=Homo sapiens GN=VDAC1 PE=1 SV=2 - [VDAC1_HUMAN]	44.17	1	7	9	32	1.01182	24	9.56164	1.26804	24	24.4876	1.06157	24	30.3335	0.880743	24	8.49121	0.984674	24	9.07605	1.06959	24	22.1046	0.828551	24	16.1789	1.00463	24	12.3464	55.8	44.17	9	32	283	30.7536	8.54346
	P08758	Annexin A5 OS=Homo sapiens GN=ANXA5 PE=1 SV=2 - [ANXA5_HUMAN]	44.06	1	9	10	40	1.06737	27	15.9863	1.03351	27	46.2652	0.830984	27	57.623	0.986217	27	11.9006	0.906893	27	22.42	1.31748	27	29.6526	1.02893	27	20.3396	0.975202	27	28.3399	69.2229	44.06	10	40	320	35.9144	5.04639
	Q99714	3-hydroxyacyl-CoA dehydrogenase type-2 OS=Homo sapiens GN=HSD17B10 PE=1 SV=3 - [HCD2_HUMAN]	44.06	1	7	7	9	1.02456	9	9.00363	1.05414	9	29.9513	0.972824	9	27.821	0.913848	9	10.93	0.955613	9	15.3586	1.10871	9	27.1727	0.905819	9	5.31646	0.918569	9	9.39498	19.8637	44.06	7	9	261	26.9061	7.78174
	O75964	ATP synthase subunit g, mitochondrial OS=Homo sapiens GN=ATP5L PE=1 SV=3 - [ATP5L_HUMAN]	43.69	2	3	4	10	1.09085	9	10.8712	1.42896	9	14.9546	1.02448	9	23.969	0.808999	9	13.1161	0.942468	9	16.7244	1.16195	9	32.1679	0.86557	9	14.3378	0.870492	9	23.4093	19.9431	43.69	4	10	103	11.4212	9.64209
	Q9UHA4	Ragulator complex protein LAMTOR3 OS=Homo sapiens GN=LAMTOR3 PE=1 SV=1 - [LTOR3_HUMAN]	43.55	1	3	3	3	0.885021	3	5.62535	0.993482	3	17.5272	0.786245	3	14.2771	0.958168	3	0.167393	0.859591	3	11.1824	0.916582	3	12.0216	0.951963	3	10.0978	0.96702	3	8.6045	9.53197	43.55	3	3	124	13.6143	7.34229
	P63244	Guanine nucleotide-binding protein subunit beta-2-like 1 OS=Homo sapiens GN=GNB2L1 PE=1 SV=3 - [GBLP_HUMAN]	43.53	1	12	12	79	1.03678	79	9.49563	1.01711	79	20.1192	0.832415	79	22.5958	0.854403	79	12.3592	0.865362	79	13.7681	1.29204	79	19.7356	0.861851	79	15.9185	0.866097	79	18.1739	133.734	43.53	12	79	317	35.0546	7.69385
	P54819	Adenylate kinase 2, mitochondrial OS=Homo sapiens GN=AK2 PE=1 SV=2 - [KAD2_HUMAN]	43.51	1	8	8	32	1.06084	32	6.7691	1.11053	32	50.5976	0.937485	32	35.7836	0.916316	32	9.42551	1.00613	32	14.1631	1.12193	32	15.4145	0.872384	32	22.6166	0.947755	32	23.5192	61.8347	43.51	8	32	239	26.4608	7.81104
	P68032	Actin, alpha cardiac muscle 1 OS=Homo sapiens GN=ACTC1 PE=1 SV=1 - [ACTC_HUMAN]	43.5	4	3	17	215	1.15859	37	9.10077	0.950712	37	36.6929	0.813282	37	42.3701	1.01358	37	11.127	0.996123	37	14.1809	1.35439	37	19.1661	0.993056	37	13.3648	0.996328	37	19.2092	410.82	43.5	17	215	377	41.9919	5.38916
	P61088	Ubiquitin-conjugating enzyme E2 N OS=Homo sapiens GN=UBE2N PE=1 SV=1 - [UBE2N_HUMAN]	43.42	2	5	5	27	1.01103	27	10.6683	1.16395	27	20.4433	0.853794	27	12.1053	0.826243	27	15.0995	0.767289	27	10.6159	1.3552	27	28.3294	0.89926	27	19.2651	0.824787	27	25.7663	61.5072	43.42	5	27	152	17.127	6.56592
	P02549	Spectrin alpha chain, erythrocytic 1 OS=Homo sapiens GN=SPTA1 PE=1 SV=5 - [SPTA1_HUMAN]	43.37	1	86	86	279	1.03671	279	11.9072	1.18701	279	28.8315	0.979494	279	21.5253	0.884667	279	12.8387	0.909834	279	17.9159	1.20005	279	30.7685	0.902788	279	13.9921	0.892566	279	26.4691	474.092	43.37	86	279	2419	279.842	5.04639
	O75367	Core histone macro-H2A.1 OS=Homo sapiens GN=H2AFY PE=1 SV=4 - [H2AY_HUMAN]	43.28	2	12	12	99	1.0457	99	9.01548	1.21663	99	12.7581	0.972178	99	9.90317	0.85201	99	9.39094	0.857178	99	17.6319	1.28294	99	16.0033	0.857198	99	11.5188	0.835079	99	18.8977	194.252	43.28	12	99	372	39.5925	9.78857
	Q9H3K6	BolA-like protein 2 OS=Homo sapiens GN=BOLA2 PE=1 SV=1 - [BOLA2_HUMAN]	43.02	1	3	3	6	0.918211	6	4.55573	0.914898	6	23.3335	0.938545	6	20.4714	0.955188	6	4.50188	0.967637	6	7.17127	0.913572	6	13.2635	0.887739	6	8.643	1.06121	6	4.2697	5.66926	43.02	3	6	86	10.1102	6.52197
	Q13011	Delta(3,5)-Delta(2,4)-dienoyl-CoA isomerase, mitochondrial OS=Homo sapiens GN=ECH1 PE=1 SV=2 - [ECH1_HUMAN]	42.99	1	11	11	38	1.04793	38	10.8411	1.14337	38	31.2641	0.915689	38	23.2583	0.892355	38	11.5939	0.965579	38	17.9184	1.24225	38	31.0385	0.869095	38	18.4248	0.904874	38	20.4367	56.3942	42.99	11	38	328	35.7934	8.00146
	P27348	14-3-3 protein theta OS=Homo sapiens GN=YWHAQ PE=1 SV=1 - [1433T_HUMAN]	42.86	2	4	10	40	1.09836	19	21.7567	1.14635	19	23.7017	0.855659	19	17.2352	0.853033	19	14.4529	0.953223	19	20.8792	1.27209	19	29.6004	0.783864	19	21.7823	1.02104	19	21.3588	55.2488	42.86	10	40	245	27.7468	4.77979
	P10599	Thioredoxin OS=Homo sapiens GN=TXN PE=1 SV=3 - [THIO_HUMAN]	42.86	1	5	5	30	1.03313	30	13.378	1.30592	30	28.1793	0.978745	30	36.4656	0.903586	30	13.4403	0.829214	30	36.5412	1.39491	30	43.6534	0.908229	30	18.3534	0.851699	30	30.5163	55.2787	42.86	5	30	105	11.7297	4.91943
	Q13404	Ubiquitin-conjugating enzyme E2 variant 1 OS=Homo sapiens GN=UBE2V1 PE=1 SV=2 - [UB2V1_HUMAN]	42.86	2	6	6	22	1.10659	22	8.87327	1.05434	22	31.577	0.887898	22	23.7119	0.891985	22	9.1554	0.911744	22	19.244	1.24341	22	39.0234	0.826662	22	11.343	0.962702	22	9.91116	32.9501	42.86	6	22	147	16.4843	7.92822
	P46781	40S ribosomal protein S9 OS=Homo sapiens GN=RPS9 PE=1 SV=3 - [RS9_HUMAN]	42.78	2	11	12	33	0.998932	32	12.8877	0.956434	32	49.9006	0.809825	32	41.8476	0.907985	32	10.9257	0.949341	32	21.6375	1.02776	32	25.0475	0.894271	32	11.2678	0.958089	32	14.4857	53.303	42.78	12	33	194	22.5776	10.6528
	P49368	T-complex protein 1 subunit gamma OS=Homo sapiens GN=CCT3 PE=1 SV=4 - [TCPG_HUMAN]	42.75	1	18	18	59	1.01299	59	8.73226	1.18311	59	19.3708	1.03109	59	23.8389	0.88151	59	9.75803	0.920108	59	15.9033	1.14256	59	22.2364	0.877255	59	11.4668	0.919722	59	15.4385	123.077	42.75	18	59	545	60.4953	6.49365
	P16403	Histone H1.2 OS=Homo sapiens GN=HIST1H1C PE=1 SV=2 - [H12_HUMAN]	42.72	1	4	14	222	1.03857	10	8.86594	1.23853	10	10.6267	1.09928	10	8.13369	0.951896	10	10.8009	0.951089	10	8.66523	1.07474	10	18.0469	0.908596	10	7.69289	1.02272	10	15.2732	351.866	42.72	14	222	213	21.3517	10.9312
	P08238	Heat shock protein HSP 90-beta OS=Homo sapiens GN=HSP90AB1 PE=1 SV=4 - [HS90B_HUMAN]	42.68	4	15	29	246	1.02064	83	13.7866	1.12096	83	35.4105	0.976895	83	27.728	0.893927	83	14.7673	0.95415	83	15.962	1.12118	83	32.3034	0.887514	83	14.4976	0.92185	83	23.0927	447.275	42.68	29	246	724	83.2121	5.03369
	P00491	Purine nucleoside phosphorylase OS=Homo sapiens GN=PNP PE=1 SV=2 - [PNPH_HUMAN]	42.56	1	10	10	41	1.02899	41	10.0249	1.21093	41	32.2713	0.985201	41	28.5145	0.878394	41	12.7574	0.896129	41	15.9601	1.21584	41	31.4275	0.852543	41	13.5075	0.914827	41	28.7725	88.7835	42.56	10	41	289	32.0972	6.94678
	Q9Y490	Talin-1 OS=Homo sapiens GN=TLN1 PE=1 SV=3 - [TLN1_HUMAN]	42.46	2	73	73	182	1.00688	182	9.56485	0.98321	182	31.9273	0.859652	182	21.4485	0.919876	182	10.8108	0.914594	182	16.1682	1.1422	182	23.3594	0.898839	182	14.9801	0.938247	182	20.5888	372.039	42.46	73	182	2541	269.599	6.07471
	P61224	Ras-related protein Rap-1b OS=Homo sapiens GN=RAP1B PE=1 SV=1 - [RAP1B_HUMAN]	42.39	2	3	8	21	1.07868	5	3.40339	1.21967	5	23.0731	0.983288	5	43.5525	0.873261	5	0.482736	0.997031	5	7.91677	1.10396	5	13.3845	0.877525	5	3.74896	0.96104	5	8.50314	32.6509	42.39	8	21	184	20.8116	5.78271
	Q12905	Interleukin enhancer-binding factor 2 OS=Homo sapiens GN=ILF2 PE=1 SV=2 - [ILF2_HUMAN]	42.31	1	11	11	25	1.07422	25	16.7524	0.947849	25	33.1606	0.830738	25	22.946	0.900422	25	13.0056	0.870222	25	19.6287	1.281	25	26.097	0.901581	25	12.8879	0.946595	25	24.8151	25.7797	42.31	11	25	390	43.0352	5.26221
	P07355	Annexin A2 OS=Homo sapiens GN=ANXA2 PE=1 SV=2 - [ANXA2_HUMAN]	42.18	2	14	14	40	1.09219	40	8.59964	1.07591	40	34.6408	0.908346	40	36.6419	0.925556	40	10.833	0.975446	40	16.0356	1.18803	40	18.5575	0.954944	40	18.4353	0.987589	40	19.5861	74.6276	42.18	14	40	339	38.5798	7.75244
	P15531	Nucleoside diphosphate kinase A OS=Homo sapiens GN=NME1 PE=1 SV=1 - [NDKA_HUMAN]	42.11	1	2	7	41	1.05351	11	14.6079	1.38212	11	14.9776	0.921497	11	25.4655	0.82648	11	13.129	0.763073	11	12.1153	1.78646	11	83.9296	0.88478	11	9.90761	0.808638	11	30.8409	78.9408	42.11	7	41	152	17.1377	6.18896
	P25787	Proteasome subunit alpha type-2 OS=Homo sapiens GN=PSMA2 PE=1 SV=2 - [PSA2_HUMAN]	41.88	1	8	8	16	1.02069	16	9.14381	1.21112	16	14.4698	0.917669	16	27.9789	0.880229	16	14.9988	0.859687	16	18.3912	1.25216	16	27.185	0.822842	16	11.5439	0.822189	16	34.775	25.9218	41.88	8	16	234	25.8823	7.43018
	Q15181	Inorganic pyrophosphatase OS=Homo sapiens GN=PPA1 PE=1 SV=2 - [IPYR_HUMAN]	41.87	1	8	8	15	1.09952	15	8.39711	1.1823	15	23.0275	0.932964	15	8.58878	0.816657	15	16.2605	0.839835	15	23.9029	1.38822	15	19.9138	0.886752	15	18.8167	0.827674	15	22.836	19.5903	41.87	8	15	289	32.6392	5.85889
	P12956	X-ray repair cross-complementing protein 6 OS=Homo sapiens GN=XRCC6 PE=1 SV=2 - [XRCC6_HUMAN]	41.87	3	22	22	89	1.04304	88	10.2178	1.05564	88	29.4859	0.864939	88	31.5623	0.888337	88	11.2614	0.885438	88	17.188	1.21563	88	29.9202	0.872292	88	14.5254	0.921421	88	23.9973	176.798	41.87	22	89	609	69.7991	6.63916
	Q99497	Protein DJ-1 OS=Homo sapiens GN=PARK7 PE=1 SV=2 - [PARK7_HUMAN]	41.8	1	7	7	52	1.02693	52	16.4833	1.11581	52	35.398	0.94749	52	33.0793	0.92915	52	17.8911	0.96308	52	20.0081	1.15643	52	32.686	0.896476	52	18.0356	0.972373	52	15.6294	80.5498	41.8	7	52	189	19.8785	6.78564
	Q13451	Peptidyl-prolyl cis-trans isomerase FKBP5 OS=Homo sapiens GN=FKBP5 PE=1 SV=2 - [FKBP5_HUMAN]	41.79	1	16	16	64	1.00446	64	13.7839	1.29575	64	22.0585	1.02248	64	34.9177	0.860451	64	11.3146	0.948591	64	14.2425	1.2072	64	36.27	0.836799	64	13.1395	0.917591	64	26.185	124.398	41.79	16	64	457	51.1796	5.89697
	Q02878	60S ribosomal protein L6 OS=Homo sapiens GN=RPL6 PE=1 SV=3 - [RL6_HUMAN]	41.67	1	13	13	56	0.995496	56	6.47728	0.922177	56	16.5151	0.849107	56	14.9969	0.908672	56	12.0976	0.943968	56	15.4588	1.05696	56	19.0176	0.866159	56	12.2168	0.902884	56	18.3584	118.823	41.67	13	56	288	32.7076	10.5796
	P05141	ADP/ATP translocase 2 OS=Homo sapiens GN=SLC25A5 PE=1 SV=7 - [ADT2_HUMAN]	41.61	3	4	13	62	1.0658	14	13.1618	1.27404	14	8.73809	1.10692	14	26.2259	0.930483	14	13.179	0.90826	14	21.3926	1.27164	14	18.7735	0.872666	14	21.7973	1.0013	14	15.7709	105.287	41.61	13	62	298	32.8312	9.68604
	P62158	Calmodulin OS=Homo sapiens GN=CALM1 PE=1 SV=2 - [CALM_HUMAN]	41.61	3	6	6	24	1.09157	24	19.9582	0.909688	24	15.4026	0.731879	24	22.4879	0.812838	24	15.3707	0.859032	24	17.9454	1.53898	24	59.9616	0.801641	24	19.8166	0.925777	24	23.338	34.4321	41.61	6	24	149	16.8268	4.22119
	Q9BXL5	Hemogen OS=Homo sapiens GN=HEMGN PE=1 SV=1 - [HEMGN_HUMAN]	41.53	1	15	15	40	1.00144	40	9.81619	1.06599	40	26.8997	0.856356	40	24.2776	0.826119	40	19.4558	0.946583	40	13.7508	1.11303	40	26.2721	0.887712	40	15.0464	0.836211	40	28.3003	58.531	41.53	15	40	484	55.3067	4.86865
	P42167	Lamina-associated polypeptide 2, isoforms beta/gamma OS=Homo sapiens GN=TMPO PE=1 SV=2 - [LAP2B_HUMAN]	41.41	1	5	12	63	0.964726	36	4.83522	1.0704	36	12.9524	0.913668	36	6.47611	0.844082	36	7.01334	0.839448	36	14.6061	1.16967	36	13.5195	0.872385	36	7.88126	0.811401	36	13.8646	124.376	41.41	12	63	454	50.6395	9.37842
	P30101	Protein disulfide-isomerase A3 OS=Homo sapiens GN=PDIA3 PE=1 SV=4 - [PDIA3_HUMAN]	41.19	1	18	18	87	1.03195	87	10.3535	1.13827	87	21.1922	0.896151	87	17.9515	0.874522	87	16.0217	0.876281	87	25.3919	1.3322	87	33.9746	0.890095	87	17.9332	0.885435	87	28.6875	136.883	41.19	18	87	505	56.7468	6.354
	P26583	High mobility group protein B2 OS=Homo sapiens GN=HMGB2 PE=1 SV=2 - [HMGB2_HUMAN]	41.15	1	9	12	63	0.998061	57	16.1416	1.11106	57	25.1505	0.933829	57	30.0173	0.866297	57	9.77378	0.878711	57	21.4824	1.11717	57	33.6493	0.827368	57	13.802	0.92704	57	20.685	111.243	41.15	12	63	209	24.0187	7.81104
	P40925	Malate dehydrogenase, cytoplasmic OS=Homo sapiens GN=MDH1 PE=1 SV=4 - [MDHC_HUMAN]	41.02	1	14	14	51	1.07264	51	12.7529	1.27611	51	21.7351	0.916824	51	29.1632	0.872524	51	15.592	0.961216	51	23.7938	1.38814	51	48.9154	0.89404	51	13.4746	0.886978	51	33.688	85.1533	41.02	14	51	334	36.403	7.35693
	P52272	Heterogeneous nuclear ribonucleoprotein M OS=Homo sapiens GN=HNRNPM PE=1 SV=3 - [HNRPM_HUMAN]	40.96	1	21	21	78	0.997676	77	11.5039	1.07342	77	28.3546	0.917819	77	14.5047	0.887458	77	13.3895	0.860667	77	18.5043	1.23068	77	28.006	0.846797	77	13.293	0.920048	77	35.9929	161.722	40.96	21	78	730	77.4643	8.70459
	P40227	T-complex protein 1 subunit zeta OS=Homo sapiens GN=CCT6A PE=1 SV=3 - [TCPZ_HUMAN]	40.68	1	14	17	58	1.03584	54	8.669	1.17139	54	21.656	1.01545	54	28.8005	0.919172	54	12.1133	0.941078	54	15.8357	1.14764	54	19.9913	0.93438	54	12.5472	0.910349	54	26.0241	128.769	40.68	17	58	531	57.9876	6.68311
	P29401	Transketolase OS=Homo sapiens GN=TKT PE=1 SV=3 - [TKT_HUMAN]	40.61	1	23	23	78	1.00989	78	12.3522	0.961164	78	41.9711	0.850922	78	39.7796	0.901184	78	12.2343	0.918153	78	12.9728	1.05392	78	26.1775	0.872905	78	15.5355	1.00434	78	17.8776	136.219	40.61	23	78	623	67.8347	7.66455
	P09651	Heterogeneous nuclear ribonucleoprotein A1 OS=Homo sapiens GN=HNRNPA1 PE=1 SV=5 - [ROA1_HUMAN]	40.59	2	10	14	107	1.06575	66	15.4232	1.02854	66	34.2835	0.777362	66	23.5325	0.869786	66	13.5284	0.919791	66	24.5573	1.17672	66	44.13	0.887675	66	15.2889	0.854749	66	27.945	206.407	40.59	14	107	372	38.7231	9.12939
	P60660	Myosin light polypeptide 6 OS=Homo sapiens GN=MYL6 PE=1 SV=2 - [MYL6_HUMAN]	40.4	2	6	6	27	0.998656	27	13.5609	0.982398	27	26.2042	0.768897	27	30.6121	0.924123	27	8.69968	0.955423	27	17.9779	1.14093	27	22.1611	0.891604	27	16.6807	0.944558	27	21.1303	51.911	40.4	6	27	151	16.9191	4.65283
	P13804	Electron transfer flavoprotein subunit alpha, mitochondrial OS=Homo sapiens GN=ETFA PE=1 SV=1 - [ETFA_HUMAN]	40.24	1	9	9	26	1.10157	26	12.0464	1.11682	26	35.1161	0.871473	26	20.6788	0.907959	26	8.54978	0.95515	26	16.5398	1.23976	26	37.0215	0.913002	26	15.4546	0.877077	26	21.3592	49.0694	40.24	9	26	333	35.0576	8.38232
	O60234	Glia maturation factor gamma OS=Homo sapiens GN=GMFG PE=1 SV=1 - [GMFG_HUMAN]	40.14	1	4	5	10	0.993116	7	8.38401	1.11564	7	30.1003	0.880241	7	31.143	0.78234	7	9.09405	0.936997	7	7.2137	1.09162	7	14.7322	0.73183	7	17.1392	0.823641	7	17.5512	18.8922	40.14	5	10	142	16.7904	5.26221
	P15311	Ezrin OS=Homo sapiens GN=EZR PE=1 SV=4 - [EZRI_HUMAN]	39.93	2	15	26	87	1.01213	52	10.2119	0.937735	52	28.8406	0.79653	52	25.1307	0.87321	52	11.2382	0.883857	52	12.5027	1.13531	52	24.3082	0.869847	52	12.3498	0.864584	52	22.4914	154.206	39.93	26	87	586	69.3697	6.26514
	P04083	Annexin A1 OS=Homo sapiens GN=ANXA1 PE=1 SV=2 - [ANXA1_HUMAN]	39.88	1	12	12	58	1.13156	58	13.3057	0.998088	58	49.6833	0.889648	58	30.9409	0.977788	58	13.7689	1.01473	58	18.555	1.26268	58	27.246	0.984912	58	17.8478	1.0099	58	19.3066	100.622	39.88	12	58	346	38.69	7.02002
	Q9UQ80	Proliferation-associated protein 2G4 OS=Homo sapiens GN=PA2G4 PE=1 SV=3 - [PA2G4_HUMAN]	39.85	1	13	13	41	1.01185	41	10.5689	1.08623	41	31.009	0.91802	41	22.0851	0.898958	41	11.1384	0.939894	41	17.0381	1.12275	41	28.4756	0.893668	41	18.6745	0.910262	41	17.673	78.3552	39.85	13	41	394	43.7592	6.55127
	P27635	60S ribosomal protein L10 OS=Homo sapiens GN=RPL10 PE=1 SV=4 - [RL10_HUMAN]	39.72	2	8	8	24	0.951174	24	13.4221	1.00003	24	33.577	0.94798	24	27.7338	0.87354	24	10.7034	0.915918	24	17.5804	1.05785	24	33.4604	0.89575	24	20.8657	0.910431	24	24.2899	41.5939	39.72	8	24	214	24.5879	10.0815
	P35579	Myosin-9 OS=Homo sapiens GN=MYH9 PE=1 SV=4 - [MYH9_HUMAN]	39.59	2	65	75	281	1.06349	251	11.8478	1.02128	251	36.4501	0.867889	251	35.8278	0.912127	251	11.2077	0.985686	251	19.1615	1.16953	251	27.5639	0.889762	251	17.5041	0.951292	251	18.4246	589.801	39.59	75	281	1960	226.392	5.60498
	P52907	F-actin-capping protein subunit alpha-1 OS=Homo sapiens GN=CAPZA1 PE=1 SV=3 - [CAZA1_HUMAN]	39.51	1	6	7	27	1.07154	19	14.7442	1.21681	19	25.6022	0.916088	19	34.4934	0.875726	19	17.3404	1.02085	19	19.501	1.18878	19	23.6358	0.913827	19	21.0678	0.867641	19	14.2994	46.8975	39.51	7	27	286	32.9023	5.69385
	P28066	Proteasome subunit alpha type-5 OS=Homo sapiens GN=PSMA5 PE=1 SV=3 - [PSA5_HUMAN]	39.42	1	6	6	26	1.09443	26	18.929	1.16168	26	32.9958	0.813835	26	30.0643	0.869634	26	11.6692	0.9645	26	16.2824	1.1509	26	39.4391	0.885098	26	17.3832	0.873157	26	23.5471	57.9115	39.42	6	26	241	26.3942	4.79248
	P20618	Proteasome subunit beta type-1 OS=Homo sapiens GN=PSMB1 PE=1 SV=2 - [PSB1_HUMAN]	39.42	1	7	7	22	0.989021	22	10.3852	1.04459	22	40.9541	0.916603	22	38.9494	0.866798	22	12.9207	0.980609	22	11.075	1.05268	22	21.3869	0.808951	22	16.3999	0.924851	22	10.7016	36.3599	39.42	7	22	241	26.4724	8.1333
	P49411	Elongation factor Tu, mitochondrial OS=Homo sapiens GN=TUFM PE=1 SV=2 - [EFTU_HUMAN]	39.38	1	15	15	53	1.02511	53	10.2466	1.09982	53	30.7926	0.948176	53	30.7319	0.884814	53	7.61336	0.899278	53	14.8637	1.17351	53	22.2271	0.907876	53	13.7994	0.901299	53	19.3721	105.004	39.38	15	53	452	49.5102	7.60596
	P45880	Voltage-dependent anion-selective channel protein 2 OS=Homo sapiens GN=VDAC2 PE=1 SV=2 - [VDAC2_HUMAN]	39.12	1	6	7	9	1.07075	8	7.29361	1.14695	8	54.1111	0.944065	8	42.9864	0.940722	8	5.30537	0.894047	8	10.9441	1.29777	8	28.0193	0.951104	8	22.2469	0.977022	8	10.7109	17.1598	39.12	7	9	294	31.5465	7.56201
	P62277	40S ribosomal protein S13 OS=Homo sapiens GN=RPS13 PE=1 SV=2 - [RS13_HUMAN]	39.07	1	7	7	27	1.06828	27	14.0542	1.0021	27	24.7837	0.76184	27	12.814	0.828252	27	16.2828	0.812657	27	27.5216	1.35832	27	40.5075	0.87886	27	16.9021	0.869902	27	19.8167	61.7135	39.07	7	27	151	17.2117	10.5356
	Q99832	T-complex protein 1 subunit eta OS=Homo sapiens GN=CCT7 PE=1 SV=2 - [TCPH_HUMAN]	39.04	1	16	16	38	1.04536	38	11.4722	1.25737	38	29.859	1.00294	38	23.878	0.908979	38	14.9294	0.874326	38	16.4606	1.27244	38	28.7164	0.910882	38	17.9542	0.924758	38	25.2563	61.0376	39.04	16	38	543	59.3289	7.6499
	P62316	Small nuclear ribonucleoprotein Sm D2 OS=Homo sapiens GN=SNRPD2 PE=1 SV=1 - [SMD2_HUMAN]	38.98	1	5	5	23	1.07903	23	6.88537	1.14052	23	25.4216	0.921447	23	15.603	0.873285	23	11.6571	0.925393	23	13.8879	1.24778	23	22.4224	0.893468	23	15.5698	0.901258	23	22.1466	31.6819	38.98	5	23	118	13.5182	9.90576
	Q9Y333	U6 snRNA-associated Sm-like protein LSm2 OS=Homo sapiens GN=LSM2 PE=1 SV=1 - [LSM2_HUMAN]	38.95	1	3	3	8	0.968397	8	12.2131	1.21739	8	15.7206	1.05518	8	12.5591	0.840316	8	7.33502	0.964579	8	15.282	0.979252	8	26.6402	0.822294	8	11.5779	0.957446	8	24.2116	17.7751	38.95	3	8	95	10.8276	6.52197
	Q9H299	SH3 domain-binding glutamic acid-rich-like protein 3 OS=Homo sapiens GN=SH3BGRL3 PE=1 SV=1 - [SH3L3_HUMAN]	38.71	1	4	4	18	1.05708	18	14.0847	1.09985	18	31.9449	0.953352	18	27.218	0.942184	18	7.61603	0.892237	18	18.1195	1.2264	18	32.5113	0.919343	18	15.7389	0.986097	18	19.1267	39.2526	38.71	4	18	93	10.4313	4.93213
	P35754	Glutaredoxin-1 OS=Homo sapiens GN=GLRX PE=1 SV=2 - [GLRX1_HUMAN]	38.68	1	3	3	12	1.1307	12	15.961	1.15334	12	18.1363	1.01493	12	27.6718	0.962398	12	10.7729	0.897561	12	11.927	1.41333	12	30.1647	0.929307	12	20.2484	1.03178	12	20.362	21.1486	38.68	3	12	106	11.7682	8.08936
	P24534	Elongation factor 1-beta OS=Homo sapiens GN=EEF1B2 PE=1 SV=3 - [EF1B_HUMAN]	38.67	1	6	6	25	1.08871	25	11.1023	0.937504	25	19.0103	0.777308	25	23.407	0.929306	25	8.31525	0.898443	25	10.8577	1.3633	25	23.0004	0.888232	25	14.7636	0.936221	25	19.4362	33.6404	38.67	6	25	225	24.7483	4.66553
	P07339	Cathepsin D OS=Homo sapiens GN=CTSD PE=1 SV=1 - [CATD_HUMAN]	38.59	1	12	12	28	1.08992	28	8.75512	1.25599	28	22.7308	1.00045	28	27.1319	0.953103	28	12.0577	0.872319	28	17.2967	1.33572	28	22.1854	0.932291	28	14.6308	0.955381	28	23.8744	40.912	38.59	12	28	412	44.5236	6.53662
	P05388	60S acidic ribosomal protein P0 OS=Homo sapiens GN=RPLP0 PE=1 SV=1 - [RLA0_HUMAN]	38.49	2	11	11	33	1.12471	33	12.8538	1.10043	33	20.0402	0.824927	33	27.3119	0.861236	33	16.9069	0.880394	33	21.0127	1.57006	33	27.7263	0.901303	33	14.8563	0.869736	33	29.5686	57.3889	38.49	11	33	317	34.2518	5.97314
	P62899	60S ribosomal protein L31 OS=Homo sapiens GN=RPL31 PE=1 SV=1 - [RL31_HUMAN]	38.4	1	5	5	16	1.05662	16	12.57	1.18391	16	17.9607	0.868339	16	32.6704	0.82451	16	18.5841	0.842942	16	20.395	1.38724	16	42.5414	0.906817	16	20.035	0.735544	16	16.826	23.1846	38.4	5	16	125	14.4539	10.5356
	P10412	Histone H1.4 OS=Homo sapiens GN=HIST1H1E PE=1 SV=2 - [H14_HUMAN]	38.36	1	3	14	235	1.02825	21	23.7497	0.999713	21	22.3082	0.772738	21	46.1368	0.889053	21	7.24491	1.04529	21	13.13	1.01612	21	26.1356	0.822696	21	10.5437	0.968851	21	21.4122	346.443	38.36	14	235	219	21.852	11.0337
	Q01518	Adenylyl cyclase-associated protein 1 OS=Homo sapiens GN=CAP1 PE=1 SV=5 - [CAP1_HUMAN]	38.32	1	15	15	44	1.08312	44	10.383	0.920567	44	60.3698	0.753161	44	45.3344	0.900831	44	14.5383	1.01216	44	18.6448	1.21671	44	31.8554	0.906049	44	20.6986	0.921039	44	23.1802	60.6532	38.32	15	44	475	51.8687	8.06006
	P08133	Annexin A6 OS=Homo sapiens GN=ANXA6 PE=1 SV=3 - [ANXA6_HUMAN]	38.19	1	23	23	55	1.08801	55	10.4195	0.930541	55	37.3218	0.795807	55	43.9988	0.932334	55	12.7908	1.0123	55	15.4795	1.17113	55	20.5506	0.89829	55	16.9354	0.968921	55	19.4429	113.382	38.19	23	55	673	75.8256	5.60498
	P53999	Activated RNA polymerase II transcriptional coactivator p15 OS=Homo sapiens GN=SUB1 PE=1 SV=3 - [TCP4_HUMAN]	37.8	1	5	5	24	1.04849	24	14.3402	0.999632	24	30.5449	0.844537	24	27.9295	0.878936	24	11.8765	0.900568	24	20.1445	1.19595	24	27.7176	0.876455	24	15.6423	0.858563	24	14.7907	38.7042	37.8	5	24	127	14.3864	9.59814
	P78417	Glutathione S-transferase omega-1 OS=Homo sapiens GN=GSTO1 PE=1 SV=2 - [GSTO1_HUMAN]	37.76	1	10	10	31	1.01988	31	16.7569	1.35166	31	24.3927	1.01484	31	29.8417	0.86437	31	15.1461	0.834015	31	19.1915	1.31125	31	37.4572	0.866325	31	9.36094	0.906776	31	23.3198	63.2688	37.76	10	31	241	27.548	6.59521
	P62263	40S ribosomal protein S14 OS=Homo sapiens GN=RPS14 PE=1 SV=3 - [RS14_HUMAN]	37.75	1	6	6	31	1.0778	31	9.79354	1.16726	31	28.9559	1.04183	31	30.567	0.916391	31	9.90976	0.94513	31	16.5299	1.1824	31	27.891	0.879819	31	13.1695	0.979574	31	25.1795	79.2644	37.75	6	31	151	16.2625	10.0522
	Q15907	Ras-related protein Rab-11B OS=Homo sapiens GN=RAB11B PE=1 SV=4 - [RB11B_HUMAN]	37.61	3	7	7	18	1.0797	18	6.69337	1.03052	18	21.5716	0.78703	18	27.8942	0.900529	18	5.67665	1.0199	18	10.8224	1.15931	18	21.0119	0.891706	18	8.77045	0.950643	18	16.3554	39.4466	37.61	7	18	218	24.4735	5.93506
	P62820	Ras-related protein Rab-1A OS=Homo sapiens GN=RAB1A PE=1 SV=3 - [RAB1A_HUMAN]	37.56	19	1	7	26	0.985156	1		0.561644	1		0.629342	1		1.1039	1		1.11081	1		0.867292	1		1.09889	1		1.1086	1		56.6784	37.56	7	26	205	22.6634	6.21436
	P42765	3-ketoacyl-CoA thiolase, mitochondrial OS=Homo sapiens GN=ACAA2 PE=1 SV=2 - [THIM_HUMAN]	37.53	1	11	11	30	1.0494	30	13.0343	1.28172	30	19.3363	1.01015	30	23.5181	0.900844	30	10.4893	1.01824	30	27.0262	1.06465	30	19.3092	0.829985	30	13.4349	0.961179	30	22.4705	37.8645	37.53	11	30	397	41.8976	8.08936
	P51858	Hepatoma-derived growth factor OS=Homo sapiens GN=HDGF PE=1 SV=1 - [HDGF_HUMAN]	37.5	2	9	10	51	0.996268	43	11.6126	1.14145	43	28.0425	0.914094	43	30.9216	0.852285	43	9.76924	0.922649	43	17.6934	1.10882	43	31.2334	0.84764	43	11.3573	0.873149	43	24.1819	80.1999	37.5	10	51	240	26.7719	4.729
	P28070	Proteasome subunit beta type-4 OS=Homo sapiens GN=PSMB4 PE=1 SV=4 - [PSB4_HUMAN]	37.5	1	6	6	15	0.989321	15	15.6499	0.930756	15	41.7679	0.853236	15	18.5894	0.891199	15	6.68764	0.982467	15	23.0752	0.993653	15	12.7352	0.879984	15	28.3222	0.900606	15	20.3249	18.3899	37.5	6	15	264	29.1855	5.97314
	P62750	60S ribosomal protein L23a OS=Homo sapiens GN=RPL23A PE=1 SV=1 - [RL23A_HUMAN]	37.18	1	7	7	26	1.0201	26	9.38322	1.01775	26	41.7549	0.827786	26	44.1897	0.880293	26	14.4237	0.902812	26	20.4876	1.14579	26	26.2786	0.885721	26	13.2961	0.915362	26	23.497	42.2058	37.18	7	26	156	17.6841	10.4478
	P16401	Histone H1.5 OS=Homo sapiens GN=HIST1H1B PE=1 SV=3 - [H15_HUMAN]	37.17	1	11	14	140	0.990438	84	13.063	1.32974	84	25.6178	1.17314	84	32.1091	0.894116	84	10.1759	0.877114	84	22.7675	1.13086	84	33.2215	0.885644	84	13.8973	0.935139	84	23.2114	242.203	37.17	14	140	226	22.5665	10.9165
	P50991	T-complex protein 1 subunit delta OS=Homo sapiens GN=CCT4 PE=1 SV=4 - [TCPD_HUMAN]	37.11	1	16	16	39	0.999243	39	13.2358	1.2318	39	21.3154	1.13987	39	28.3105	0.9329	39	16.1127	0.93296	39	11.1588	1.08756	39	26.1418	0.874952	39	17.5264	0.972435	39	15.8388	84.2583	37.11	16	39	539	57.8878	7.82568
	P50395	Rab GDP dissociation inhibitor beta OS=Homo sapiens GN=GDI2 PE=1 SV=2 - [GDIB_HUMAN]	37.08	1	12	14	57	1.06322	55	11.236	1.22522	55	34.949	0.926808	55	31.403	0.890671	55	14.2444	0.942583	55	16.5623	1.18385	55	31.8421	0.887337	55	13.2022	0.903986	55	21.9992	82.3436	37.08	14	57	445	50.6309	6.46826
	P46783	40S ribosomal protein S10 OS=Homo sapiens GN=RPS10 PE=1 SV=1 - [RS10_HUMAN]	36.97	2	6	7	22	1.03695	21	11.4062	1.05126	21	14.39	0.831963	21	16.074	0.865256	21	7.0477	0.955953	21	17.4016	1.17606	21	22.3853	0.845673	21	13.6905	0.86453	21	17.0929	48.2548	36.97	7	22	165	18.8859	10.1548
	P18621	60S ribosomal protein L17 OS=Homo sapiens GN=RPL17 PE=1 SV=3 - [RL17_HUMAN]	36.96	1	7	7	44	1.01171	44	12.7291	0.999264	44	21.7311	0.810423	44	14.1772	0.858812	44	12.44	0.770832	44	14.7105	1.36997	44	31.453	0.856121	44	17.982	0.895688	44	20.4205	62.4044	36.96	7	44	184	21.3833	10.1694
	P30044	Peroxiredoxin-5, mitochondrial OS=Homo sapiens GN=PRDX5 PE=1 SV=4 - [PRDX5_HUMAN]	36.92	1	6	6	42	1.11163	42	12.6202	1.14164	42	35.6925	0.910284	42	33.4865	0.902315	42	19.1953	0.932471	42	18.1434	1.33137	42	28.6401	0.917691	42	20.4603	0.932882	42	24.481	63.2074	36.92	6	42	214	22.0725	8.70459
	Q07955	Serine/arginine-rich splicing factor 1 OS=Homo sapiens GN=SRSF1 PE=1 SV=2 - [SRSF1_HUMAN]	36.69	1	9	9	40	1.06413	40	13.303	1.11519	40	34.6148	0.939018	40	34.6312	0.895868	40	8.67664	0.900205	40	23.1589	1.32266	40	30.1764	0.897673	40	12.226	0.921715	40	20.1313	68.9802	36.69	9	40	248	27.7278	10.3599
	P26447	Protein S100-A4 OS=Homo sapiens GN=S100A4 PE=1 SV=1 - [S10A4_HUMAN]	36.63	1	5	5	32	1.02465	32	14.6046	0.992107	32	29.5066	0.816561	32	24.4269	0.85507	32	10.4256	0.904663	32	14.4786	1.3341	32	36.1147	0.856398	32	14.4742	0.7997	32	28.099	63.9493	36.63	5	32	101	11.7207	6.11279
	P09105	Hemoglobin subunit theta-1 OS=Homo sapiens GN=HBQ1 PE=1 SV=2 - [HBAT_HUMAN]	36.62	1	5	5	19	1.09543	19	10.8772	1.28149	19	14.2869	1.07049	19	23.0117	0.855162	19	10.6225	0.889894	19	10.229	1.41504	19	12.4025	0.886452	19	8.42226	0.835119	19	19.2111	34.096	36.62	5	19	142	15.4981	7.62061
	P13010	X-ray repair cross-complementing protein 5 OS=Homo sapiens GN=XRCC5 PE=1 SV=3 - [XRCC5_HUMAN]	36.61	1	21	21	69	1.08075	69	15.5003	1.01402	69	33.9894	0.869437	69	24.6925	0.903094	69	13.1855	0.94272	69	16.9906	1.22706	69	27.4931	0.879527	69	14.546	0.934881	69	19.1265	115.03	36.61	21	69	732	82.6523	5.80811
	P23526	Adenosylhomocysteinase OS=Homo sapiens GN=AHCY PE=1 SV=4 - [SAHH_HUMAN]	36.57	3	14	14	33	1.10115	32	11.5327	0.988481	32	48.4577	0.842818	32	28.7293	0.933061	32	7.13206	0.946885	32	14.9077	1.29631	32	22.4401	0.942642	32	7.55198	0.943267	32	11.3494	55.633	36.57	14	33	432	47.6852	6.34131
	P38117	Electron transfer flavoprotein subunit beta OS=Homo sapiens GN=ETFB PE=1 SV=3 - [ETFB_HUMAN]	36.47	1	9	9	37	0.99644	37	10.4578	1.07067	37	32.3006	0.972451	37	33.2109	0.908725	37	11.618	0.973924	37	8.92065	1.00218	37	25.0042	0.894762	37	13.782	0.951188	37	23.5099	79.377	36.47	9	37	255	27.8262	8.104
	O43707	Alpha-actinin-4 OS=Homo sapiens GN=ACTN4 PE=1 SV=2 - [ACTN4_HUMAN]	36.44	1	20	28	77	1.03529	51	9.43415	0.863031	51	49.4882	0.761035	51	42.7679	0.921698	51	9.21298	0.93321	51	12.285	1.14791	51	20.0331	0.910957	51	13.2498	0.952423	51	12.9385	126.453	36.44	28	77	911	104.788	5.43994
	P38646	Stress-70 protein, mitochondrial OS=Homo sapiens GN=HSPA9 PE=1 SV=2 - [GRP75_HUMAN]	36.08	1	23	23	72	1.02107	72	11.6044	1.18332	72	20.7168	1.01487	72	23.935	0.909925	72	10.8818	0.924596	72	19.8152	1.12539	72	33.59	0.907152	72	15.1332	0.935994	72	21.577	134.678	36.08	23	72	679	73.6348	6.16357
	P61978	Heterogeneous nuclear ribonucleoprotein K OS=Homo sapiens GN=HNRNPK PE=1 SV=1 - [HNRPK_HUMAN]	36.07	1	15	15	135	0.992378	135	8.28021	0.960044	135	20.114	0.834378	135	16.193	0.871484	135	10.6256	0.861986	135	17.2249	1.18203	135	22.0136	0.8849	135	10.5943	0.89605	135	20.9715	304.465	36.07	15	135	463	50.9444	5.5415
	P06748	Nucleophosmin OS=Homo sapiens GN=NPM1 PE=1 SV=2 - [NPM_HUMAN]	36.05	1	11	11	87	0.983625	87	20.1874	1.04454	87	36.3032	0.924599	87	33.5048	0.844415	87	15.5519	0.922089	87	23.6534	1.12603	87	32.9639	0.843361	87	20.9148	0.945959	87	25.4064	178.136	36.05	11	87	294	32.5548	4.77979
	P30040	Endoplasmic reticulum resident protein 29 OS=Homo sapiens GN=ERP29 PE=1 SV=4 - [ERP29_HUMAN]	36.02	1	7	7	19	1.04477	19	7.96883	1.24777	19	41.0874	1.10485	19	28.9715	0.910096	19	7.28631	0.947476	19	10.9957	1.16598	19	21.8517	0.853538	19	9.33258	1.04534	19	19.3317	21.6797	36.02	7	19	261	28.9752	7.31299
	Q15365	Poly(rC)-binding protein 1 OS=Homo sapiens GN=PCBP1 PE=1 SV=2 - [PCBP1_HUMAN]	35.96	3	6	10	30	1.02546	18	14.1173	1.05153	18	25.0128	0.891872	18	14.1133	0.93184	18	5.76661	0.84445	18	10.4746	1.29876	18	37.7816	0.893853	18	10.589	0.920922	18	12.054	44.5613	35.96	10	30	356	37.4739	7.09326
	P15880	40S ribosomal protein S2 OS=Homo sapiens GN=RPS2 PE=1 SV=2 - [RS2_HUMAN]	35.84	1	9	9	34	1.082	34	15.5427	1.23614	34	23.3876	0.892709	34	22.1219	0.867479	34	15.7331	0.904537	34	27.0862	1.31591	34	32.4456	0.936972	34	16.0955	0.850803	34	27.3522	43.4439	35.84	9	34	293	31.3046	10.2427
	P31146	Coronin-1A OS=Homo sapiens GN=CORO1A PE=1 SV=4 - [COR1A_HUMAN]	35.79	1	15	15	39	1.09808	39	7.38356	0.658494	39	44.437	0.592578	39	38.3975	0.957677	39	15.2167	0.972064	39	13.5378	1.1502	39	14.6238	0.978811	39	24.074	0.946002	39	22.4911	53.5232	35.79	15	39	461	50.9938	6.68311
	P22830	Ferrochelatase, mitochondrial OS=Homo sapiens GN=FECH PE=1 SV=2 - [HEMH_HUMAN]	35.7	1	13	13	38	1.05434	38	13.3983	1.30016	38	31.3786	1.0289	38	27.3201	0.863635	38	14.6901	0.92545	38	18.2862	1.27843	38	26.1163	0.887722	38	19.2099	0.970968	38	27.1918	57.8361	35.7	13	38	423	47.8316	8.73389
	P17987	T-complex protein 1 subunit alpha OS=Homo sapiens GN=TCP1 PE=1 SV=1 - [TCPA_HUMAN]	35.43	1	14	14	47	1.03902	47	8.5682	1.13504	47	36.4086	0.974852	47	22.6372	0.87734	47	9.79839	0.914629	47	16.7533	1.17355	47	23.4215	0.860106	47	14.9329	0.893987	47	14.6177	79.3535	35.43	14	47	556	60.3056	6.11279
	O95777	N-alpha-acetyltransferase 38, NatC auxiliary subunit OS=Homo sapiens GN=NAA38 PE=1 SV=3 - [NAA38_HUMAN]	35.42	1	2	2	4	0.968555	4	9.07774	0.920872	4	38.3135	0.786949	4	28.8986	0.848737	4	2.52919	0.898258	4	14.315	0.986687	4	9.76039	0.789449	4	6.10156	0.9292	4	5.25152	6.95453	35.42	2	4	96	10.3963	4.4751
	P47756	F-actin-capping protein subunit beta OS=Homo sapiens GN=CAPZB PE=1 SV=4 - [CAPZB_HUMAN]	35.38	1	8	8	24	1.03357	24	8.79528	1.06618	24	22.4292	0.902646	24	24.4662	0.915682	24	9.9858	0.950933	24	17.8994	1.14227	24	17.8196	0.861747	24	14.457	0.983135	24	16.3791	35.7149	35.38	8	24	277	31.3308	5.59229
	P62834	Ras-related protein Rap-1A OS=Homo sapiens GN=RAP1A PE=1 SV=1 - [RAP1A_HUMAN]	35.33	1	1	6	18	1.01534	2	5.05001	1.01312	2	44.3544	0.918768	2	32.5742	0.920781	2	15.7655	0.787097	2	9.12072	1.35313	2	0.0821485	0.993167	2	16.0966	0.853955	2	16.12	26.4558	35.33	6	18	184	20.9737	6.66846
	Q9NZD4	Alpha-hemoglobin-stabilizing protein OS=Homo sapiens GN=AHSP PE=1 SV=1 - [AHSP_HUMAN]	35.29	1	4	4	31	1.06926	31	16.8009	2.33135	31	59.1244	1.59797	31	53.775	0.882126	31	13.5023	0.913027	31	15.6696	1.10755	30	47.7393	0.846365	31	18.4141	0.929415	31	16.3881	82.9924	35.29	4	31	102	11.833	4.99561
	P26641	Elongation factor 1-gamma OS=Homo sapiens GN=EEF1G PE=1 SV=3 - [EF1G_HUMAN]	35.24	1	13	13	44	1.03195	44	12.1094	1.05279	44	29.5408	0.818961	44	16.9982	0.860217	44	12.993	0.920295	44	14.746	1.28724	44	38.4154	0.891892	44	14.1046	0.872375	44	42.5099	91.3015	35.24	13	44	437	50.0871	6.66846
	P48047	ATP synthase subunit O, mitochondrial OS=Homo sapiens GN=ATP5O PE=1 SV=1 - [ATPO_HUMAN]	35.21	1	6	6	10	1.05181	10	8.77733	1.2729	10	14.5576	1.08937	10	22.5107	0.983966	10	9.48898	0.939411	10	19.426	1.25215	10	29.5844	1.00328	10	15.17	0.995819	10	20.8038	9.57689	35.21	6	10	213	23.2627	9.96436
	Q86V81	THO complex subunit 4 OS=Homo sapiens GN=ALYREF PE=1 SV=3 - [THOC4_HUMAN]	35.02	1	5	5	21	0.944918	21	21.8123	1.1716	21	34.2169	0.842637	21	34.4174	0.793555	21	7.74741	0.865335	21	14.5395	1.06351	21	57.9974	0.774966	21	17.4195	0.850449	21	19.2315	58.1612	35.02	5	21	257	26.8716	11.1509
	Q9NWV4	UPF0587 protein C1orf123 OS=Homo sapiens GN=C1orf123 PE=1 SV=1 - [CA123_HUMAN]	35	1	3	3	7	1.14295	7	9.03895	0.956689	7	52.127	0.732374	7	26.1697	0.874961	7	15.0429	0.962919	7	9.1313	1.36552	7	12.7346	0.903443	7	8.49028	0.899912	7	23.0069	7.29733	35	3	7	160	18.0368	5.0083
	Q8WXX5	DnaJ homolog subfamily C member 9 OS=Homo sapiens GN=DNAJC9 PE=1 SV=1 - [DNJC9_HUMAN]	35	1	7	7	19	1.0146	19	13.7218	1.12492	19	22.0993	0.807613	19	22.9995	0.855861	19	11.7521	1.02859	19	19.6255	1.14926	19	26.8449	0.8428	19	14.1451	0.871295	19	21.2814	47.9494	35	7	19	260	29.8911	5.73193
	P08311	Cathepsin G OS=Homo sapiens GN=CTSG PE=1 SV=2 - [CATG_HUMAN]	34.9	1	7	7	38	1.03816	38	8.26749	0.827237	38	41.1381	0.802592	38	28.3443	0.909924	38	8.4942	0.846633	38	15.8783	1.21818	38	25.596	0.902996	38	13.6815	0.986551	38	16.0089	83.7812	34.9	7	38	255	28.8191	11.1948
	P35527	Keratin, type I cytoskeletal 9 OS=Homo sapiens GN=KRT9 PE=1 SV=3 - [K1C9_HUMAN]	34.83	2	15	16	57	0.895788	53	33.2121	0.78602	53	37.8628	1.01983	53	20.2712	1.02296	53	16.8989	0.81672	53	40.498	0.915946	53	33.6751	0.968719	53	13.8787	1.14477	53	20.352	117.607	34.83	16	57	623	62.0268	5.23682
	P05455	Lupus La protein OS=Homo sapiens GN=SSB PE=1 SV=2 - [LA_HUMAN]	34.8	1	14	14	33	1.05851	33	13.4942	1.10107	33	18.916	0.854859	33	31.189	0.906183	33	10.9983	0.929614	33	15.814	1.24022	33	25.3488	0.90859	33	11.1168	0.924629	33	22.5474	42.1869	34.8	14	33	408	46.8082	7.12256
	P62191	26S protease regulatory subunit 4 OS=Homo sapiens GN=PSMC1 PE=1 SV=1 - [PRS4_HUMAN]	34.77	2	9	11	26	1.12945	24	9.13322	1.21017	24	17.5566	0.94876	24	18.283	0.915207	24	7.96103	0.981196	24	19.2556	1.303	24	20.0886	0.898719	24	14.4048	0.896607	24	20.8191	47.4412	34.77	11	26	440	49.1537	6.21436
	Q00013	55 kDa erythrocyte membrane protein OS=Homo sapiens GN=MPP1 PE=1 SV=2 - [EM55_HUMAN]	34.76	1	11	11	25	1.0355	25	8.13237	1.24892	25	19.9401	0.985883	25	26.605	0.896594	25	12.1586	0.871703	25	18.298	1.27883	25	24.8073	0.940497	25	15.32	0.858827	25	14.2571	41.1109	34.76	11	25	466	52.2636	7.37158
	P00505	Aspartate aminotransferase, mitochondrial OS=Homo sapiens GN=GOT2 PE=1 SV=3 - [AATM_HUMAN]	34.65	1	12	12	25	0.996153	25	11.7328	1.0274	25	28.8012	0.944767	25	31.6781	0.902159	25	9.03929	0.925317	25	15.4909	1.04476	25	30.1283	0.881704	25	17.1938	0.990768	25	15.4152	48.1895	34.65	12	25	430	47.4873	9.01221
	P19338	Nucleolin OS=Homo sapiens GN=NCL PE=1 SV=3 - [NUCL_HUMAN]	34.65	1	29	29	123	1.04169	123	12.6469	0.957213	123	27.0225	0.746969	123	27.1108	0.902353	123	13.7625	0.863828	123	24.3386	1.36747	123	40.8002	0.902115	123	11.3034	0.906602	123	23.1228	229.865	34.65	29	123	710	76.5684	4.70361
	Q15843	NEDD8 OS=Homo sapiens GN=NEDD8 PE=1 SV=1 - [NEDD8_HUMAN]	34.57	1	2	2	6	0.945018	6	7.00512	1.03948	6	20.3399	0.963359	6	8.59548	0.836909	6	2.96328	1.08262	6	7.03535	0.888423	6	15.8037	0.833137	6	11.0792	0.889534	6	26.5039	14.0304	34.57	2	6	81	9.06595	8.42627
	P61353	60S ribosomal protein L27 OS=Homo sapiens GN=RPL27 PE=1 SV=2 - [RL27_HUMAN]	34.56	1	4	4	12	1.11813	12	16.9448	1.17887	12	33.4542	0.85102	12	48.5191	0.887341	12	17.3679	0.807014	12	14.6302	1.41061	12	21.8911	0.932588	12	11.3978	0.827058	12	31.6329	25.0918	34.56	4	12	136	15.7877	10.5649
	P45973	Chromobox protein homolog 5 OS=Homo sapiens GN=CBX5 PE=1 SV=1 - [CBX5_HUMAN]	34.55	1	5	5	12	0.950763	12	5.99783	1.33962	12	23.9065	0.938189	12	11.833	0.885376	12	9.37098	0.964282	12	31.8796	0.93768	12	24.0957	0.79818	12	11.0861	0.945028	12	25.6323	8.63684	34.55	5	12	191	22.2111	5.85889
	P12829	Myosin light chain 4 OS=Homo sapiens GN=MYL4 PE=1 SV=3 - [MYL4_HUMAN]	34.52	3	7	7	22	0.976991	22	12.8276	1.2305	22	17.958	1.04619	22	24.4819	0.870347	22	16.4042	0.83092	22	26.6492	1.19473	22	53.371	0.856066	22	7.65587	0.86817	22	28.1107	40.2839	34.52	7	22	197	21.5509	5.03369
	Q03252	Lamin-B2 OS=Homo sapiens GN=LMNB2 PE=1 SV=3 - [LMNB2_HUMAN]	34.5	1	17	20	47	1.03642	40	10.9299	0.933765	40	48.2355	0.770337	40	43.3048	0.919677	40	10.0739	0.954367	40	13.9459	1.10041	40	17.0888	0.923143	40	11.444	0.916603	40	13.8535	88.8247	34.5	20	47	600	67.6475	5.35107
	Q9Y5S9	RNA-binding protein 8A OS=Homo sapiens GN=RBM8A PE=1 SV=1 - [RBM8A_HUMAN]	34.48	1	5	5	8	1.09116	8	20.3062	0.923718	8	39.3823	0.715099	8	45.2561	0.873506	8	9.37058	0.84798	8	20.8222	1.44409	8	44.7074	0.841153	8	27.438	0.910829	8	12.3817	10.3165	34.48	5	8	174	19.8767	5.71924
	P61158	Actin-related protein 3 OS=Homo sapiens GN=ACTR3 PE=1 SV=3 - [ARP3_HUMAN]	34.45	3	13	13	49	0.998204	49	14.2668	1.06443	49	45.3134	0.903944	49	47.9085	0.913347	49	11.3366	0.945064	49	18.8288	1.05201	49	31.0672	0.869393	49	21.5164	0.972594	49	14.2051	80.9189	34.45	13	49	418	47.341	5.88428
	Q00610	Clathrin heavy chain 1 OS=Homo sapiens GN=CLTC PE=1 SV=5 - [CLH1_HUMAN]	34.39	2	45	45	119	1.01842	119	11.1882	1.08758	119	26.8339	0.954178	119	25.6604	0.923509	119	9.84834	0.918001	119	20.7044	1.18299	119	24.1316	0.922038	119	17.0105	0.939174	119	16.4274	239.542	34.39	45	119	1675	191.493	5.69385
	P13693	Translationally-controlled tumor protein OS=Homo sapiens GN=TPT1 PE=1 SV=1 - [TCTP_HUMAN]	34.3	2	5	5	21	0.991062	21	15.2518	1.07796	21	26.0268	0.997401	21	42.3139	0.891759	21	9.02431	0.905528	21	20.021	1.16368	21	29.1199	0.874314	21	11.656	0.928172	21	18.9113	32.8459	34.3	5	21	172	19.5826	4.93213
	P31939	Bifunctional purine biosynthesis protein PURH OS=Homo sapiens GN=ATIC PE=1 SV=3 - [PUR9_HUMAN]	34.29	1	16	16	41	1.0192	41	16.2581	1.18266	41	39.0325	0.95438	41	29.9641	0.886687	41	14.1725	0.84438	41	22.511	1.17959	41	30.871	0.883366	41	15.0154	0.972262	41	26.3427	82.6185	34.29	16	41	592	64.5753	6.7124
	P31949	Protein S100-A11 OS=Homo sapiens GN=S100A11 PE=1 SV=2 - [S10AB_HUMAN]	34.29	1	3	3	13	1.05902	13	11.7466	1.08345	13	18.4577	0.909269	13	18.2928	0.904021	13	5.77154	0.803994	13	16.2564	1.51822	13	20.5015	0.952005	13	11.053	0.873939	13	11.2482	22.0964	34.29	3	13	105	11.7328	7.12256
	P62701	40S ribosomal protein S4, X isoform OS=Homo sapiens GN=RPS4X PE=1 SV=2 - [RS4X_HUMAN]	34.22	3	9	9	62	1.01345	62	6.0004	1.0079	62	9.96852	0.908365	62	14.4672	0.881417	62	6.72382	0.871974	62	12.7942	1.2419	62	16.6791	0.864944	62	10.3384	0.916764	62	19.995	125.848	34.22	9	62	263	29.5791	10.1548
	Q9GZP4	PITH domain-containing protein 1 OS=Homo sapiens GN=PITHD1 PE=1 SV=1 - [PITH1_HUMAN]	34.12	1	5	5	9	1.0622	9	5.63452	1.24822	9	16.2128	0.972903	9	22.7939	0.851077	9	10.3521	0.951878	9	8.98448	1.19419	9	10.7259	0.908019	9	4.53093	0.84674	9	10.6141	13.2024	34.12	5	9	211	24.1627	5.74463
	P06132	Uroporphyrinogen decarboxylase OS=Homo sapiens GN=UROD PE=1 SV=2 - [DCUP_HUMAN]	34.06	1	7	7	19	1.01261	19	13.159	1.01954	19	19.6338	0.87577	19	8.79062	0.886421	19	11.9713	1.01941	19	25.8371	1.11329	19	22.1781	0.929553	19	19.0296	0.918255	19	28.6384	32.4021	34.06	7	19	367	40.7608	6.13818
	P00568	Adenylate kinase isoenzyme 1 OS=Homo sapiens GN=AK1 PE=1 SV=3 - [KAD1_HUMAN]	34.02	2	5	5	9	1.11709	9	10.4055	1.10161	9	14.4423	0.922172	9	9.28241	0.874249	9	8.82198	0.934664	9	11.2255	1.22671	9	15.0598	1.02685	9	15.6909	0.833002	9	4.10091	22.95	34.02	5	9	194	21.6213	8.63135
	P30626	Sorcin OS=Homo sapiens GN=SRI PE=1 SV=1 - [SORCN_HUMAN]	33.84	1	7	7	23	0.979623	23	9.56036	0.994067	23	12.7595	0.901394	23	9.81122	0.889457	23	11.6447	0.834037	23	9.51363	1.14002	23	16.1582	0.846834	23	7.8981	0.971635	23	13.2895	41.9011	33.84	7	23	198	21.6624	5.59229
	P23284	Peptidyl-prolyl cis-trans isomerase B OS=Homo sapiens GN=PPIB PE=1 SV=2 - [PPIB_HUMAN]	33.8	3	6	7	28	1.15933	25	13.5196	1.15764	25	33.9899	0.840456	25	24.133	0.90826	25	9.03937	0.933598	25	14.4907	1.4848	25	43.1849	0.902429	25	12.0477	0.909338	25	18.5726	67.7277	33.8	7	28	216	23.7275	9.40771
	Q04837	Single-stranded DNA-binding protein, mitochondrial OS=Homo sapiens GN=SSBP1 PE=1 SV=1 - [SSBP_HUMAN]	33.78	1	4	4	11	0.979676	11	14.5922	1.18178	11	30.8198	0.909879	11	49.1677	0.880073	11	15.7011	1.11211	11	26.0198	0.957976	11	7.71381	0.835674	11	35.1307	0.961136	11	17.3204	18.4631	33.78	4	11	148	17.249	9.59814
	P33316	Deoxyuridine 5'-triphosphate nucleotidohydrolase, mitochondrial OS=Homo sapiens GN=DUT PE=1 SV=4 - [DUT_HUMAN]	33.73	1	6	6	29	1.04395	29	8.18711	1.08099	29	29.9083	0.894211	29	17.7231	0.886179	29	12.6608	0.930431	29	11.9835	1.15855	29	24.6202	0.878611	29	11.4321	0.849044	29	15.7982	47.0362	33.73	6	29	252	26.5466	9.36377
	P36578	60S ribosomal protein L4 OS=Homo sapiens GN=RPL4 PE=1 SV=5 - [RL4_HUMAN]	33.72	1	15	15	54	1.02676	54	11.1643	1.05575	54	24.9525	0.855283	54	28.6531	0.886971	54	11.0308	0.887797	54	13.2774	1.26548	54	38.4859	0.853422	54	10.7514	0.92358	54	27.1134	108.739	33.72	15	54	427	47.6674	11.063
	Q9NRW1	Ras-related protein Rab-6B OS=Homo sapiens GN=RAB6B PE=1 SV=1 - [RAB6B_HUMAN]	33.65	15	4	5	19	1.04237	10	3.92478	1.25643	10	19.3559	0.89265	10	14.9748	0.86021	10	12.0023	0.821746	10	18.805	1.3067	10	18.2959	0.849962	10	9.257	0.799854	10	27.5364	32.9583	33.65	5	19	208	23.4469	5.52881
	P30613	Pyruvate kinase PKLR OS=Homo sapiens GN=PKLR PE=1 SV=2 - [KPYR_HUMAN]	33.28	1	12	14	51	1.04414	34	8.84873	1.10487	34	42.5284	0.907676	34	16.3696	0.885267	34	10.3779	0.90302	34	17.2538	1.18795	34	14.6421	0.913233	34	12.0006	0.914467	34	18.3107	103.655	33.28	14	51	574	61.7915	7.73779
	Q04760	Lactoylglutathione lyase OS=Homo sapiens GN=GLO1 PE=1 SV=4 - [LGUL_HUMAN]	33.15	1	5	5	16	1.06428	16	16.7013	1.15073	16	18.892	0.856929	16	29.2853	0.828708	16	13.5918	0.837975	16	26.9774	1.35468	16	19.5744	0.860011	16	9.79588	0.862633	16	20.5517	20.9739	33.15	5	16	184	20.7642	5.31299
	P14625	Endoplasmin OS=Homo sapiens GN=HSP90B1 PE=1 SV=1 - [ENPL_HUMAN]	33	2	25	26	81	1.0252	74	8.82118	1.07827	74	29.6123	0.989722	74	20.7237	0.923353	74	8.9122	0.983958	74	17.6115	1.11082	74	22.3411	0.914946	74	14.3205	0.977406	74	15.409	145.735	33	26	81	803	92.4113	4.84326
	Q15836	Vesicle-associated membrane protein 3 OS=Homo sapiens GN=VAMP3 PE=1 SV=3 - [VAMP3_HUMAN]	33	2	2	2	2	1.08175	2	7.37796	0.905278	2	11.3532	0.770579	2	1.09256	0.920796	2	2.85701	1.07205	2	5.93471	1.09205	2	8.88001	0.899925	2	3.61337	0.935312	2	8.31226	5.16593	33	2	2	100	11.302	8.79248
	Q00839	Heterogeneous nuclear ribonucleoprotein U OS=Homo sapiens GN=HNRNPU PE=1 SV=6 - [HNRPU_HUMAN]	32.97	1	24	24	106	1.01091	106	10.3918	1.01331	106	25.7757	0.901542	106	26.9993	0.891486	106	11.7338	0.874646	106	19.6342	1.25038	106	23.3	0.887252	106	15.2553	0.926127	106	21.3801	197.757	32.97	24	106	825	90.528	5.99854
	P02730	Band 3 anion transport protein OS=Homo sapiens GN=SLC4A1 PE=1 SV=3 - [B3AT_HUMAN]	32.93	1	23	23	148	1.02011	148	15.3912	1.5568	148	32.2072	1.18358	148	32.3571	0.850168	148	13.7331	0.858973	148	18.8437	1.26536	148	40.9812	0.865293	147	14.9957	0.876166	148	25.2632	333.501	32.93	23	148	911	101.727	5.18604
	P62280	40S ribosomal protein S11 OS=Homo sapiens GN=RPS11 PE=1 SV=3 - [RS11_HUMAN]	32.91	1	6	6	15	1.08421	15	19.7366	1.19003	15	25.5461	0.930073	15	26.2217	0.882793	15	11.5352	0.92064	15	13.5472	1.16697	15	18.2397	0.835594	15	12.9932	0.943413	15	17.8225	29.8042	32.91	6	15	158	18.419	10.3013
	P38919	Eukaryotic initiation factor 4A-III OS=Homo sapiens GN=EIF4A3 PE=1 SV=4 - [IF4A3_HUMAN]	32.85	1	9	11	33	0.971971	23	8.02304	1.07614	23	24.4098	0.964781	23	37.7776	0.944363	23	12.1352	0.93321	23	11.996	0.999303	23	16.4842	0.903566	23	18.2179	0.957078	23	15.0202	56.7019	32.85	11	33	411	46.8412	6.72705
	Q9Y2S6	Translation machinery-associated protein 7 OS=Homo sapiens GN=TMA7 PE=1 SV=1 - [TMA7_HUMAN]	32.81	6	2	3	6	1.04382	4	9.47041	0.772499	4	31.8955	0.723744	4	44.2429	0.934593	4	0.963715	0.987596	4	11.4909	1.12546	4	16.3101	1.02279	4	5.62851	0.883416	4	5.76437	9.07084	32.81	3	6	64	7.06193	9.99365
	Q13838	Spliceosome RNA helicase DDX39B OS=Homo sapiens GN=DDX39B PE=1 SV=1 - [DX39B_HUMAN]	32.71	2	5	12	36	1.01048	12	8.97453	1.19934	12	26.334	1.05132	12	19.3011	0.895374	12	13.2469	0.969325	12	11.2718	1.28768	12	22.1034	0.928859	12	22.5465	0.919607	12	28.2442	63.2422	32.71	12	36	428	48.9599	5.66846
	Q8WZA0	Protein LZIC OS=Homo sapiens GN=LZIC PE=1 SV=1 - [LZIC_HUMAN]	32.63	1	3	3	3	1.09048	3	42.4797	1.20445	3	31.9648	0.847356	3	23.7789	0.818158	3	30.5797	0.928365	3	6.65823	1.7105	3	38.5339	0.767884	3	26.1756	0.887157	3	18.5166	0	32.63	3	3	190	21.4811	4.94482
	Q96FJ2	Dynein light chain 2, cytoplasmic OS=Homo sapiens GN=DYNLL2 PE=1 SV=1 - [DYL2_HUMAN]	32.58	1	2	2	4	1.13035	4	18.4001	1.14229	4	31.8586	0.969599	4	23.6482	0.967799	4	13.2984	0.993992	4	28.0846	1.30165	4	21.4687	0.944229	4	13.9045	0.982889	4	12.3934	4.28867	32.58	2	4	89	10.3431	7.37158
	Q13765	Nascent polypeptide-associated complex subunit alpha OS=Homo sapiens GN=NACA PE=1 SV=1 - [NACA_HUMAN]	32.56	2	5	5	31	1.0779	31	12.7915	1.12338	31	32.2523	0.880655	31	24.0623	0.877189	31	10.286	0.953381	31	23.0739	1.2499	31	32.7796	0.851719	31	22.2606	0.90545	31	22.8871	76.792	32.56	5	31	215	23.3697	4.56396
	P12236	ADP/ATP translocase 3 OS=Homo sapiens GN=SLC25A6 PE=1 SV=4 - [ADT3_HUMAN]	32.55	3	1	10	51	1.03153	3	5.40718	1.22265	3	1.96919	1.04391	3	18.2125	0.88073	3	14.7085	0.90098	3	5.01443	1.13869	3	7.65171	0.74573	3	3.12283	1.07644	3	0.496031	83.999	32.55	10	51	298	32.8452	9.74463
	P42766	60S ribosomal protein L35 OS=Homo sapiens GN=RPL35 PE=1 SV=2 - [RL35_HUMAN]	32.52	1	5	6	16	1.02959	11	15.3461	0.868795	11	44.7743	0.875534	11	9.93215	0.983235	11	23.2014	0.817577	11	13.5407	1.19119	11	35.9379	0.900416	11	17.2346	0.988188	11	34.0515	27.2149	32.52	6	16	123	14.5426	11.0483
	Q07020	60S ribosomal protein L18 OS=Homo sapiens GN=RPL18 PE=1 SV=2 - [RL18_HUMAN]	32.45	1	5	5	20	1.0373	20	6.55744	1.1181	20	21.0216	0.94279	20	14.396	0.85854	20	9.94666	0.917153	20	19.9872	1.15509	20	30.2456	0.80628	20	13.5655	0.938566	20	22.854	35.7401	32.45	5	20	188	21.6211	11.7222
	P06744	Glucose-6-phosphate isomerase OS=Homo sapiens GN=GPI PE=1 SV=4 - [G6PI_HUMAN]	32.44	1	14	14	46	1.01548	46	11.564	1.10548	46	32.5627	0.932568	46	25.4612	0.913499	46	9.06655	0.904348	46	15.9213	1.10005	46	26.0542	0.882027	46	14.278	1.01059	46	14.0014	94.0328	32.44	14	46	558	63.1072	8.32373
	P30048	Thioredoxin-dependent peroxide reductase, mitochondrial OS=Homo sapiens GN=PRDX3 PE=1 SV=3 - [PRDX3_HUMAN]	32.42	1	6	6	39	1.09687	39	11.8003	1.0353	39	24.7818	0.880296	39	31.4637	0.956649	39	12.0407	0.95307	39	12.4045	1.24952	39	22.5922	0.972942	39	9.3072	0.969114	39	20.8285	88.2209	32.42	6	39	256	27.6752	7.78174
	P18859	ATP synthase-coupling factor 6, mitochondrial OS=Homo sapiens GN=ATP5J PE=1 SV=1 - [ATP5J_HUMAN]	32.41	1	3	3	19	1.02523	19	13.1598	0.849333	19	37.9296	0.885883	19	15.7152	0.981474	19	14.3045	0.898387	19	23.9224	1.04697	19	22.8478	0.982923	19	23.8009	1.04954	19	22.0013	24.5492	32.41	3	19	108	12.5796	9.5249
	O43678	NADH dehydrogenase [ubiquinone] 1 alpha subcomplex subunit 2 OS=Homo sapiens GN=NDUFA2 PE=1 SV=3 - [NDUA2_HUMAN]	32.32	1	3	3	5	1.00469	5	10.7431	0.831262	5	6.4593	0.855053	5	9.26959	0.939214	5	11.044	0.82367	5	13.3686	1.1215	5	7.04211	1.02559	5	2.58641	0.871353	5	9.06207	12.8878	32.32	3	5	99	10.9148	9.56885
	P24666	Low molecular weight phosphotyrosine protein phosphatase OS=Homo sapiens GN=ACP1 PE=1 SV=3 - [PPAC_HUMAN]	32.28	1	4	4	8	1.06299	8	7.02525	1.20369	8	27.686	0.951507	8	28.1961	0.891588	8	9.51429	0.920584	8	6.59994	1.22315	8	24.4816	0.951903	8	12.0073	0.831784	8	16.3598	11.6412	32.28	4	8	158	18.0308	6.7417
	P62195	26S protease regulatory subunit 8 OS=Homo sapiens GN=PSMC5 PE=1 SV=1 - [PRS8_HUMAN]	32.27	2	9	11	23	1.07265	21	14.278	1.23597	21	9.36863	0.971499	21	23.5984	0.856517	21	8.45043	0.939311	21	18.0997	1.14364	21	23.6044	0.8395	21	13.0388	0.890921	21	24.6896	38.9801	32.27	11	23	406	45.5971	7.54736
	O14818	Proteasome subunit alpha type-7 OS=Homo sapiens GN=PSMA7 PE=1 SV=1 - [PSA7_HUMAN]	32.26	2	7	7	28	1.02592	28	9.14497	1.26468	28	18.4618	1.07706	28	18.1532	0.878014	28	10.5377	0.970952	28	23.8936	1.06059	28	26.3177	0.878977	28	18.2965	0.976366	28	22.9556	55.5164	32.26	7	28	248	27.8696	8.45557
	P09972	Fructose-bisphosphate aldolase C OS=Homo sapiens GN=ALDOC PE=1 SV=2 - [ALDOC_HUMAN]	32.14	2	6	9	35	1.10286	28	13.8836	1.32136	28	35.778	1.01436	28	50.2272	0.853574	28	11.4348	1.03271	28	15.218	1.1663	28	23.9558	0.817899	28	22.1151	0.875108	28	28.5182	59.7502	32.14	9	35	364	39.4312	6.87354
	P46779	60S ribosomal protein L28 OS=Homo sapiens GN=RPL28 PE=1 SV=3 - [RL28_HUMAN]	32.12	1	5	5	10	0.993723	10	9.1425	0.993844	10	5.35827	0.810679	10	23.49	0.93491	10	10.737	1.00123	10	12.0326	1.00787	10	17.9553	0.909117	10	10.6105	0.869643	10	20.2789	16.403	32.12	5	10	137	15.7377	12.0151
	P23246	Splicing factor, proline- and glutamine-rich OS=Homo sapiens GN=SFPQ PE=1 SV=2 - [SFPQ_HUMAN]	32.11	1	17	18	53	0.968939	52	11.9773	1.04605	52	44.846	0.944508	52	31.9141	0.870726	52	15.3432	0.968184	52	23.3081	1.02715	52	30.587	0.83851	52	15.5536	0.971386	52	16.3473	123.76	32.11	18	53	707	76.1016	9.43701
	P31948	Stress-induced-phosphoprotein 1 OS=Homo sapiens GN=STIP1 PE=1 SV=1 - [STIP1_HUMAN]	32.04	1	17	17	50	1.02036	50	7.61953	1.18382	50	16.5173	1.00624	50	18.8134	0.898656	50	8.62726	0.909701	50	16.9057	1.19838	50	20.2595	0.877434	50	8.15714	0.904026	50	15.9672	86.9875	32.04	17	50	543	62.5994	6.80029
	P61026	Ras-related protein Rab-10 OS=Homo sapiens GN=RAB10 PE=1 SV=1 - [RAB10_HUMAN]	32	17	3	5	21	0.994934	4	5.45618	1.04247	4	13.1417	0.971146	4	0.931404	0.953158	4	7.6132	0.926373	4	6.00006	1.1146	4	9.25309	0.898787	4	12.9777	1.03583	4	4.24968	45.0064	32	5	21	200	22.5266	8.38232
	P35998	26S protease regulatory subunit 7 OS=Homo sapiens GN=PSMC2 PE=1 SV=3 - [PRS7_HUMAN]	31.87	1	11	11	20	1.03856	20	10.4757	1.17762	20	32.7285	0.978058	20	30.3985	0.892484	20	8.01299	0.945181	20	12.1389	1.10064	20	17.6647	0.880611	20	18.5528	0.914368	20	20.2034	37.434	31.87	11	20	433	48.6031	5.94775
	P40939	Trifunctional enzyme subunit alpha, mitochondrial OS=Homo sapiens GN=HADHA PE=1 SV=2 - [ECHA_HUMAN]	31.85	1	19	19	43	1.06296	43	10.886	1.16687	43	29.7208	0.95248	43	35.2633	0.902628	43	13.3186	0.949742	43	15.6285	1.14436	43	20.866	0.887086	43	18.0022	0.948765	43	23.353	83.5295	31.85	19	43	763	82.9469	9.0415
	P14866	Heterogeneous nuclear ribonucleoprotein L OS=Homo sapiens GN=HNRNPL PE=1 SV=2 - [HNRPL_HUMAN]	31.75	1	12	12	47	0.998651	47	9.47357	1.04518	47	25.7525	0.967279	47	31.925	0.881727	47	10.6944	0.938298	47	15.8257	1.12932	47	19.2259	0.907891	47	23.6657	0.94915	47	15.0786	56.9375	31.75	12	47	589	64.0924	8.22119
	P02794	Ferritin heavy chain OS=Homo sapiens GN=FTH1 PE=1 SV=2 - [FRIH_HUMAN]	31.69	1	5	5	15	1.14967	15	8.06262	1.23327	15	32.4431	0.887642	15	29.3793	0.841292	15	15.617	0.846688	15	27.5874	1.32693	15	47.3328	0.896745	15	9.00753	0.804483	15	32.2864	20.918	31.69	5	15	183	21.2123	5.5542
	Q13263	Transcription intermediary factor 1-beta OS=Homo sapiens GN=TRIM28 PE=1 SV=5 - [TIF1B_HUMAN]	31.62	1	16	16	56	1.04873	56	10.3781	1.00985	56	28.5727	0.870645	56	20.7966	0.892277	56	9.16768	0.975599	56	18.7522	1.14073	56	23.7128	0.88072	56	10.9996	0.943188	56	16.239	112.257	31.62	16	56	835	88.4934	5.77002
	Q07021	Complement component 1 Q subcomponent-binding protein, mitochondrial OS=Homo sapiens GN=C1QBP PE=1 SV=1 - [C1QBP_HUMAN]	31.56	1	6	6	24	1.17576	24	10.2819	1.3097	24	40.7257	0.981987	24	19.8143	0.846521	24	22.7106	1.08951	24	20.9043	1.29031	24	36.1878	0.937803	24	8.46649	0.76301	24	47.0123	39.4348	31.56	6	24	282	31.3426	4.84326
	O43169	Cytochrome b5 type B OS=Homo sapiens GN=CYB5B PE=1 SV=2 - [CYB5B_HUMAN]	31.51	1	2	2	2	0.968189	2	23.4498	1.27432	2	22.3866	1.26483	2	20.3701	0.960973	2	25.4866	1.08557	2	61.0181	0.880073	2	2.67815	0.817743	2	35.1207	1.32782	2	2.63116	0	31.51	2	2	146	16.322	4.97021
	Q92522	Histone H1x OS=Homo sapiens GN=H1FX PE=1 SV=1 - [H1X_HUMAN]	31.46	1	7	7	26	1.02191	26	7.52338	1.12504	26	24.6542	1.01655	26	22.1395	0.904069	26	13.2843	0.970727	26	11.7923	1.12639	26	23.3968	0.809385	26	12.1928	0.974746	26	16.2338	62.8392	31.46	7	26	213	22.4735	10.7554
	P16152	Carbonyl reductase [NADPH] 1 OS=Homo sapiens GN=CBR1 PE=1 SV=3 - [CBR1_HUMAN]	31.41	2	5	5	16	1.05436	16	12.4083	1.27234	16	52.3625	1.09348	16	36.0788	0.859868	16	13.7724	0.994843	16	12.9363	1.22326	16	15.8417	0.89472	16	15.0345	0.999545	16	23.0754	36.5006	31.41	5	16	277	30.3559	8.32373
	Q6PIU2	Neutral cholesterol ester hydrolase 1 OS=Homo sapiens GN=NCEH1 PE=1 SV=3 - [NCEH1_HUMAN]	31.37	1	9	9	21	1.01708	21	7.55403	1.26559	21	30.1307	1.12479	21	28.4223	0.888479	21	12.4213	0.902307	21	14.3769	1.07637	21	27.6766	0.856902	21	8.95688	0.929709	21	17.5108	43.5625	31.37	9	21	408	45.7787	7.2251
	O00422	Histone deacetylase complex subunit SAP18 OS=Homo sapiens GN=SAP18 PE=1 SV=1 - [SAP18_HUMAN]	31.37	1	3	3	4	1.1542	4	12.6471	1.37088	4	46.9287	1.03166	4	9.73838	0.872688	4	10.1531	1.03793	4	10.1583	1.44331	4	15.4588	0.872334	4	20.4689	0.883236	4	11.5992	7.27886	31.37	3	4	153	17.55	9.34912
	P62906	60S ribosomal protein L10a OS=Homo sapiens GN=RPL10A PE=1 SV=2 - [RL10A_HUMAN]	31.34	1	8	8	34	1.01311	34	12.5069	1.04707	34	26.5701	0.885417	34	20.5873	0.90428	34	10.3331	0.87161	34	19.0168	1.17035	34	33.7441	0.937684	34	11.8884	0.884741	34	21.0974	68.7523	31.34	8	34	217	24.8155	9.93506
	P62241	40S ribosomal protein S8 OS=Homo sapiens GN=RPS8 PE=1 SV=2 - [RS8_HUMAN]	31.25	1	7	7	30	0.974265	30	8.06076	1.07345	30	26.42	0.957811	30	32.3793	0.881951	30	7.01104	0.866923	30	15.2955	1.16373	30	19.9691	0.829871	30	15.3622	0.91422	30	24.3293	57.8235	31.25	7	30	208	24.1902	10.3159
	P17931	Galectin-3 OS=Homo sapiens GN=LGALS3 PE=1 SV=5 - [LEG3_HUMAN]	31.2	1	7	7	23	1.01686	23	7.81986	0.931971	23	18.219	0.946788	23	21.8072	0.956183	23	10.1552	0.914158	23	8.93993	1.18647	23	15.753	0.922374	23	11.769	0.974081	23	15.4083	43.2255	31.2	7	23	250	26.1361	8.55811
	Q9ULC4	Malignant T-cell-amplified sequence 1 OS=Homo sapiens GN=MCTS1 PE=1 SV=1 - [MCTS1_HUMAN]	30.94	1	4	4	4	1.1302	4	5.0734	0.735043	4	3.25653	0.695062	4	0.744466	1.03441	4	2.50858	1.01668	4	3.44675	1.24478	4	16.7656	1.07994	4	6.54481	0.978615	4	2.08465	12.5124	30.94	4	4	181	20.5418	8.82178
	Q8NC51	Plasminogen activator inhibitor 1 RNA-binding protein OS=Homo sapiens GN=SERBP1 PE=1 SV=2 - [PAIRB_HUMAN]	30.88	1	12	12	43	1.0225	43	15.25	1.02351	43	46.984	0.835741	43	48.1519	0.852465	43	12.2457	0.934486	43	16.0129	1.13284	43	36.0776	0.854231	43	17.9635	0.919237	43	14.0951	77.3394	30.88	12	43	408	44.9385	8.646
	P61313	60S ribosomal protein L15 OS=Homo sapiens GN=RPL15 PE=1 SV=2 - [RL15_HUMAN]	30.88	1	6	6	22	1.03566	22	10.5166	1.10136	22	26.7455	0.903481	22	19.9749	0.896682	22	7.79133	0.843146	22	19.2435	1.13657	22	23.1352	0.891052	22	9.50487	0.89026	22	14.6791	48.055	30.88	6	22	204	24.1311	11.6196
	O00483	NADH dehydrogenase [ubiquinone] 1 alpha subcomplex subunit 4 OS=Homo sapiens GN=NDUFA4 PE=1 SV=1 - [NDUA4_HUMAN]	30.86	1	3	3	3	1.0351	3	15.3838	0.862261	3	34.4884	1.0383	3	35.3694	0.917094	3	8.85723	0.93378	3	0.809729	1.14284	3	32.979	0.812545	3	12.9673	1.04703	3	25.6422	4.6309	30.86	3	3	81	9.36391	9.37842
	O43396	Thioredoxin-like protein 1 OS=Homo sapiens GN=TXNL1 PE=1 SV=3 - [TXNL1_HUMAN]	30.8	1	6	6	17	1.01328	17	10.3649	1.05589	17	22.4047	0.872681	17	20.4494	0.865025	17	5.2933	0.903094	17	8.87793	1.18791	17	23.0305	0.901994	17	13.7589	0.841383	17	19.0823	37.1119	30.8	6	17	289	32.2307	4.95752
	P13073	Cytochrome c oxidase subunit 4 isoform 1, mitochondrial OS=Homo sapiens GN=COX4I1 PE=1 SV=1 - [COX41_HUMAN]	30.77	1	5	5	19	1.07989	19	7.99472	1.17025	19	17.1068	0.966551	19	34.5041	0.924264	19	10.6415	0.984614	19	9.96488	1.09616	19	23.7185	0.906587	19	11.3762	0.928643	19	24.4071	31.3533	30.77	5	19	169	19.564	9.51025
	P48735	Isocitrate dehydrogenase [NADP], mitochondrial OS=Homo sapiens GN=IDH2 PE=1 SV=2 - [IDHP_HUMAN]	30.75	1	13	14	55	1.06942	44	11.3449	1.2162	44	25.4923	0.914993	44	25.3776	0.886323	44	16.3162	0.889538	44	23.2635	1.31127	44	38.365	0.893865	44	13.8784	0.883816	44	22.0411	94.7248	30.75	14	55	452	50.8769	8.68994
	P30084	Enoyl-CoA hydratase, mitochondrial OS=Homo sapiens GN=ECHS1 PE=1 SV=4 - [ECHM_HUMAN]	30.69	1	6	6	10	1.10174	10	8.42476	0.99559	10	52.1479	0.978464	10	13.3522	0.811654	10	13.7696	0.914941	10	7.80146	1.36015	10	21.4005	0.84372	10	26.0399	0.982421	10	19.3842	11.0289	30.69	6	10	290	31.3671	8.07471
	P30085	UMP-CMP kinase OS=Homo sapiens GN=CMPK1 PE=1 SV=3 - [KCY_HUMAN]	30.61	1	4	4	8	1.04319	8	10.0272	1.08858	8	33.1299	0.959415	8	33.2701	0.928606	8	20.0747	0.929636	8	23.0053	1.07431	8	20.1407	0.920958	8	23.7609	0.98314	8	19.4139	8.99765	30.61	4	8	196	22.2083	5.56689
	P49748	Very long-chain specific acyl-CoA dehydrogenase, mitochondrial OS=Homo sapiens GN=ACADVL PE=1 SV=1 - [ACADV_HUMAN]	30.53	1	17	17	53	1.02753	53	12.4326	1.12455	53	24.8924	0.972578	53	37.6931	0.883261	53	9.04606	0.923318	53	16.7134	1.10396	53	29.3815	0.849603	53	19.183	0.937091	53	15.8714	95.9055	30.53	17	53	655	70.3454	8.74854
	Q13228	Selenium-binding protein 1 OS=Homo sapiens GN=SELENBP1 PE=1 SV=2 - [SBP1_HUMAN]	30.51	1	12	12	33	1.02686	33	9.12038	1.36544	33	15.158	1.09383	33	12.1156	0.901375	33	12.5838	0.984684	33	9.61232	1.21238	33	23.2867	0.901173	33	7.19224	0.905613	33	26.1616	71.4016	30.51	12	33	472	52.3576	6.3667
	P11908	Ribose-phosphate pyrophosphokinase 2 OS=Homo sapiens GN=PRPS2 PE=1 SV=2 - [PRPS2_HUMAN]	30.5	1	6	9	21	1.10331	11	10.9226	1.13594	11	26.6408	0.82167	11	22.7774	0.879499	11	8.68703	0.81291	11	33.7729	1.45084	11	31.1534	0.889647	11	7.98849	0.920209	11	14.6243	35.8264	30.5	9	21	318	34.747	6.60986
	P62888	60S ribosomal protein L30 OS=Homo sapiens GN=RPL30 PE=1 SV=2 - [RL30_HUMAN]	30.43	1	5	5	8	0.975042	8	8.15326	1.20603	8	39.8776	0.887788	8	34.9354	0.908768	8	11.1808	0.885	8	14.6474	1.01703	8	29.4169	0.927263	8	14.8562	0.886406	8	34.6833	17.7902	30.43	5	8	115	12.7757	9.62744
	P61626	Lysozyme C OS=Homo sapiens GN=LYZ PE=1 SV=1 - [LYSC_HUMAN]	30.41	1	5	5	10	1.05771	10	5.08842	1.3679	10	67.0154	0.984962	10	99.0915	0.882052	10	8.67429	0.890683	10	12.3473	1.24534	10	19.6967	0.928886	10	9.2252	0.824131	10	10.3041	16.6004	30.41	5	10	148	16.5263	9.15869
	P49588	Alanine--tRNA ligase, cytoplasmic OS=Homo sapiens GN=AARS PE=1 SV=2 - [SYAC_HUMAN]	30.37	1	25	25	53	1.0214	53	13.7515	1.05901	53	28.8423	0.868783	53	29.8906	0.872771	53	11.6427	0.89202	53	23.683	1.12698	53	17.6456	0.885257	53	12.9918	0.895777	53	17.5896	89.6277	30.37	25	53	968	106.743	5.52881
	P49321	Nuclear autoantigenic sperm protein OS=Homo sapiens GN=NASP PE=1 SV=2 - [NASP_HUMAN]	30.33	11	14	15	33	1.01182	32	9.43664	1.0136	32	37.999	0.873136	32	25.4273	0.927715	32	10.5085	0.974048	32	12.6682	1.05052	32	21.4791	0.929415	32	14.4794	0.949975	32	10.299	65.127	30.33	15	33	788	85.1861	4.29736
	Q9Y3I0	tRNA-splicing ligase RtcB homolog OS=Homo sapiens GN=RTCB PE=1 SV=1 - [RTCB_HUMAN]	30.3	1	12	12	24	1.02535	24	6.79082	0.941806	24	39.0914	0.839131	24	37.6551	0.908136	24	9.95305	0.974332	23	11.9904	1.09135	24	16.0837	0.918858	24	14.4484	0.912274	24	7.46714	39.278	30.3	12	24	505	55.1749	7.2251
	P39023	60S ribosomal protein L3 OS=Homo sapiens GN=RPL3 PE=1 SV=2 - [RL3_HUMAN]	30.27	2	11	11	31	0.99676	30	10.2044	1.02248	30	30.2257	0.870091	30	33.8589	0.880631	30	9.22052	0.816251	30	21.7298	1.22723	30	33.3368	0.836325	30	8.28422	0.900146	30	15.2628	44.844	30.27	11	31	403	46.0798	10.1841
	P10606	Cytochrome c oxidase subunit 5B, mitochondrial OS=Homo sapiens GN=COX5B PE=1 SV=2 - [COX5B_HUMAN]	30.23	1	5	5	17	1.04304	17	10.1251	1.0577	17	45.0488	0.957504	17	41.8703	0.951011	17	9.12563	0.920105	17	13.8586	1.09347	17	18.4357	0.884731	17	10.2958	0.996894	17	14.5228	32.5192	30.23	5	17	129	13.6869	8.80713
	P20339	Ras-related protein Rab-5A OS=Homo sapiens GN=RAB5A PE=1 SV=2 - [RAB5A_HUMAN]	30.23	1	2	4	6	0.812536	2	3.87864	1.35335	2	4.10445	1.38193	2	31.8724	0.829696	2	40.6258	0.974915	2	63.832	0.675149	2	48.5207	0.548017	2	1.56834	1.11017	2	68.8044	12.1163	30.23	4	6	215	23.6438	8.14795
	P33991	DNA replication licensing factor MCM4 OS=Homo sapiens GN=MCM4 PE=1 SV=5 - [MCM4_HUMAN]	30.13	1	20	20	52	1.00396	52	11.7525	1.06879	52	26.8679	0.961718	52	28.8076	0.915608	52	8.0515	0.983828	52	16.7192	1.06006	52	18.5834	0.899629	52	14.0099	0.963087	52	18.1666	102.922	30.13	20	52	863	96.4976	6.7417
	Q9P0L0	Vesicle-associated membrane protein-associated protein A OS=Homo sapiens GN=VAPA PE=1 SV=3 - [VAPA_HUMAN]	30.12	1	5	6	13	1.05375	12	6.87414	0.887371	12	39.7556	0.799134	12	30.4362	0.919007	12	18.7789	0.976502	12	8.51817	1.12775	12	6.79938	0.891483	12	25.8613	0.925705	12	24.6713	20.6826	30.12	6	13	249	27.8752	8.6167
	P53004	Biliverdin reductase A OS=Homo sapiens GN=BLVRA PE=1 SV=2 - [BIEA_HUMAN]	30.07	1	7	7	23	1.02308	23	8.31327	0.957398	23	39.7155	0.836248	23	24.1358	0.913957	23	13.92	0.906799	23	15.1788	1.19384	23	24.1849	0.898089	23	17.9074	0.98204	23	16.3751	47.4718	30.07	7	23	296	33.4073	6.44287
	P07910	Heterogeneous nuclear ribonucleoproteins C1/C2 OS=Homo sapiens GN=HNRNPC PE=1 SV=4 - [HNRPC_HUMAN]	30.07	5	12	12	59	1.04715	58	11.393	1.04269	58	28.4348	0.836247	58	21.0716	0.881907	58	10.8277	0.919931	58	17.5229	1.18807	58	30.4206	0.879507	58	19.8079	0.931377	58	17.7796	132.736	30.07	12	59	306	33.6495	5.08447
	P00352	Retinal dehydrogenase 1 OS=Homo sapiens GN=ALDH1A1 PE=1 SV=2 - [AL1A1_HUMAN]	29.94	3	9	11	25	1.07913	22	15.0299	1.28634	22	31.3611	0.877307	22	19.4692	0.816371	22	13.8234	0.882466	22	19.2132	1.3159	22	29.3159	0.853098	22	8.24474	0.842822	22	25.8537	44.4008	29.94	11	25	501	54.827	6.72705
	P26599	Polypyrimidine tract-binding protein 1 OS=Homo sapiens GN=PTBP1 PE=1 SV=1 - [PTBP1_HUMAN]	29.94	3	10	10	17	1.07032	15	9.17772	1.10517	15	32.5671	0.890293	15	36.8406	0.905573	15	26.2939	0.91802	15	25.7828	1.29059	15	28.7083	0.93335	15	18.8113	0.916383	15	30.3667	24.0364	29.94	10	17	531	57.1856	9.17334
	Q92882	Osteoclast-stimulating factor 1 OS=Homo sapiens GN=OSTF1 PE=1 SV=2 - [OSTF1_HUMAN]	29.91	1	4	4	5	1.07714	5	5.94598	0.856007	5	12.6373	0.723497	5	7.27983	0.962073	5	5.73598	0.937887	5	6.33814	1.24014	5	2.41624	0.84017	5	27.9961	0.960617	5	4.28152	4.39077	29.91	4	5	214	23.7719	5.68115
	O00231	26S proteasome non-ATPase regulatory subunit 11 OS=Homo sapiens GN=PSMD11 PE=1 SV=3 - [PSD11_HUMAN]	29.86	1	10	10	27	1.04127	27	7.21332	1.24233	27	19.648	0.936071	27	30.0869	0.867239	27	11.1771	0.900912	27	17.4123	1.12275	27	15.8495	0.830615	27	13.1796	0.913893	27	26.712	42.6594	29.86	10	27	422	47.434	6.48096
	P62913	60S ribosomal protein L11 OS=Homo sapiens GN=RPL11 PE=1 SV=2 - [RL11_HUMAN]	29.78	1	4	4	14	1.03073	14	6.05325	0.854816	14	23.3071	0.772767	14	20.4955	0.905774	14	9.11421	0.878574	14	7.80209	1.16674	14	14.6595	0.923287	14	9.4085	0.880998	14	12.6195	28.5842	29.78	4	14	178	20.2396	9.59814
	O75396	Vesicle-trafficking protein SEC22b OS=Homo sapiens GN=SEC22B PE=1 SV=4 - [SC22B_HUMAN]	29.77	1	5	5	14	1.00458	14	8.00701	1.2767	14	22.2654	0.988278	14	27.1875	0.859508	14	8.15095	1.00025	14	12.4161	1.0223	14	12.5839	0.887949	14	6.28466	0.858514	14	17.9253	29.9035	29.77	5	14	215	24.5775	6.91748
	P04179	Superoxide dismutase [Mn], mitochondrial OS=Homo sapiens GN=SOD2 PE=1 SV=2 - [SODM_HUMAN]	29.73	1	6	6	19	1.1318	19	15.9901	1.14334	19	30.8997	0.850154	19	27.6886	0.865005	19	15.5218	0.862114	19	20.2067	1.5305	19	54.4717	0.897792	19	11.18	0.86131	19	17.5255	43.9589	29.73	6	19	222	24.7066	8.25049
	Q9Y3F4	Serine-threonine kinase receptor-associated protein OS=Homo sapiens GN=STRAP PE=1 SV=1 - [STRAP_HUMAN]	29.71	1	6	6	13	0.995121	13	13.4432	0.837986	13	37.5393	0.752206	13	41.8333	0.927633	13	9.58201	0.997308	13	5.41806	1.08193	13	17.5991	0.888163	13	15.2471	0.93891	13	7.92624	15.2664	29.71	6	13	350	38.414	5.12256
	Q07812	Apoptosis regulator BAX OS=Homo sapiens GN=BAX PE=1 SV=1 - [BAX_HUMAN]	29.69	1	4	4	7	0.987711	7	14.5312	1.18642	7	22.6473	1.08965	7	32.4319	0.904907	7	9.83463	0.972902	7	11.0698	1.01504	7	33.9134	0.812866	7	17.8814	1.06346	7	27.7675	6.84288	29.69	4	7	192	21.1708	5.22412
	P22234	Multifunctional protein ADE2 OS=Homo sapiens GN=PAICS PE=1 SV=3 - [PUR6_HUMAN]	29.65	1	13	13	32	0.969702	32	16.9222	1.08974	32	41.6219	0.896432	32	28.955	0.880588	32	7.34905	0.921394	32	20.905	1.1365	32	42.4355	0.851235	32	16.1699	0.916867	32	17.1332	58.9987	29.65	13	32	425	47.0491	7.2251
	Q9UKY7	Protein CDV3 homolog OS=Homo sapiens GN=CDV3 PE=1 SV=1 - [CDV3_HUMAN]	29.46	1	4	4	4	1.01303	4	3.77259	1.05722	4	28.5277	0.910367	4	10.7911	0.87996	4	3.03578	1.03291	4	12.8276	1.04358	4	20.3455	0.903082	4	7.87071	0.845939	4	4.70784	4.19561	29.46	4	4	258	27.3184	6.40479
	P18124	60S ribosomal protein L7 OS=Homo sapiens GN=RPL7 PE=1 SV=1 - [RL7_HUMAN]	29.44	1	9	9	38	1.06698	38	13.3631	1.08708	38	31.0228	0.861116	38	26.0851	0.90687	38	14.7806	0.911969	38	19.4434	1.31913	38	31.5136	0.899224	38	7.94648	0.946232	38	22.0768	80.5382	29.44	9	38	248	29.2072	10.6528
	P07954	Fumarate hydratase, mitochondrial OS=Homo sapiens GN=FH PE=1 SV=3 - [FUMH_HUMAN]	29.41	4	11	11	39	1.06458	38	10.4021	1.27819	38	26.3193	1.02766	38	28.2988	0.858776	38	11.1076	0.902894	38	21.7833	1.14194	38	37.4074	0.849817	38	18.6223	0.877779	38	31.2572	64.0245	29.41	11	39	510	54.6022	8.76318
	P12814	Alpha-actinin-1 OS=Homo sapiens GN=ACTN1 PE=1 SV=2 - [ACTN1_HUMAN]	29.37	2	14	22	61	1.11393	35	11.9729	0.80101	35	57.5356	0.658555	35	52.322	0.935619	35	7.34509	0.984555	35	10.4987	1.22103	35	17.212	0.938491	35	14.0411	0.956594	35	13.5191	117.033	29.37	22	61	892	102.993	5.41455
	P62318	Small nuclear ribonucleoprotein Sm D3 OS=Homo sapiens GN=SNRPD3 PE=1 SV=1 - [SMD3_HUMAN]	29.37	1	3	3	7	1.15871	7	4.14137	1.03224	7	19.5867	0.806894	7	25.4295	0.867938	7	1.45076	0.915755	7	2.03953	1.33171	7	15.0421	0.821953	7	6.39746	0.977846	7	25.7814	19.8721	29.37	3	7	126	13.9073	10.3159
	Q9H2U2	Inorganic pyrophosphatase 2, mitochondrial OS=Homo sapiens GN=PPA2 PE=1 SV=2 - [IPYR2_HUMAN]	29.34	1	7	7	15	1.05982	15	17.0866	0.999508	15	27.9781	0.971385	15	47.0623	0.900335	15	4.7946	0.977056	15	10.5704	1.187	15	35.826	0.857856	15	15.937	0.956757	15	12.2828	31.9291	29.34	7	15	334	37.896	7.38623
	Q9C005	Protein dpy-30 homolog OS=Homo sapiens GN=DPY30 PE=1 SV=1 - [DPY30_HUMAN]	29.29	1	2	2	5	0.962505	5	19.5221	0.815089	5	36.6188	0.844495	5	6.72952	0.945172	5	13.8052	0.971099	5	6.88046	0.83281	5	29.4202	0.88593	5	1.8785	0.967474	5	20.2224	8.60553	29.29	2	5	99	11.2428	4.88135
	P62829	60S ribosomal protein L23 OS=Homo sapiens GN=RPL23 PE=1 SV=1 - [RL23_HUMAN]	29.29	1	4	4	15	1.06791	15	11.5455	1.06903	15	23.9982	0.886555	15	13.9988	0.881981	15	16.5378	0.947771	15	26.8459	1.16674	15	29.966	0.823322	15	9.85061	0.948883	15	15.4492	23.5719	29.29	4	15	140	14.8561	10.5063
	P27695	DNA-(apurinic or apyrimidinic site) lyase OS=Homo sapiens GN=APEX1 PE=1 SV=2 - [APEX1_HUMAN]	29.25	1	6	6	20	1.04425	20	12.1778	1.26109	20	19.2703	0.918957	20	29.1801	0.865899	20	14.5011	0.781631	20	28.5362	1.48443	20	29.1756	0.919385	20	10.905	0.894547	20	26.6398	44.1711	29.25	6	20	318	35.5322	8.11865
	P60520	Gamma-aminobutyric acid receptor-associated protein-like 2 OS=Homo sapiens GN=GABARAPL2 PE=1 SV=1 - [GBRL2_HUMAN]	29.06	1	3	3	7	1.07493	7	2.1829	1.20112	7	12.4229	0.868218	7	33.5522	0.783157	7	2.73375	0.938361	7	16.1667	1.23065	7	4.8977	0.815924	7	9.76147	0.736208	7	12.2957	14.8578	29.06	3	7	117	13.6581	8.104
	P82979	SAP domain-containing ribonucleoprotein OS=Homo sapiens GN=SARNP PE=1 SV=3 - [SARNP_HUMAN]	29.05	1	5	5	12	1.00946	12	15.7979	1.02729	12	26.0052	0.92037	12	30.1518	0.891853	12	11.5799	0.920575	12	9.71351	1.11648	12	32.0494	0.932551	12	12.4614	0.897288	12	13.8582	17.4681	29.05	5	12	210	23.6564	6.41748
	P21291	Cysteine and glycine-rich protein 1 OS=Homo sapiens GN=CSRP1 PE=1 SV=3 - [CSRP1_HUMAN]	29.02	1	3	3	5	1.0657	5	1.95136	0.70344	5	22.5153	0.667209	5	10.4158	0.881544	5	7.9817	1.01218	5	10.1979	1.15283	5	14.7793	0.803137	5	20.8019	0.916844	5	6.35173	0	29.02	3	5	193	20.5538	8.57275
	P62424	60S ribosomal protein L7a OS=Homo sapiens GN=RPL7A PE=1 SV=2 - [RL7A_HUMAN]	28.95	1	9	9	36	1.00622	36	10.9998	0.928264	36	24.7287	0.866113	36	30.2712	0.878464	36	10.0664	0.941975	36	16.3411	1.11649	36	26.0951	0.827265	36	11.5029	0.931382	36	15.9301	70.206	28.95	9	36	266	29.977	10.6089
	P61020	Ras-related protein Rab-5B OS=Homo sapiens GN=RAB5B PE=1 SV=1 - [RAB5B_HUMAN]	28.84	1	3	5	7	1.04984	3	2.44723	0.791314	3	3.97058	0.677886	3	4.74723	0.906994	3	6.00415	0.946815	3	8.01631	1.12119	3	2.53358	0.966846	3	3.01525	0.849453	3	7.26185	17.9439	28.84	5	7	215	23.6919	8.1333
	P62333	26S protease regulatory subunit 10B OS=Homo sapiens GN=PSMC6 PE=1 SV=1 - [PRS10_HUMAN]	28.79	1	7	7	14	1.02091	14	10.2533	1.17306	14	26.321	0.901274	14	22.882	0.848212	14	9.14878	0.905958	14	20.491	1.16526	14	22.7793	0.823209	14	12.2442	0.894386	14	14.5686	18.3863	28.79	7	14	389	44.1451	7.48877
	P52815	39S ribosomal protein L12, mitochondrial OS=Homo sapiens GN=MRPL12 PE=1 SV=2 - [RM12_HUMAN]	28.79	1	3	3	5	1.08262	5	11.4322	1.22974	5	5.11499	0.969434	5	10.9279	0.90727	5	2.63458	0.908469	5	28.8851	1.10476	5	16.6133	0.882348	5	19.6729	0.883662	5	20.526	5.83436	28.79	3	5	198	21.3346	8.86572
	P16157	Ankyrin-1 OS=Homo sapiens GN=ANK1 PE=1 SV=3 - [ANK1_HUMAN]	28.76	3	41	41	124	1.03817	124	9.32476	1.24351	124	25.9755	0.988683	124	25.1686	0.876189	124	13.5366	0.901185	124	16.3185	1.20168	124	25.7935	0.895118	124	12.9755	0.901129	124	19.6384	247.244	28.76	41	124	1881	206.137	6.01123
	Q9BTT0	Acidic leucine-rich nuclear phosphoprotein 32 family member E OS=Homo sapiens GN=ANP32E PE=1 SV=1 - [AN32E_HUMAN]	28.73	1	5	5	13	1.0819	13	20.7474	1.20752	13	25.4289	0.964233	13	11.8366	0.849716	13	14.936	0.749845	13	35.696	1.63163	13	38.5159	0.820544	13	11.0083	0.886206	13	23.814	33.2662	28.73	5	13	268	30.6738	3.85303
	P15954	Cytochrome c oxidase subunit 7C, mitochondrial OS=Homo sapiens GN=COX7C PE=1 SV=1 - [COX7C_HUMAN]	28.57	1	2	2	4	1.01483	4	3.73478	1.15292	4	6.12751	0.988351	4	9.09086	0.869973	4	11.4982	0.935002	4	4.77203	1.10056	4	12.5163	0.891835	4	4.5408	0.875377	4	6.22617	11.362	28.57	2	4	63	7.24082	10.272
	P04264	Keratin, type II cytoskeletal 1 OS=Homo sapiens GN=KRT1 PE=1 SV=6 - [K2C1_HUMAN]	28.57	2	18	20	82	0.800217	74	32.6953	0.92186	74	27.3376	1.01673	74	20.3509	0.917025	74	19.3952	0.656858	74	43.6329	0.944937	74	37.0382	0.980916	74	21.3473	0.99931	74	37.2119	171.672	28.57	20	82	644	65.999	8.11865
	P24752	Acetyl-CoA acetyltransferase, mitochondrial OS=Homo sapiens GN=ACAT1 PE=1 SV=1 - [THIL_HUMAN]	28.57	1	10	10	32	0.983721	32	7.24816	1.14011	32	11.8259	1.02327	32	8.89653	0.877731	32	4.21517	0.787229	32	14.5726	1.21343	32	14.0693	0.855439	32	8.48372	0.871213	32	14.2175	72.5304	28.57	10	32	427	45.1706	8.85107
	Q9NQP4	Prefoldin subunit 4 OS=Homo sapiens GN=PFDN4 PE=1 SV=1 - [PFD4_HUMAN]	28.36	1	3	3	4	0.874676	4	7.95845	1.33346	4	13.4129	1.28042	4	23.6444	0.820482	4	13.2441	0.921672	4	18.1407	0.837447	4	10.8957	0.922516	4	14.3775	0.767639	4	15.7678	2.62409	28.36	3	4	134	15.3046	4.52588
	P14868	Aspartate--tRNA ligase, cytoplasmic OS=Homo sapiens GN=DARS PE=1 SV=2 - [SYDC_HUMAN]	28.34	1	11	11	28	1.02839	28	13.0809	1.16382	28	32.5885	0.953687	28	50.067	0.887724	28	9.91927	1.01175	28	10.6157	1.07599	28	22.5192	0.83979	28	10.4714	0.935587	28	21.5285	48.8254	28.34	11	28	501	57.1	6.55127
	P62841	40S ribosomal protein S15 OS=Homo sapiens GN=RPS15 PE=1 SV=2 - [RS15_HUMAN]	28.28	1	3	3	8	1.01199	7	5.61304	1.1544	7	35.1432	0.965624	7	29.9614	0.894093	7	8.95123	0.970405	7	5.00106	1.05869	7	11.0534	0.868525	7	11.2227	0.921019	7	5.06727	4.28447	28.28	3	8	145	17.0292	10.3892
	P25325	3-mercaptopyruvate sulfurtransferase OS=Homo sapiens GN=MPST PE=1 SV=3 - [THTM_HUMAN]	28.28	1	5	5	7	1.07183	7	15.3032	1.10052	7	60.3789	0.943639	7	12.228	0.937297	7	16.1866	1.13306	7	29.3942	1.25759	7	34.7905	0.976074	7	14.6256	0.88069	7	24.1101	15.1143	28.28	5	7	297	33.1576	6.59521
	Q12906	Interleukin enhancer-binding factor 3 OS=Homo sapiens GN=ILF3 PE=1 SV=3 - [ILF3_HUMAN]	28.19	1	14	18	42	1.02027	35	8.9201	0.937224	35	25.0928	0.837273	35	27.2973	0.912627	35	12.7706	0.912417	35	18.9268	1.18887	35	23.3717	0.899765	35	9.89579	0.912814	35	20.9314	71.5174	28.19	18	42	894	95.2791	8.76318
	P09382	Galectin-1 OS=Homo sapiens GN=LGALS1 PE=1 SV=2 - [LEG1_HUMAN]	28.15	1	3	3	3	1.04792	3	1.85886	1.24266	3	11.6603	1.20742	3	1.48413	0.95332	3	2.71221	1.07861	3	17.9761	0.947099	3	0.403647	0.900299	3	0.909337	1.07814	3	14.3129	4.84004	28.15	3	3	135	14.7062	5.50342
	Q9Y266	Nuclear migration protein nudC OS=Homo sapiens GN=NUDC PE=1 SV=1 - [NUDC_HUMAN]	28.1	1	9	9	17	0.983292	17	16.0151	0.980555	17	32.5945	0.851245	17	26.6105	0.905972	17	12.2916	0.9878	17	17.3881	1.15341	17	17.6431	0.910815	17	10.1876	0.921254	17	15.3614	30.7017	28.1	9	17	331	38.2191	5.37646
	P84103	Serine/arginine-rich splicing factor 3 OS=Homo sapiens GN=SRSF3 PE=1 SV=1 - [SRSF3_HUMAN]	28.05	1	4	5	14	0.917272	9	16.1094	0.796611	9	59.459	0.935467	9	38.4461	1.00318	9	21.9563	0.992859	9	30.376	0.90386	9	65.3649	0.953482	9	10.9852	1.00005	9	23.9917	24.0571	28.05	5	14	164	19.3179	11.6489
	Q15233	Non-POU domain-containing octamer-binding protein OS=Homo sapiens GN=NONO PE=1 SV=4 - [NONO_HUMAN]	28.03	1	9	11	28	1.00341	24	8.58207	1.05667	24	28.1725	0.895719	24	23.5663	0.930157	24	12.3444	0.89192	24	15.3391	1.06903	24	16.2881	0.90735	24	18.6801	0.953245	24	15.6594	55.4376	28.03	11	28	471	54.1973	8.95361
	P12268	Inosine-5'-monophosphate dehydrogenase 2 OS=Homo sapiens GN=IMPDH2 PE=1 SV=2 - [IMDH2_HUMAN]	28.02	2	11	11	26	1.056	26	7.4638	1.11251	26	33.9556	0.906856	26	37.285	0.910672	26	10.6938	0.922317	26	17.9188	1.19628	26	21.8651	0.887771	26	15.2868	0.968658	26	17.2659	64.3982	28.02	11	26	514	55.7696	6.90283
	P09874	Poly [ADP-ribose] polymerase 1 OS=Homo sapiens GN=PARP1 PE=1 SV=4 - [PARP1_HUMAN]	28.01	1	22	22	57	1.02082	57	10.3666	0.976048	57	45.1776	0.81736	57	40.1275	0.884477	57	11.2908	0.961079	57	16.5588	1.16581	57	24.7244	0.933788	57	16.8035	0.92547	57	23.0357	88.5055	28.01	22	57	1014	113.012	8.88037
	P59998	Actin-related protein 2/3 complex subunit 4 OS=Homo sapiens GN=ARPC4 PE=1 SV=3 - [ARPC4_HUMAN]	27.98	1	4	4	10	1.01041	10	3.23584	0.877176	10	41.5212	0.907032	10	28.5449	0.977532	10	8.14192	0.911574	10	13.5286	1.11523	10	13.6179	0.981072	10	14.2242	0.990744	10	18.6945	20.3363	27.98	4	10	168	19.6543	8.42627
	P52565	Rho GDP-dissociation inhibitor 1 OS=Homo sapiens GN=ARHGDIA PE=1 SV=3 - [GDIR1_HUMAN]	27.94	1	6	6	23	1.03984	23	9.50895	1.00908	23	26.668	0.767406	23	52.2111	0.887743	23	13.2995	0.941687	23	19.4304	1.05743	23	19.4336	0.863088	23	14.8131	0.985062	23	17.0888	44.6252	27.94	6	23	204	23.1927	5.10986
	P13716	Delta-aminolevulinic acid dehydratase OS=Homo sapiens GN=ALAD PE=1 SV=1 - [HEM2_HUMAN]	27.88	1	7	7	37	1.02725	37	10.895	1.24695	37	35.3126	1.00733	37	25.6609	0.872892	37	11.5361	0.914142	37	13.7904	1.18268	37	33.6859	0.855854	37	16.2966	0.939249	37	21.2566	89.8401	27.88	7	37	330	36.2714	6.78564
	P55084	Trifunctional enzyme subunit beta, mitochondrial OS=Homo sapiens GN=HADHB PE=1 SV=3 - [ECHB_HUMAN]	27.85	1	14	14	36	1.00872	36	9.5668	1.13907	36	18.6708	0.966407	36	22.3569	0.883433	36	9.42292	0.893716	36	13.0046	1.20325	36	20.8553	0.859227	36	9.55622	0.915944	36	21.8328	64.3553	27.85	14	36	474	51.2615	9.40771
	P07305	Histone H1.0 OS=Homo sapiens GN=H1F0 PE=1 SV=3 - [H10_HUMAN]	27.84	1	7	7	47	1.00566	47	8.738	1.12602	47	26.7702	0.952643	47	14.4585	0.910613	47	12.9731	0.876361	47	15.722	1.16345	47	19.6105	0.856181	47	11.4754	0.970733	47	21.764	92.9879	27.84	7	47	194	20.8502	10.8433
	P33993	DNA replication licensing factor MCM7 OS=Homo sapiens GN=MCM7 PE=1 SV=4 - [MCM7_HUMAN]	27.82	1	16	16	49	1.01126	49	6.08945	1.04097	49	14.3341	0.926141	49	12.5638	0.922142	49	7.15932	0.885279	49	13.5048	1.12849	49	16.8047	0.858374	49	10.2992	0.959924	49	14.3404	104.94	27.82	16	49	719	81.2566	6.45557
	Q96CT7	Coiled-coil domain-containing protein 124 OS=Homo sapiens GN=CCDC124 PE=1 SV=1 - [CC124_HUMAN]	27.8	1	5	5	13	1.05955	13	13.5052	0.895968	13	24.6902	0.794078	13	8.43653	0.909654	13	14.1616	0.880415	13	19.8651	1.14021	13	38.5096	0.982831	13	16.7402	0.772432	13	24.5936	25.2661	27.8	5	13	223	25.8196	9.53955
	P34897	Serine hydroxymethyltransferase, mitochondrial OS=Homo sapiens GN=SHMT2 PE=1 SV=3 - [GLYM_HUMAN]	27.78	1	9	10	18	1.04166	17	7.89909	1.10792	17	27.7334	0.987552	17	17.7376	0.89896	17	11.195	0.938933	17	12.0153	1.06871	17	23.3939	0.881559	17	7.93021	0.940994	17	17.5311	27.3638	27.78	10	18	504	55.9577	8.52881
	O60506	Heterogeneous nuclear ribonucleoprotein Q OS=Homo sapiens GN=SYNCRIP PE=1 SV=2 - [HNRPQ_HUMAN]	27.77	1	11	14	58	1.04279	49	10.9705	1.13774	49	24.0491	0.978317	49	27.8001	0.897516	49	11.9916	0.974401	49	19.268	1.17035	49	16.7332	0.855416	49	15.6529	0.987187	49	21.6404	119.747	27.77	14	58	623	69.5596	8.5874
	P00403	Cytochrome c oxidase subunit 2 OS=Homo sapiens GN=MT-CO2 PE=1 SV=1 - [COX2_HUMAN]	27.75	1	5	5	15	1.11746	15	11.2713	1.10303	15	41.4808	0.950568	15	21.9055	0.919218	15	17.0835	0.934567	15	17.6016	1.39604	15	16.2791	0.925554	15	6.37194	0.941062	15	24.6612	32.9336	27.75	5	15	227	25.5482	4.81787
	P62314	Small nuclear ribonucleoprotein Sm D1 OS=Homo sapiens GN=SNRPD1 PE=1 SV=1 - [SMD1_HUMAN]	27.73	1	2	2	8	1.0924	8	3.07092	1.04942	8	11.0021	0.819824	8	7.96648	0.85054	8	8.50754	0.87275	8	15.3742	1.31689	8	23.4751	0.765803	8	14.3867	0.929076	8	16.8843	17.622	27.73	2	8	119	13.2734	11.561
	P14406	Cytochrome c oxidase subunit 7A2, mitochondrial OS=Homo sapiens GN=COX7A2 PE=1 SV=1 - [CX7A2_HUMAN]	27.71	1	2	2	14	1.02512	14	12.7535	1.10993	14	35.8404	0.972372	14	15.587	0.92685	14	14.1306	0.909478	14	24.7085	1.27647	14	20.9732	0.976552	14	9.58621	0.928069	14	32.85	23.0042	27.71	2	14	83	9.39011	9.75928
	Q9Y696	Chloride intracellular channel protein 4 OS=Homo sapiens GN=CLIC4 PE=1 SV=4 - [CLIC4_HUMAN]	27.67	1	4	4	6	1.12434	6	6.56004	1.08503	6	14.398	0.879369	6	61.5761	0.91205	6	6.94046	1.04877	6	21.35	1.36227	6	22.8696	0.816379	6	18.9132	1.02961	6	35.1539	7.85429	27.67	4	6	253	28.7537	5.59229
	P46734	Dual specificity mitogen-activated protein kinase kinase 3 OS=Homo sapiens GN=MAP2K3 PE=1 SV=2 - [MP2K3_HUMAN]	27.67	1	7	7	11	0.972167	11	14.5208	1.20054	11	21.7931	0.908191	11	9.93008	0.786682	11	29.0135	0.940631	11	17.5278	1.22644	11	32.9024	0.821254	11	15.5504	0.763938	11	36.0922	19.4329	27.67	7	11	347	39.2929	7.43018
	Q9Y3U8	60S ribosomal protein L36 OS=Homo sapiens GN=RPL36 PE=1 SV=3 - [RL36_HUMAN]	27.62	2	5	5	20	1.11705	19	16.5585	1.20302	19	21.6188	0.843155	19	15.5374	0.948487	19	8.47918	0.944223	19	8.50183	1.38815	19	51.9809	0.869563	19	10.1472	0.940913	19	20.6462	49.9807	27.62	5	20	105	12.2459	11.5903
	P46777	60S ribosomal protein L5 OS=Homo sapiens GN=RPL5 PE=1 SV=3 - [RL5_HUMAN]	27.61	1	10	10	34	0.987494	32	10.31	0.955725	32	30.4708	0.867765	32	34.5665	0.883121	32	7.25123	0.910212	32	13.0619	1.10743	32	18.458	0.866795	32	10.5781	0.904624	32	9.13884	58.792	27.61	10	34	297	34.3407	9.71533
	Q01105	Protein SET OS=Homo sapiens GN=SET PE=1 SV=3 - [SET_HUMAN]	27.59	1	5	5	25	1.03304	25	10.2547	1.10066	25	19.5894	0.857203	25	30.586	0.834719	25	10.7347	0.945425	25	14.0925	1.24562	25	26.8724	0.804913	25	20.0845	0.867876	25	19.3039	23.2462	27.59	5	25	290	33.4687	4.32275
	P17844	Probable ATP-dependent RNA helicase DDX5 OS=Homo sapiens GN=DDX5 PE=1 SV=1 - [DDX5_HUMAN]	27.52	1	10	16	34	1.0357	18	8.17201	1.11001	18	27.5103	0.942894	18	23.5809	0.909206	18	7.57967	0.859652	18	11.3538	1.16501	18	13.7713	0.882859	18	11.7096	0.912289	18	13.7677	49.7004	27.52	16	34	614	69.1047	8.92432
	P61086	Ubiquitin-conjugating enzyme E2 K OS=Homo sapiens GN=UBE2K PE=1 SV=3 - [UBE2K_HUMAN]	27.5	1	4	4	10	1.04783	10	5.2407	1.07112	10	23.3492	0.848882	10	18.5974	0.884025	10	8.67238	0.930915	10	14.8329	1.29053	10	26.0282	0.932136	10	18.6023	0.871054	10	11.0673	9.98382	27.5	4	10	200	22.3926	5.43994
	P26373	60S ribosomal protein L13 OS=Homo sapiens GN=RPL13 PE=1 SV=4 - [RL13_HUMAN]	27.49	1	5	5	18	0.990513	18	7.78858	1.06311	18	19.2569	0.895319	18	26.4663	0.880035	18	9.36612	0.881771	18	9.21334	1.15676	18	21.3694	0.850208	18	12.1054	0.908402	18	16.663	23.614	27.49	5	18	211	24.2465	11.6489
	P36405	ADP-ribosylation factor-like protein 3 OS=Homo sapiens GN=ARL3 PE=1 SV=2 - [ARL3_HUMAN]	27.47	1	3	3	3	1.13435	3	2.90134	1.34267	3	0.521017	1.0052	3	23.8949	0.866021	3	11.0138	1.0089	3	13.4614	1.14014	3	8.64428	0.90503	3	0.315901	0.828951	3	5.42408	7.3279	27.47	3	3	182	20.4428	7.23975
	P07919	Cytochrome b-c1 complex subunit 6, mitochondrial OS=Homo sapiens GN=UQCRH PE=1 SV=2 - [QCR6_HUMAN]	27.47	1	2	2	3	0.992891	3	3.2493	1.30407	3	7.91108	1.29179	3	11.7038	0.923959	3	4.52055	1.00397	3	2.37905	0.995819	3	3.94635	0.749942	3	3.08226	1.30737	3	6.0846	8.68544	27.47	2	3	91	10.7319	4.43701
	P35241	Radixin OS=Homo sapiens GN=RDX PE=1 SV=1 - [RADI_HUMAN]	27.44	1	6	17	52	1.00903	18	7.36466	0.944459	18	19.7389	0.828447	18	11.6612	0.905242	18	11.6292	0.926832	18	23.2911	1.11114	18	22.567	0.887381	18	11.2047	0.854305	18	20.1403	95.2596	27.44	17	52	583	68.5214	6.3667
	P21281	V-type proton ATPase subunit B, brain isoform OS=Homo sapiens GN=ATP6V1B2 PE=1 SV=3 - [VATB2_HUMAN]	27.4	2	10	10	14	1.00226	14	7.2695	1.01238	14	34.8386	0.897545	14	16.6389	0.884529	14	3.86381	0.931753	14	14.9809	1.12008	14	15.7698	0.948631	14	15.6647	0.782108	14	26.1443	27.0927	27.4	10	14	511	56.4649	5.80811
	Q5SSJ5	Heterochromatin protein 1-binding protein 3 OS=Homo sapiens GN=HP1BP3 PE=1 SV=1 - [HP1B3_HUMAN]	27.31	1	15	15	37	1.0448	37	10.316	1.07546	37	14.6982	0.905448	37	22.6683	0.893492	37	10.4295	0.927167	37	15.6729	1.21322	37	29.2015	0.873601	37	7.964	0.959665	37	15.4377	62.8783	27.31	15	37	553	61.1693	9.67139
	P61513	60S ribosomal protein L37a OS=Homo sapiens GN=RPL37A PE=1 SV=2 - [RL37A_HUMAN]	27.17	1	2	2	5	1.01188	5	5.32966	1.05989	5	30.4262	0.757547	5	26.2388	0.867391	5	8.31088	0.926734	5	6.81943	1.02529	5	10.9474	0.849031	5	2.17666	0.872723	5	14.2778	4.86144	27.17	2	5	92	10.2685	10.4331
	Q9HC38	Glyoxalase domain-containing protein 4 OS=Homo sapiens GN=GLOD4 PE=1 SV=1 - [GLOD4_HUMAN]	27.16	1	8	8	19	1.02724	19	6.29137	1.03879	19	55.3293	0.934553	19	49.1777	0.956975	19	16.5712	0.958315	19	12.7493	1.01312	19	28.0874	0.952613	19	11.4784	1.01023	19	18.267	37.5373	27.16	8	19	313	34.7713	5.60498
	P07203	Glutathione peroxidase 1 OS=Homo sapiens GN=GPX1 PE=1 SV=4 - [GPX1_HUMAN]	27.09	1	4	4	6	1.01653	6	5.778	1.23341	6	15.7192	1.0516	6	11.8378	0.905151	6	9.32477	0.84639	6	23.2642	1.17315	6	13.318	0.947725	6	6.45037	0.886723	6	7.38049	4.627	27.09	4	6	203	22.0751	6.55127
	P32969	60S ribosomal protein L9 OS=Homo sapiens GN=RPL9 PE=1 SV=1 - [RL9_HUMAN]	27.08	1	6	6	20	1.04316	20	6.51495	0.927805	20	31.0303	0.859611	20	15.7223	0.892982	20	11.2977	0.897327	20	21.3202	1.17311	20	21.1504	0.88891	20	13.1135	0.886886	20	32.962	44.7257	27.08	6	20	192	21.8498	9.94971
	Q13442	28 kDa heat- and acid-stable phosphoprotein OS=Homo sapiens GN=PDAP1 PE=1 SV=1 - [HAP28_HUMAN]	27.07	1	6	6	13	1.01435	13	9.12441	0.934114	13	23.6757	0.932014	13	22.2967	0.940545	13	10.1391	0.984891	13	11.9736	1.05675	13	18.6929	0.918545	13	7.44226	0.895242	13	25.682	25.0837	27.07	6	13	181	20.6176	8.86572
	P14927	Cytochrome b-c1 complex subunit 7 OS=Homo sapiens GN=UQCRB PE=1 SV=2 - [QCR7_HUMAN]	27.03	1	3	3	13	1.05831	13	4.11405	1.11952	13	17.8183	1.0499	13	18.3204	0.937247	13	6.8181	0.977634	13	15.4406	1.16146	13	15.489	0.974636	13	12.9193	1.06808	13	10.9575	18.9153	27.03	3	13	111	13.522	8.77783
	O00232	26S proteasome non-ATPase regulatory subunit 12 OS=Homo sapiens GN=PSMD12 PE=1 SV=3 - [PSD12_HUMAN]	26.97	1	9	9	16	1.07851	16	21.402	1.19207	16	30.8626	0.945684	16	25.309	0.900323	16	12.2437	0.88361	16	23.8822	1.27132	16	27.9209	0.889949	16	19.6704	0.937599	16	31.7263	17.4763	26.97	9	16	456	52.8706	7.6499
	P22695	Cytochrome b-c1 complex subunit 2, mitochondrial OS=Homo sapiens GN=UQCRC2 PE=1 SV=3 - [QCR2_HUMAN]	26.93	1	9	9	21	0.98956	21	9.14789	1.04051	21	35.4101	0.856934	21	43.8183	0.970633	21	11.5991	0.921984	21	11.6767	1.1429	21	25.6989	0.891812	21	10.6656	0.968653	21	22.6022	45.564	26.93	9	21	453	48.4129	8.63135
	P00167	Cytochrome b5 OS=Homo sapiens GN=CYB5A PE=1 SV=2 - [CYB5_HUMAN]	26.87	1	3	3	7	1.00202	7	6.96348	1.28899	7	26.328	1.00946	7	24.1504	0.856621	7	7.27125	0.929202	7	2.99623	1.00939	7	28.5551	0.892627	7	7.53205	0.920535	7	19.4534	13.9745	26.87	3	7	134	15.3205	4.95752
	P22087	rRNA 2'-O-methyltransferase fibrillarin OS=Homo sapiens GN=FBL PE=1 SV=2 - [FBRL_HUMAN]	26.79	2	8	8	18	1.02143	16	6.95124	1.07173	16	28.0781	0.910208	16	34.3551	0.890342	16	6.62357	0.917216	16	8.69628	1.12703	16	14.4088	0.86902	16	8.49606	0.93945	16	17.4173	19.4215	26.79	8	18	321	33.7634	10.1841
	P43686	26S protease regulatory subunit 6B OS=Homo sapiens GN=PSMC4 PE=1 SV=2 - [PRS6B_HUMAN]	26.79	1	7	8	15	1.08066	14	9.60918	1.21407	14	27.4619	0.996247	14	15.4205	0.891105	14	6.37347	0.955998	14	10.1354	1.20521	14	16.8512	0.891619	14	15.7163	0.906067	14	14.2051	37.4317	26.79	8	15	418	47.3365	5.21143
	Q14011	Cold-inducible RNA-binding protein OS=Homo sapiens GN=CIRBP PE=1 SV=1 - [CIRBP_HUMAN]	26.74	1	3	3	7	1.13066	7	14.2505	0.942562	7	17.4981	0.629499	7	16.6072	0.905578	7	22.5387	0.932444	7	10.8468	1.3944	7	24.0608	0.850979	7	19.8646	0.976526	7	25.7155	6.49846	26.74	3	7	172	18.6367	9.51025
	O95433	Activator of 90 kDa heat shock protein ATPase homolog 1 OS=Homo sapiens GN=AHSA1 PE=1 SV=1 - [AHSA1_HUMAN]	26.63	1	6	6	20	1.06023	20	9.15483	1.23796	20	23.5844	0.884225	20	28.1419	0.847945	20	10.6614	0.942927	20	10.5701	1.21782	20	20.3636	0.950482	20	29.6489	0.883022	20	19.7782	39.2906	26.63	6	20	338	38.2503	5.52881
	P12074	Cytochrome c oxidase subunit 6A1, mitochondrial OS=Homo sapiens GN=COX6A1 PE=1 SV=4 - [CX6A1_HUMAN]	26.61	1	1	1	4	1.16843	4	7.52211	1.17574	4	7.17484	0.84777	4	0.66298	0.852839	4	12.8749	0.871917	4	8.667	1.56153	4	7.39581	0.799612	4	3.40451	0.907524	4	17.8861	10.0288	26.61	1	4	109	12.1471	9.31982
	P67936	Tropomyosin alpha-4 chain OS=Homo sapiens GN=TPM4 PE=1 SV=3 - [TPM4_HUMAN]	26.61	2	4	7	29	0.985094	10	7.85057	1.10392	10	21.3807	0.953072	10	14.4151	0.900892	10	9.08856	0.970106	10	8.18809	0.980102	10	5.17095	0.850131	10	22.9562	0.983533	10	15.7834	50.8566	26.61	7	29	248	28.5045	4.69092
	P21333	Filamin-A OS=Homo sapiens GN=FLNA PE=1 SV=4 - [FLNA_HUMAN]	26.6	2	45	46	104	1.05258	102	9.61765	1.12828	102	43.4065	0.937976	102	43.5562	0.924577	102	11.5002	0.991046	102	13.3531	1.10826	102	19.5012	0.886979	102	25.62	0.98649	102	22.5705	145.276	26.6	46	104	2647	280.564	6.06201
	O60739	Eukaryotic translation initiation factor 1b OS=Homo sapiens GN=EIF1B PE=1 SV=2 - [EIF1B_HUMAN]	26.55	2	2	2	8	1.06182	8	3.08641	1.04884	8	32.8572	0.840656	8	24.1635	0.862509	8	6.55	0.991745	8	7.38402	1.11618	8	10.2885	0.807085	8	12.8083	0.94846	8	15.9962	21.6429	26.55	2	8	113	12.8157	7.37158
	Q02539	Histone H1.1 OS=Homo sapiens GN=HIST1H1A PE=1 SV=3 - [H11_HUMAN]	26.51	1	1	8	154	1.01674	1		0.770617	1		0.848565	1		1.11958	1		0.94322	1		1.08548	1		1.18963	1		1.05504	1		195.417	26.51	8	154	215	21.8289	10.9897
	P09104	Gamma-enolase OS=Homo sapiens GN=ENO2 PE=1 SV=3 - [ENOG_HUMAN]	26.5	1	4	7	26	1.03468	5	3.53214	1.07402	5	42.8634	0.889555	5	18.4051	0.836804	5	0.488436	0.9427	5	16.2475	1.23087	5	19.9355	0.822027	5	16.6175	1.0283	5	27.8332	50.1448	26.5	7	26	434	47.239	5.03369
	P31943	Heterogeneous nuclear ribonucleoprotein H OS=Homo sapiens GN=HNRNPH1 PE=1 SV=4 - [HNRH1_HUMAN]	26.5	1	3	9	45	1.04347	24	7.85307	1.02102	24	35.2725	0.819087	24	15.393	0.877808	24	12.4756	1.02537	24	17.0226	1.06954	24	21.6543	0.850532	24	18.8917	0.912445	24	24.1684	61.6429	26.5	9	45	449	49.1984	6.30322
	P00367	Glutamate dehydrogenase 1, mitochondrial OS=Homo sapiens GN=GLUD1 PE=1 SV=2 - [DHE3_HUMAN]	26.34	3	13	13	28	1.04392	28	6.28748	0.922127	28	41.7638	0.846862	28	35.2481	0.967842	28	8.53091	0.969201	28	13.948	1.09402	28	18.8754	0.898918	28	16.5241	1.01635	28	17.9116	45.737	26.34	13	28	558	61.3592	7.79639
	P61225	Ras-related protein Rap-2b OS=Homo sapiens GN=RAP2B PE=1 SV=1 - [RAP2B_HUMAN]	26.23	3	3	3	3	1.0335	3	17.674	1.42579	3	38.9835	0.961874	3	72.4623	0.871309	3	15.6006	0.959091	3	11.0601	1.03399	3	35.0323	0.957738	3	24.6598	1.07239	3	4.70994	3.91629	26.23	3	3	183	20.4912	4.80518
	Q8IZQ5	Selenoprotein H OS=Homo sapiens GN=SELH PE=1 SV=2 - [SELH_HUMAN]	26.23	1	4	4	9	1.08641	9	11.4151	0.946908	9	52.457	0.788598	9	41.9396	0.956283	9	7.56498	1.00572	9	15.4149	1.39543	9	44.2086	0.847893	9	13.6594	1.01352	9	9.74671	6.59701	26.23	4	9	122	13.4461	9.74463
	P08246	Neutrophil elastase OS=Homo sapiens GN=ELANE PE=1 SV=1 - [ELNE_HUMAN]	26.22	1	5	5	57	0.959187	57	7.89911	1.10841	57	12.6008	0.995586	57	11.4152	0.858317	57	7.88728	0.655011	57	23.073	1.35464	57	16.9841	0.882237	57	11.0397	0.809553	57	19.8422	112.151	26.22	5	57	267	28.4998	9.34912
	O43390	Heterogeneous nuclear ribonucleoprotein R OS=Homo sapiens GN=HNRNPR PE=1 SV=1 - [HNRPR_HUMAN]	26.22	1	12	15	45	1.03936	36	8.4548	1.24103	36	19.9927	0.96423	36	28.6933	0.887732	36	14.1864	0.980915	36	13.7679	1.17468	36	25.275	0.919279	36	18.9483	0.846883	36	28.258	96.9168	26.22	15	45	633	70.8993	8.1333
	P04181	Ornithine aminotransferase, mitochondrial OS=Homo sapiens GN=OAT PE=1 SV=1 - [OAT_HUMAN]	26.2	1	9	9	19	1.02329	19	9.10542	1.07779	19	55.0113	1.20393	19	44.4706	0.973218	19	8.15963	0.966421	19	10.7748	0.976187	19	17.734	0.941696	19	7.1969	1.0215	19	28.4267	38.46	26.2	9	19	439	48.5042	7.03467
	P13667	Protein disulfide-isomerase A4 OS=Homo sapiens GN=PDIA4 PE=1 SV=2 - [PDIA4_HUMAN]	26.2	1	12	12	31	1.01997	30	14.6647	1.11091	30	36.0263	1.01384	30	27.9693	0.890385	30	17.3666	0.976618	30	21.1581	1.00398	30	14.3503	0.832384	30	18.8674	1.02979	30	15.1674	40.4815	26.2	12	31	645	72.887	5.07178
	Q92499	ATP-dependent RNA helicase DDX1 OS=Homo sapiens GN=DDX1 PE=1 SV=2 - [DDX1_HUMAN]	26.08	1	15	15	29	1.0229	29	7.88443	1.11183	29	29.3628	0.928626	29	36.568	0.906105	29	7.04294	0.960497	29	13.9974	1.14896	29	21.529	0.910418	29	14.7321	0.935199	29	12.8539	55.4829	26.08	15	29	740	82.3798	7.2251
	P49755	Transmembrane emp24 domain-containing protein 10 OS=Homo sapiens GN=TMED10 PE=1 SV=2 - [TMEDA_HUMAN]	26.03	1	4	4	7	1.06475	7	10.6144	1.16494	7	11.5966	1.18489	7	14.2934	0.955662	7	7.40622	0.9177	7	24.6433	1.21	7	14.7534	0.921276	7	29.8564	1.1414	7	11.323	6.52985	26.03	4	7	219	24.96	7.44482
	P09960	Leukotriene A-4 hydrolase OS=Homo sapiens GN=LTA4H PE=1 SV=2 - [LKHA4_HUMAN]	26.02	1	11	11	27	1.03074	27	10.229	1.16254	27	39.8048	0.902365	27	32.9163	0.891661	27	9.79527	0.972193	27	16.0159	1.0952	27	13.387	0.877684	27	19.4293	0.924798	27	9.95731	47.2404	26.02	11	27	611	69.2412	6.17627
	P46782	40S ribosomal protein S5 OS=Homo sapiens GN=RPS5 PE=1 SV=4 - [RS5_HUMAN]	25.98	1	4	4	13	1.16252	13	12.0284	1.24469	13	9.32261	0.9215	13	15.5373	0.842707	13	8.09959	0.927496	13	16.6659	1.59816	13	29.6592	0.879946	13	11.6408	0.846013	13	23.2811	34.2601	25.98	4	13	204	22.8621	9.71533
	P42166	Lamina-associated polypeptide 2, isoform alpha OS=Homo sapiens GN=TMPO PE=1 SV=2 - [LAP2A_HUMAN]	25.94	1	3	10	33	1.00493	6	9.54627	1.10251	6	5.83916	0.890012	6	11.2477	0.835385	6	15.5196	0.946913	6	23.0291	1.15972	6	5.32157	0.964879	6	16.8453	0.716436	6	26.4116	58.4479	25.94	10	33	694	75.4456	7.66455
	Q9NZ45	CDGSH iron-sulfur domain-containing protein 1 OS=Homo sapiens GN=CISD1 PE=1 SV=1 - [CISD1_HUMAN]	25.93	1	2	2	8	1.05278	8	14.3689	1.08823	8	42.5925	0.929144	8	37.6807	0.854465	8	8.84235	1.16472	8	20.3955	0.927874	8	27.9128	0.8573	8	18.6456	0.938861	8	18.5865	4.99122	25.93	2	8	108	12.1912	9.08545
	P48507	Glutamate--cysteine ligase regulatory subunit OS=Homo sapiens GN=GCLM PE=1 SV=1 - [GSH0_HUMAN]	25.91	1	5	5	19	1.0006	19	14.3769	1.0509	19	15.431	0.918486	19	17.7369	0.846433	19	10.5423	0.836267	19	12.9694	1.26248	19	11.6881	0.800309	19	13.5893	0.860053	19	12.2382	41.5248	25.91	5	19	274	30.7078	6.02393
	P54920	Alpha-soluble NSF attachment protein OS=Homo sapiens GN=NAPA PE=1 SV=3 - [SNAA_HUMAN]	25.76	1	6	6	24	1.04276	24	14.576	1.33508	24	32.4812	0.990757	24	27.8436	0.820185	24	14.2146	0.975017	24	14.1647	1.24928	24	24.2925	0.812562	24	24.2556	0.937161	24	21.2594	27.9341	25.76	6	24	295	33.2113	5.36377
	O75390	Citrate synthase, mitochondrial OS=Homo sapiens GN=CS PE=1 SV=2 - [CISY_HUMAN]	25.75	1	11	11	36	1.06002	36	10.9347	1.14422	36	22.9594	0.979049	36	16.8587	0.93845	36	7.55677	1.0031	36	19.392	1.11464	36	27.9908	0.93429	36	21.2229	0.89648	36	19.5282	57.4	25.75	11	36	466	51.6795	8.32373
	Q15691	Microtubule-associated protein RP/EB family member 1 OS=Homo sapiens GN=MAPRE1 PE=1 SV=3 - [MARE1_HUMAN]	25.75	1	5	5	9	1.06552	9	3.25325	0.855469	9	40.2546	0.765448	9	38.4527	0.934321	9	7.86723	0.919194	9	18.7265	1.24154	9	13.6105	0.95695	9	10.9195	0.925564	9	11.607	14.5888	25.75	5	9	268	29.9802	5.13525
	Q15366	Poly(rC)-binding protein 2 OS=Homo sapiens GN=PCBP2 PE=1 SV=1 - [PCBP2_HUMAN]	25.75	3	3	7	17	0.976698	5	5.35778	0.967131	5	6.69803	0.903162	5	6.75766	0.901397	5	8.45499	0.86213	5	18.2243	1.32841	5	50.1344	0.920382	5	3.64471	0.881861	5	30.4423	31.2463	25.75	7	17	365	38.5556	6.78564
	Q9UNZ2	NSFL1 cofactor p47 OS=Homo sapiens GN=NSFL1C PE=1 SV=2 - [NSF1C_HUMAN]	25.68	1	6	6	18	1.0799	18	9.23712	1.01544	18	25.8144	0.930948	18	11.8002	0.918523	18	6.14125	0.937062	18	13.5217	1.07953	18	23.0291	0.910998	18	17.4745	0.922787	18	14.2001	31.4693	25.68	6	18	370	40.5483	5.09717
	P51991	Heterogeneous nuclear ribonucleoprotein A3 OS=Homo sapiens GN=HNRNPA3 PE=1 SV=2 - [ROA3_HUMAN]	25.66	1	9	11	64	1.05345	33	13.6213	1.15769	33	23.8227	0.864639	33	22.7043	0.838979	33	16.1312	0.900384	33	13.9952	1.28857	33	23.729	0.894404	33	14.5283	0.834973	33	21.3045	86.7831	25.66	11	64	378	39.5706	9.01221
	Q9Y265	RuvB-like 1 OS=Homo sapiens GN=RUVBL1 PE=1 SV=1 - [RUVB1_HUMAN]	25.66	1	8	8	25	1.05332	25	10.219	1.26716	25	23.1096	1.01334	25	32.13	0.929165	25	11.0695	0.960011	25	10.8688	1.10083	25	23.9974	0.898465	25	13.8919	0.936909	25	16.9425	57.8923	25.66	8	25	456	50.1963	6.41748
	P36551	Coproporphyrinogen-III oxidase, mitochondrial OS=Homo sapiens GN=CPOX PE=1 SV=3 - [HEM6_HUMAN]	25.55	1	10	10	48	1.05231	48	10.9128	1.2481	48	33.8371	0.981869	48	32.9712	0.885895	48	11.0321	0.954245	48	17.7445	1.16743	48	18.364	0.921471	48	13.5607	0.865149	48	28.3286	99.5895	25.55	10	48	454	50.12	8.25049
	P15153	Ras-related C3 botulinum toxin substrate 2 OS=Homo sapiens GN=RAC2 PE=1 SV=1 - [RAC2_HUMAN]	25.52	5	4	5	12	0.99293	11	4.03822	1.03624	11	24.2266	1.00187	11	25.6999	0.933077	11	11.292	0.87245	11	10.8646	1.13452	11	18.6996	0.893959	11	10.1129	0.975338	11	18.253	22.6861	25.52	5	12	192	21.4151	7.60596
	Q9NX24	H/ACA ribonucleoprotein complex subunit 2 OS=Homo sapiens GN=NHP2 PE=1 SV=1 - [NHP2_HUMAN]	25.49	1	3	3	4	0.976097	4	14.3086	1.09874	4	38.4707	1.06435	4	14.5227	0.954174	4	20.1264	0.989174	4	11.6956	1.0879	4	19.6078	0.922833	4	5.56632	0.897488	4	28.5651	4.19408	25.49	3	4	153	17.1899	8.22119
	P24539	ATP synthase subunit b, mitochondrial OS=Homo sapiens GN=ATP5F1 PE=1 SV=2 - [AT5F1_HUMAN]	25.39	1	6	6	19	1.09711	19	7.98361	1.18351	19	22.5085	1.01359	19	30.6989	0.952124	19	7.76264	0.946167	19	12.6967	1.14196	19	19.3321	0.910122	19	12.7505	1.00496	19	13.8856	31.415	25.39	6	19	256	28.8903	9.36377
	P61586	Transforming protein RhoA OS=Homo sapiens GN=RHOA PE=1 SV=1 - [RHOA_HUMAN]	25.39	3	3	3	13	1.0075	13	9.96451	1.00426	13	47.909	0.793589	13	35.9166	0.936052	13	14.1968	0.977468	13	11.4057	1.17076	13	21.2282	0.923789	13	19.9865	0.937336	13	11.9293	34.7218	25.39	3	13	193	21.7541	6.1001
	P25205	DNA replication licensing factor MCM3 OS=Homo sapiens GN=MCM3 PE=1 SV=3 - [MCM3_HUMAN]	25.37	1	15	15	46	0.991059	46	10.2905	1.13846	46	40.6244	0.930271	46	46.7696	0.895554	46	11.0627	0.927233	46	18.8814	1.0969	46	23.2894	0.901427	46	10.9919	0.94595	46	18.3779	89.4758	25.37	15	46	808	90.924	5.77002
	P33992	DNA replication licensing factor MCM5 OS=Homo sapiens GN=MCM5 PE=1 SV=5 - [MCM5_HUMAN]	25.34	1	13	13	24	1.00074	24	9.53226	1.0724	24	44.2279	0.91594	24	42.1215	0.870473	24	9.83669	1.00207	24	23.974	1.18346	24	23.4737	0.894464	24	10.1146	0.909151	24	17.2121	54.1972	25.34	13	24	734	82.2332	8.36768
	P60866	40S ribosomal protein S20 OS=Homo sapiens GN=RPS20 PE=1 SV=1 - [RS20_HUMAN]	25.21	1	3	3	7	0.965966	7	5.51345	1.0144	7	22.2376	0.863899	7	9.93812	0.901767	7	9.13339	0.901757	7	7.54837	1.05072	7	20.0827	0.897541	7	10.6322	0.88918	7	6.48996	10.6036	25.21	3	7	119	13.3643	9.93506
	O95336	6-phosphogluconolactonase OS=Homo sapiens GN=PGLS PE=1 SV=2 - [6PGL_HUMAN]	25.19	1	4	4	6	1.01507	6	18.844	0.734185	6	15.3727	0.766643	6	33.3554	0.973898	6	13.6337	0.985001	6	9.95228	1.17549	6	42.9473	0.95357	6	33.3994	1.01192	6	20.2417	6.89528	25.19	4	6	258	27.5296	6.04932
	O15511	Actin-related protein 2/3 complex subunit 5 OS=Homo sapiens GN=ARPC5 PE=1 SV=3 - [ARPC5_HUMAN]	25.17	1	3	3	8	1.06713	8	9.91338	0.976933	8	28.0183	0.884385	8	12.9666	0.955802	8	4.21303	0.942305	8	14.1528	1.13033	8	9.08883	0.900385	8	12.028	0.918205	8	15.7314	12.4047	25.17	3	8	151	16.3103	5.66846
	P40429	60S ribosomal protein L13a OS=Homo sapiens GN=RPL13A PE=1 SV=2 - [RL13A_HUMAN]	25.12	2	6	6	20	1.06772	20	9.82333	1.086	20	27.6678	0.938929	20	20.4239	0.930314	20	10.1033	0.981124	20	11.8425	1.15028	20	19.0877	0.941211	20	11.2018	0.932337	20	21.5925	45.3585	25.12	6	20	203	23.5624	10.9312
	Q9UL46	Proteasome activator complex subunit 2 OS=Homo sapiens GN=PSME2 PE=1 SV=4 - [PSME2_HUMAN]	25.1	1	4	4	10	0.983608	10	4.84578	1.35787	10	25.7298	1.22679	10	19.1204	0.820968	10	12.9593	0.903807	10	22.3534	0.986632	10	15.2225	0.870406	10	18.5206	0.990252	10	15.7406	15.8902	25.1	4	10	239	27.3843	5.73193
	Q14240	Eukaryotic initiation factor 4A-II OS=Homo sapiens GN=EIF4A2 PE=1 SV=2 - [IF4A2_HUMAN]	25.06	1	2	9	43	1.08457	3	3.03154	0.802195	3	4.54459	0.748595	3	23.4469	1.00197	3	1.49117	0.880166	3	1.79248	1.08495	3	7.18505	1.04314	3	10.7896	0.906533	3	0.522381	72.1394	25.06	9	43	407	46.3728	5.47803
	P42677	40S ribosomal protein S27 OS=Homo sapiens GN=RPS27 PE=1 SV=3 - [RS27_HUMAN]	25	2	2	2	9	0.934456	9	18.1462	1.17689	9	18.7549	1.12074	9	21.5732	0.916397	9	4.88016	0.885888	9	8.52778	1.15226	9	16.3883	0.910282	9	14.6697	0.907041	9	6.1904	22.5639	25	2	9	84	9.45484	9.45166
	P62304	Small nuclear ribonucleoprotein E OS=Homo sapiens GN=SNRPE PE=1 SV=1 - [RUXE_HUMAN]	25	1	2	2	4	1.05755	4	13.6985	1.09178	4	16.1756	0.77658	4	12.455	0.820971	4	9.65844	0.861841	4	21.4707	1.34708	4	51.1431	0.742504	4	5.33138	0.883465	4	6.07202	6.87161	25	2	4	92	10.7966	9.43701
	A8MWD9	Small nuclear ribonucleoprotein G-like protein OS=Homo sapiens PE=3 SV=2 - [RUXGL_HUMAN]	25	2	2	2	3	1.00662	3	12.3628	0.887782	3	7.53808	0.823591	3	6.38334	0.942376	3	2.38129	0.861335	3	3.27547	1.20513	3	24.1358	1.01773	3	18.0494	0.978911	3	0.368729	7.73289	25	2	3	76	8.53845	8.83643
	P00390	Glutathione reductase, mitochondrial OS=Homo sapiens GN=GSR PE=1 SV=2 - [GSHR_HUMAN]	24.9	1	8	8	20	1.03208	20	9.62181	1.11558	20	23.0993	0.991341	20	29.1734	0.953293	20	11.4555	0.909926	20	10.921	1.15984	20	24.5981	0.953401	20	14.1116	0.974776	20	20.5469	22.7851	24.9	8	20	522	56.221	8.49951
	Q99798	Aconitate hydratase, mitochondrial OS=Homo sapiens GN=ACO2 PE=1 SV=2 - [ACON_HUMAN]	24.87	1	13	13	37	1.06041	37	8.56447	1.16721	37	33.9981	0.94108	37	30.3108	0.913186	37	8.34132	0.932675	37	16.8003	1.19036	37	23.955	0.9182	37	15.9739	0.930788	37	14.1896	46.5831	24.87	13	37	780	85.3719	7.60596
	P83731	60S ribosomal protein L24 OS=Homo sapiens GN=RPL24 PE=1 SV=1 - [RL24_HUMAN]	24.84	1	4	4	6	1.05732	6	8.15857	0.984537	6	8.50564	0.795603	6	9.96877	0.908395	6	17.6958	1.05532	6	14.906	1.08598	6	27.2648	0.965836	6	10.3145	0.839307	6	9.92091	14.8638	24.84	4	6	157	17.7679	11.2534
	P62847	40S ribosomal protein S24 OS=Homo sapiens GN=RPS24 PE=1 SV=1 - [RS24_HUMAN]	24.81	1	3	3	11	0.989533	11	10.7561	1.25316	11	30.6025	0.986038	11	41.4937	0.889328	11	6.62613	0.846046	11	19.6699	1.10552	11	18.354	0.896639	11	15.0539	0.88221	11	25.3902	18.9666	24.81	3	11	133	15.4134	10.7847
	P63167	Dynein light chain 1, cytoplasmic OS=Homo sapiens GN=DYNLL1 PE=1 SV=1 - [DYL1_HUMAN]	24.72	1	1	1	3	1.19484	3	0.53732	0.954382	3	7.02997	0.788651	3	25.1077	0.907628	3	7.83529	0.961064	3	5.68414	1.40133	3	26.4843	0.836673	3	6.07709	0.934442	3	15.7605	6.60083	24.72	1	3	89	10.3591	7.40088
	P25786	Proteasome subunit alpha type-1 OS=Homo sapiens GN=PSMA1 PE=1 SV=1 - [PSA1_HUMAN]	24.71	1	6	6	12	1.02723	12	10.9867	1.13721	12	35.5871	1.03932	12	30.5975	0.902402	12	7.05884	0.918872	12	10.3387	1.12893	12	19.8622	0.930974	12	24.6878	0.918764	12	22.9747	28.068	24.71	6	12	263	29.5369	6.60986
	Q92841	Probable ATP-dependent RNA helicase DDX17 OS=Homo sapiens GN=DDX17 PE=1 SV=2 - [DDX17_HUMAN]	24.55	1	10	16	55	1.04133	39	15.9754	1.1149	39	23.9704	1.00112	39	30.8304	0.924929	39	10.9017	0.966652	39	14.9935	1.16646	39	31.9669	0.919479	39	13.8998	0.934636	39	23.9377	98.2572	24.55	16	55	729	80.222	8.26514
	P62826	GTP-binding nuclear protein Ran OS=Homo sapiens GN=RAN PE=1 SV=3 - [RAN_HUMAN]	24.54	1	7	7	27	1.05526	27	10.8839	1.04632	27	43.0199	1.00872	27	29.5228	0.909534	27	9.47535	0.89477	27	12.9036	1.16969	27	33.5135	0.871012	27	13.72	0.928389	27	31.6147	44.6294	24.54	7	27	216	24.4076	7.48877
	O43242	26S proteasome non-ATPase regulatory subunit 3 OS=Homo sapiens GN=PSMD3 PE=1 SV=2 - [PSMD3_HUMAN]	24.53	1	10	10	18	1.04324	18	10.8493	1.16239	18	30.2023	0.996411	18	28.4447	0.967732	18	12.9434	1.02057	18	14.1255	0.996458	18	12.59	0.900443	18	16.4368	0.984155	18	18.2276	26.7843	24.53	10	18	534	60.9395	8.44092
	Q53EL6	Programmed cell death protein 4 OS=Homo sapiens GN=PDCD4 PE=1 SV=2 - [PDCD4_HUMAN]	24.52	3	9	9	24	1.06371	24	12.2469	0.921947	24	42.1828	0.763922	24	41.4061	0.878504	24	13.4527	1.01072	24	22.4603	1.05126	24	18.9932	0.853835	24	20.1998	0.92658	24	7.09579	43.1485	24.52	9	24	469	51.703	5.21143
	P27824	Calnexin OS=Homo sapiens GN=CANX PE=1 SV=2 - [CALX_HUMAN]	24.49	1	13	13	40	1.05255	40	10.9729	1.19198	40	41.2927	1.05889	40	26.8143	0.927283	40	6.79688	0.89838	40	17.6534	1.18247	40	30.3599	0.929059	40	17.342	0.941248	40	23.9718	60.3062	24.49	13	40	592	67.5259	4.60205
	P05204	Non-histone chromosomal protein HMG-17 OS=Homo sapiens GN=HMGN2 PE=1 SV=3 - [HMGN2_HUMAN]	24.44	1	2	2	8	0.811559	8	19.531	0.297476	8	47.4869	0.834816	8	40.8663	1.39887	8	113.976	1.56622	8	100.818	0.21275	8	44.6751	0.885568	8	18.2291	1.61586	8	194.892	4.85139	24.44	2	8	90	9.38706	9.99365
	Q9Y5U9	Immediate early response 3-interacting protein 1 OS=Homo sapiens GN=IER3IP1 PE=1 SV=1 - [IR3IP_HUMAN]	24.39	1	1	1	5	1.13307	5	8.1152	1.403	5	38.7844	0.872276	5	41.3034	0.792319	5	9.09506	1.02728	5	13.6541	1.37524	5	36.0609	0.710988	5	32.348	1.01384	5	30.7948	2.13309	24.39	1	5	82	8.96294	8.22119
	O14949	Cytochrome b-c1 complex subunit 8 OS=Homo sapiens GN=UQCRQ PE=1 SV=4 - [QCR8_HUMAN]	24.39	1	2	2	4	1.08173	4	6.0734	1.46383	4	15.7572	0.909217	4	22.0056	0.748425	4	8.95122	0.696262	4	31.7005	1.72646	4	50.572	0.901759	4	11.5941	0.543599	4	15.087	6.4463	24.39	2	4	82	9.90012	10.0815
	Q09666	Neuroblast differentiation-associated protein AHNAK OS=Homo sapiens GN=AHNAK PE=1 SV=2 - [AHNK_HUMAN]	24.38	1	45	45	89	1.06363	84	8.91147	1.20439	84	49.0786	0.954354	84	53.3327	0.880275	84	12.4824	1.01197	84	12.4062	1.08138	84	14.1808	0.881572	84	22.5276	0.949811	84	14.6069	122.289	24.38	45	89	5890	628.699	6.15088
	P51659	Peroxisomal multifunctional enzyme type 2 OS=Homo sapiens GN=HSD17B4 PE=1 SV=3 - [DHB4_HUMAN]	24.32	1	12	12	22	1.04834	22	8.5977	1.06358	22	53.6632	0.918237	22	51.2057	0.949298	22	9.75277	1.02054	22	14.636	1.09631	22	17.2376	0.949675	22	13.5448	0.992628	22	19.8703	49.2138	24.32	12	22	736	79.6363	8.83643
	P46776	60S ribosomal protein L27a OS=Homo sapiens GN=RPL27A PE=1 SV=2 - [RL27A_HUMAN]	24.32	1	5	5	14	1.00843	14	7.99841	0.947335	14	17.3028	0.883708	14	35.3808	0.900393	14	7.04096	0.781582	14	15.8753	1.34314	14	18.7753	0.80916	14	6.76064	0.922561	14	15.1359	33.7644	24.32	5	14	148	16.551	11.0044
	P25398	40S ribosomal protein S12 OS=Homo sapiens GN=RPS12 PE=1 SV=3 - [RS12_HUMAN]	24.24	1	4	4	22	0.947897	22	17.6096	1.05726	22	17.3804	0.929508	22	50.4416	0.863933	22	9.45824	0.902178	22	29.0941	1.14566	22	36.3431	0.868384	22	14.3353	0.890297	22	31.9609	37.3575	24.24	4	22	132	14.5055	7.21045
	P55769	NHP2-like protein 1 OS=Homo sapiens GN=NHP2L1 PE=1 SV=3 - [NH2L1_HUMAN]	24.22	1	3	3	12	1.01098	12	10.585	0.860693	12	24.9641	0.831324	12	23.9013	0.944882	12	15.7517	0.947918	12	21.7228	1.11274	12	17.9438	0.867918	12	10.0442	0.930566	12	23.8215	27.7612	24.22	3	12	128	14.1646	8.45557
	P25815	Protein S100-P OS=Homo sapiens GN=S100P PE=1 SV=2 - [S100P_HUMAN]	24.21	1	2	2	4	1.02335	4	3.20364	1.13436	4	8.6256	0.958245	4	3.76284	0.874579	4	3.62756	0.855156	4	14.0906	1.27235	4	8.26721	0.9041	4	12.7078	0.85196	4	18.5901	3.95222	24.21	2	4	95	10.3932	4.88135
	P50914	60S ribosomal protein L14 OS=Homo sapiens GN=RPL14 PE=1 SV=4 - [RL14_HUMAN]	24.19	1	5	5	18	1.04805	18	6.67232	1.10395	18	17.5868	0.901377	18	15.334	0.863459	18	12.8282	0.846014	18	14.3844	1.29678	18	18.6589	0.907508	18	12.1505	0.857372	18	21.5104	38.5515	24.19	5	18	215	23.417	10.9312
	P62753	40S ribosomal protein S6 OS=Homo sapiens GN=RPS6 PE=1 SV=1 - [RS6_HUMAN]	24.1	1	6	6	32	1.05064	32	15.6967	1.18176	32	34.2927	0.947147	32	40.8857	0.830064	32	10.7056	0.889814	32	20.2208	1.20956	32	33.5059	0.867808	32	20.6904	0.861566	32	30.3582	62.7351	24.1	6	32	249	28.663	10.8433
	Q15084	Protein disulfide-isomerase A6 OS=Homo sapiens GN=PDIA6 PE=1 SV=1 - [PDIA6_HUMAN]	24.09	1	7	7	31	1.12213	31	12.4579	1.16687	31	31.2408	0.927322	31	31.4611	0.871848	31	11.7346	0.992246	31	15.7119	1.31245	31	31.6211	0.887767	31	11.7516	0.917368	31	22.8446	45.5321	24.09	7	31	440	48.0913	5.08447
	P62851	40S ribosomal protein S25 OS=Homo sapiens GN=RPS25 PE=1 SV=1 - [RS25_HUMAN]	24	1	4	4	22	1.03182	22	19.1742	1.24329	22	26.3261	1.06505	22	44.5853	0.925896	22	8.11526	0.942249	22	8.98083	1.16295	22	40.8644	0.889131	22	14.3679	0.983235	22	21.1148	44.7789	24	4	22	125	13.7337	10.1108
	P61326	Protein mago nashi homolog OS=Homo sapiens GN=MAGOH PE=1 SV=1 - [MGN_HUMAN]	23.97	2	2	2	9	1.0606	9	14.599	1.34834	9	16.3804	1.06601	9	17.6491	0.845	9	8.65362	0.991904	9	17.6104	1.08615	9	7.24332	0.771331	9	13.0728	0.978849	9	21.3938	14.0573	23.97	2	9	146	17.1528	6.11279
	Q9BSL1	Ubiquitin-associated domain-containing protein 1 OS=Homo sapiens GN=UBAC1 PE=1 SV=1 - [UBAC1_HUMAN]	23.95	1	6	6	10	1.10834	10	15.7484	1.20356	10	40.4355	0.895773	10	29.4465	0.893086	10	5.91185	1.03799	10	17.0277	1.18865	10	26.3791	0.880046	10	21.2094	0.848785	10	23.0506	6.66255	23.95	6	10	405	45.31	4.91943
	P22314	Ubiquitin-like modifier-activating enzyme 1 OS=Homo sapiens GN=UBA1 PE=1 SV=3 - [UBA1_HUMAN]	23.91	1	21	21	77	1.05346	77	13.8653	1.13851	77	30.6979	0.988013	77	26.4785	0.927147	77	12.8378	0.919536	77	17.4523	1.14447	77	23.6009	0.927793	77	19.1727	0.917616	77	20.4021	152.179	23.91	21	77	1058	117.774	5.75732
	P05023	Sodium/potassium-transporting ATPase subunit alpha-1 OS=Homo sapiens GN=ATP1A1 PE=1 SV=1 - [AT1A1_HUMAN]	23.85	6	18	18	87	0.983151	87	12.6422	0.951567	87	25.6824	0.875499	87	16.9568	0.902286	87	11.1733	0.908515	87	20.8406	1.1596	87	18.8482	0.850358	87	16.9669	0.948633	87	12.4777	82.2808	23.85	18	87	1023	112.824	5.49072
	P31930	Cytochrome b-c1 complex subunit 1, mitochondrial OS=Homo sapiens GN=UQCRC1 PE=1 SV=3 - [QCR1_HUMAN]	23.75	1	8	8	17	1.08315	17	10.8774	0.977348	17	17.5478	0.862899	17	24.8584	0.997951	17	9.6535	0.979069	17	12.5531	1.35214	17	23.1181	0.981092	17	9.71538	0.972369	17	23.0783	22.9852	23.75	8	17	480	52.6124	6.3667
	Q15185	Prostaglandin E synthase 3 OS=Homo sapiens GN=PTGES3 PE=1 SV=1 - [TEBP_HUMAN]	23.75	1	3	3	6	1.04934	6	17.7478	1.14098	6	31.0529	0.940142	6	51.4614	0.884729	6	7.52206	0.958712	6	5.41958	0.971631	6	11.4059	0.791502	6	10.6955	0.962581	6	8.40061	4.25273	23.75	3	6	160	18.6854	4.53857
	P14314	Glucosidase 2 subunit beta OS=Homo sapiens GN=PRKCSH PE=1 SV=2 - [GLU2B_HUMAN]	23.67	1	9	9	32	1.04499	32	9.20528	1.12824	32	39.4662	1.03654	32	36.3761	0.89136	32	11.5024	0.891326	32	13.9706	1.17852	32	19.554	0.898472	32	10.1274	0.859731	32	19.2458	62.3403	23.67	9	32	528	59.3878	4.41162
	P83881	60S ribosomal protein L36a OS=Homo sapiens GN=RPL36A PE=1 SV=2 - [RL36A_HUMAN]	23.58	2	3	3	5	1.09333	5	11.2336	1.26806	5	27.0869	0.980797	5	29.7392	0.874527	5	10.0721	0.913319	5	6.6194	1.28631	5	47.452	0.747816	5	22.037	1.009	5	8.18048	10.7094	23.58	3	5	106	12.4328	10.5796
	Q5TDH0	Protein DDI1 homolog 2 OS=Homo sapiens GN=DDI2 PE=1 SV=1 - [DDI2_HUMAN]	23.56	1	7	7	20	1.06233	20	7.70157	1.22601	20	13.9599	0.959641	20	17.2804	0.871199	20	7.64954	0.932198	20	9.88553	1.19834	20	18.6921	0.913095	20	17.8648	0.900014	20	12.9332	43.7477	23.56	7	20	399	44.4945	5.04639
	P37108	Signal recognition particle 14 kDa protein OS=Homo sapiens GN=SRP14 PE=1 SV=2 - [SRP14_HUMAN]	23.53	1	3	3	9	0.973191	9	7.51509	1.03149	9	9.13399	0.876861	9	16.0312	0.865629	9	9.03773	0.882756	9	20.3985	1.0836	9	24.0101	0.824998	9	18.8204	0.909586	9	12.2679	9.79531	23.53	3	9	136	14.5608	10.0376
	Q92688	Acidic leucine-rich nuclear phosphoprotein 32 family member B OS=Homo sapiens GN=ANP32B PE=1 SV=1 - [AN32B_HUMAN]	23.51	2	3	6	35	0.984637	15	16.2041	1.13137	15	22.7697	0.794631	15	25.1947	0.837347	15	12.7649	0.862519	15	29.6406	1.90471	15	40.4734	0.842138	15	16.3601	0.895036	15	31.9371	72.3276	23.51	6	35	251	28.7703	4.05615
	P35268	60S ribosomal protein L22 OS=Homo sapiens GN=RPL22 PE=1 SV=2 - [RL22_HUMAN]	23.44	1	3	3	11	1.08503	11	11.5312	1.16667	11	10.9655	0.851937	11	6.99508	0.825925	11	8.06271	0.782564	11	28.1409	1.57697	11	25.9377	0.930922	11	12.0636	0.735864	11	38.5206	26.6041	23.44	3	11	128	14.7778	9.18799
	P02792	Ferritin light chain OS=Homo sapiens GN=FTL PE=1 SV=2 - [FRIL_HUMAN]	23.43	1	3	3	4	1.01924	4	4.7466	0.676262	4	8.00189	0.659278	4	11.5639	0.963899	4	5.75905	0.914262	4	18.0405	1.30187	4	4.45457	0.983649	4	11.1337	0.941786	4	0.374765	7.89815	23.43	3	4	175	20.0071	5.78271
	Q14847	LIM and SH3 domain protein 1 OS=Homo sapiens GN=LASP1 PE=1 SV=2 - [LASP1_HUMAN]	23.37	1	6	6	19	1.09065	19	12.2554	1.01692	19	32.799	0.924921	19	24.9038	0.948026	19	20.5412	1.00072	19	6.44753	1.23205	19	23.7223	0.907515	19	15.9703	0.901195	19	33.9701	34.0553	23.37	6	19	261	29.6982	7.04932
	P17096	High mobility group protein HMG-I/HMG-Y OS=Homo sapiens GN=HMGA1 PE=1 SV=3 - [HMGA1_HUMAN]	23.36	1	2	2	6	0.847992	6	23.8899	0.6814	6	84.5876	0.947908	6	32.8645	0.941561	6	30.4133	0.850113	6	58.7492	0.596966	6	82.4165	0.92095	6	13.9527	0.993754	6	80.7354	8.72316	23.36	2	6	107	11.6691	10.3159
	P20290	Transcription factor BTF3 OS=Homo sapiens GN=BTF3 PE=1 SV=1 - [BTF3_HUMAN]	23.3	1	2	2	5	0.934661	5	5.04925	0.999854	5	40.5545	0.888753	5	32.0638	0.880998	5	18.9643	0.771775	5	1.80759	1.02133	5	16.5412	0.764696	5	23.2784	1.08327	5	9.28725	10.6978	23.3	2	5	206	22.1544	9.37842
	P14854	Cytochrome c oxidase subunit 6B1 OS=Homo sapiens GN=COX6B1 PE=1 SV=2 - [CX6B1_HUMAN]	23.26	1	2	2	6	1.12776	6	23.4796	0.992617	6	45.2521	0.704878	6	30.3183	0.844716	6	16.7505	1.04675	6	10.4327	1.17893	6	27.9679	0.833652	6	41.0504	0.934967	6	18.8537	11.9733	23.26	2	6	86	10.1857	7.04932
	Q14019	Coactosin-like protein OS=Homo sapiens GN=COTL1 PE=1 SV=3 - [COTL1_HUMAN]	23.24	1	4	4	7	1.1507	7	7.03431	0.90079	7	20.7053	0.770099	7	3.91351	0.982099	7	17.3284	0.985351	7	8.10563	1.27722	7	5.67402	0.9466	7	18.6105	0.98628	7	6.59322	10.8462	23.24	4	7	142	15.935	5.66846
	Q00059	Transcription factor A, mitochondrial OS=Homo sapiens GN=TFAM PE=1 SV=1 - [TFAM_HUMAN]	23.17	1	6	6	13	0.979938	13	8.18752	1.07533	13	31.9058	0.981818	13	17.6502	0.939443	13	9.37592	0.913372	13	13.9721	1.01785	13	15.2132	0.85678	13	10.7062	0.949165	13	14.4521	23.4776	23.17	6	13	246	29.0782	9.71533
	P61956	Small ubiquitin-related modifier 2 OS=Homo sapiens GN=SUMO2 PE=1 SV=3 - [SUMO2_HUMAN]	23.16	3	2	2	7	1.03805	7	4.07251	1.11381	7	10.1278	0.871247	7	7.68601	0.804704	7	11.6009	0.84362	7	2.70915	1.17639	7	12.347	0.893323	7	9.0762	0.702861	7	3.51205	15.2138	23.16	2	7	95	10.8644	5.50342
	P67809	Nuclease-sensitive element-binding protein 1 OS=Homo sapiens GN=YBX1 PE=1 SV=3 - [YBOX1_HUMAN]	23.15	2	3	4	8	0.955519	7	13.9954	0.932634	7	42.7907	0.836194	7	15.6078	0.85228	7	10.0827	0.892759	7	18.025	1.12363	7	11.3441	0.879978	7	19.8253	0.835778	7	31.5905	8.40743	23.15	4	8	324	35.9027	9.87646
	O43768	Alpha-endosulfine OS=Homo sapiens GN=ENSA PE=1 SV=1 - [ENSA_HUMAN]	23.14	2	2	2	3	0.966221	3	5.24177	0.843432	3	23.8191	0.832687	3	14.6059	0.941989	3	1.86493	0.920448	3	3.03487	0.993693	3	13.3377	0.985485	3	2.9729	0.92134	3	5.89796	8.50903	23.14	2	3	121	13.3808	7.23975
	P49257	Protein ERGIC-53 OS=Homo sapiens GN=LMAN1 PE=1 SV=2 - [LMAN1_HUMAN]	23.14	2	8	8	28	0.985535	27	10.4161	1.19437	27	35.6212	1.09952	27	24.7476	0.904963	27	10.0492	0.988563	27	22.7696	1.05334	27	19.6163	0.881367	27	16.8152	1.00991	27	14.6823	51.4585	23.14	8	28	510	57.513	6.771
	Q96AG4	Leucine-rich repeat-containing protein 59 OS=Homo sapiens GN=LRRC59 PE=1 SV=1 - [LRC59_HUMAN]	23.13	1	5	5	10	1.04665	10	11.165	0.983659	10	39.1751	0.916516	10	35.0756	0.94745	10	11.643	0.916666	10	22.4614	1.12826	10	16.2068	0.91425	10	17.3014	0.982675	10	26.6025	18.0249	23.13	5	10	307	34.9089	9.56885
	Q16891	Mitochondrial inner membrane protein OS=Homo sapiens GN=IMMT PE=1 SV=1 - [IMMT_HUMAN]	23.09	1	14	14	35	1.03674	35	9.14452	1.24735	35	19.6077	1.01212	35	28.1488	0.914019	35	14.9509	0.94762	35	14.1577	1.14745	35	31.4095	0.883639	35	11.587	0.931055	35	26.2097	67.0993	23.09	14	35	758	83.6264	6.48096
	P62910	60S ribosomal protein L32 OS=Homo sapiens GN=RPL32 PE=1 SV=2 - [RL32_HUMAN]	22.96	1	4	4	15	0.985291	15	8.47026	0.874919	15	13.1659	0.822624	15	10.0364	0.954785	15	11.3997	0.896088	15	11.2786	1.06327	15	23.097	0.814173	15	14.6996	1.01338	15	34.1949	21.1298	22.96	4	15	135	15.8498	11.3267
	P80723	Brain acid soluble protein 1 OS=Homo sapiens GN=BASP1 PE=1 SV=2 - [BASP1_HUMAN]	22.91	1	3	3	5	0.92706	5	6.02428	0.854289	5	3.0818	0.904094	5	90.2492	0.895718	5	7.4917	1.09751	5	12.2924	0.893282	5	18.2372	0.861798	5	15.1561	0.917396	5	16.9423	3.84766	22.91	3	5	227	22.68	4.62744
	P09661	U2 small nuclear ribonucleoprotein A' OS=Homo sapiens GN=SNRPA1 PE=1 SV=2 - [RU2A_HUMAN]	22.75	1	4	4	13	1.08872	13	8.14159	1.1244	13	20.4082	0.847781	13	20.3809	0.879793	13	11.8194	0.89195	13	16.3049	1.31021	13	10.468	0.893596	13	10.2116	0.890722	13	20.1128	22.2784	22.75	4	13	255	28.3981	8.6167
	Q15019	Septin-2 OS=Homo sapiens GN=SEPT2 PE=1 SV=1 - [SEPT2_HUMAN]	22.71	1	5	5	12	1.06228	12	5.75852	1.06994	12	41.1412	0.881356	12	42.1129	0.9448	12	10.267	0.933926	12	4.92405	1.2104	12	6.37555	0.982738	12	13.634	0.943465	12	24.4264	13.0351	22.71	5	12	361	41.4613	6.59521
	P21980	Protein-glutamine gamma-glutamyltransferase 2 OS=Homo sapiens GN=TGM2 PE=1 SV=2 - [TGM2_HUMAN]	22.71	1	12	12	37	1.05914	37	11.8722	1.15392	37	18.3534	0.866614	37	13.97	0.824551	37	13.1471	0.824521	37	17.989	1.18685	37	23.3247	0.842325	37	8.74727	0.785802	37	25.7836	68.6393	22.71	12	37	687	77.2797	5.22412
	O76003	Glutaredoxin-3 OS=Homo sapiens GN=GLRX3 PE=1 SV=2 - [GLRX3_HUMAN]	22.69	1	6	6	10	1.04271	10	8.88494	1.03346	10	32.7065	0.921494	10	36.0035	0.961004	10	15.8493	0.954645	10	13.8035	1.16609	10	15.3878	0.913589	10	8.47413	1.06929	10	29.2865	17.5446	22.69	6	10	335	37.4082	5.38916
	P35659	Protein DEK OS=Homo sapiens GN=DEK PE=1 SV=1 - [DEK_HUMAN]	22.67	1	9	9	26	1.01067	26	9.04791	1.07903	26	23.3091	0.957004	26	24.365	0.924075	26	11.1141	0.923187	26	18.1611	1.15318	26	19.6161	0.853474	26	13.4695	0.952629	26	15.9372	36.8441	22.67	9	26	375	42.6479	8.55811
	P05091	Aldehyde dehydrogenase, mitochondrial OS=Homo sapiens GN=ALDH2 PE=1 SV=2 - [ALDH2_HUMAN]	22.63	3	8	10	16	1.06831	13	10.4741	1.07469	13	41.45	0.928819	13	38.4865	0.865953	13	10.2585	0.971966	13	6.95134	1.13665	13	24.512	0.891082	13	24.3221	0.933346	13	15.6091	32.1052	22.63	10	16	517	56.3456	7.04932
	P39748	Flap endonuclease 1 OS=Homo sapiens GN=FEN1 PE=1 SV=1 - [FEN1_HUMAN]	22.63	1	6	6	40	1.05686	40	13.6072	1.05859	40	27.5308	0.91418	40	24.601	0.888684	40	10.0953	0.881	40	13.1173	1.15206	40	21.7837	0.871389	40	14.2474	0.887656	40	16.0996	87.4135	22.63	6	40	380	42.5661	8.6167
	Q9Y277	Voltage-dependent anion-selective channel protein 3 OS=Homo sapiens GN=VDAC3 PE=1 SV=1 - [VDAC3_HUMAN]	22.61	1	4	6	18	1.04081	10	9.09686	0.833364	10	49.3607	0.801838	10	32.6101	0.95068	10	15.1017	0.901173	10	7.69596	1.47774	10	28.8298	0.895482	10	31.6014	0.982876	10	13.483	39.2596	22.61	6	18	283	30.6393	8.66064
	P61923	Coatomer subunit zeta-1 OS=Homo sapiens GN=COPZ1 PE=1 SV=1 - [COPZ1_HUMAN]	22.6	1	3	3	6	1.00874	6	15.7564	1.33664	6	13.5556	1.01966	6	14.9926	0.865959	6	24.5261	0.791788	6	28.7185	1.39834	6	32.9959	1.02836	6	9.02239	0.788317	6	29.2533	0	22.6	3	6	177	20.1855	4.80518
	P59768	Guanine nucleotide-binding protein G(I)/G(S)/G(O) subunit gamma-2 OS=Homo sapiens GN=GNG2 PE=1 SV=2 - [GBG2_HUMAN]	22.54	1	1	1	3	0.992698	3	6.59067	1.01352	3	52.6488	1.08667	3	15.3355	0.974004	3	11.9668	0.973714	3	6.84833	0.968999	3	10.9583	1.07235	3	3.10319	1.02029	3	2.7173	5.88124	22.54	1	3	71	7.84503	7.98682
	P60983	Glia maturation factor beta OS=Homo sapiens GN=GMFB PE=1 SV=2 - [GMFB_HUMAN]	22.54	1	1	2	4	1.2567	1		0.837702	1		0.734151	1		1.10136	1		1.0245	1		1.55146	1		1.45617	1		0.766283	1		5.86949	22.54	2	4	142	16.7025	5.2876
	P62312	U6 snRNA-associated Sm-like protein LSm6 OS=Homo sapiens GN=LSM6 PE=1 SV=1 - [LSM6_HUMAN]	22.5	1	2	2	3	0.938551	3	1.9473	1.14646	3	7.77639	1.01229	3	12.0225	0.828716	3	2.80568	0.945521	3	3.96389	0.91985	3	0.451837	0.772019	3	13.3727	0.952743	3	3.56463	3.99295	22.5	2	3	80	9.12177	9.5835
	Q16543	Hsp90 co-chaperone Cdc37 OS=Homo sapiens GN=CDC37 PE=1 SV=1 - [CDC37_HUMAN]	22.49	1	7	7	20	1.02027	20	14.3492	1.13614	20	22.0334	0.973918	20	26.0538	0.872298	20	5.40352	0.955071	20	13.4225	1.12166	20	31.7392	0.931363	20	18.713	0.832795	20	18.3576	34.2206	22.49	7	20	378	44.44	5.24951
	Q9Y230	RuvB-like 2 OS=Homo sapiens GN=RUVBL2 PE=1 SV=3 - [RUVB2_HUMAN]	22.46	1	9	9	17	0.993945	17	12.0345	0.95642	17	33.109	0.964383	17	19.8018	0.954476	17	7.282	0.902696	17	11.1083	1.07118	17	22.2851	0.952328	17	15.2561	0.978497	17	10.4122	32.1736	22.46	9	17	463	51.1246	5.64307
	Q02790	Peptidyl-prolyl cis-trans isomerase FKBP4 OS=Homo sapiens GN=FKBP4 PE=1 SV=3 - [FKBP4_HUMAN]	22.44	1	6	6	17	1.09479	17	13.3661	1.06314	17	39.0236	0.91382	17	23.9792	0.89918	17	7.58412	0.947844	17	14.8093	1.23063	17	50.401	0.903404	17	21.4301	0.916422	17	22.2007	21.199	22.44	6	17	459	51.7721	5.42725
	Q9NYL9	Tropomodulin-3 OS=Homo sapiens GN=TMOD3 PE=1 SV=1 - [TMOD3_HUMAN]	22.44	1	5	5	6	1.00784	6	10.1781	1.07629	6	16.2017	0.823911	6	31.0501	0.892125	6	11.4126	0.862936	6	9.4381	1.15476	6	26.5493	0.930533	6	9.62306	0.933435	6	12.6972	4.48278	22.44	5	6	352	39.5703	5.18604
	P34932	Heat shock 70 kDa protein 4 OS=Homo sapiens GN=HSPA4 PE=1 SV=4 - [HSP74_HUMAN]	22.38	1	15	15	27	1.01217	27	5.88767	1.12232	27	32.2036	0.932618	27	30.366	0.870441	27	12.8206	0.93203	27	14.9451	1.14919	27	28.2411	0.873413	27	9.88925	0.903631	27	14.8743	43.0919	22.38	15	27	840	94.2712	5.18604
	O00161	Synaptosomal-associated protein 23 OS=Homo sapiens GN=SNAP23 PE=1 SV=1 - [SNP23_HUMAN]	22.27	1	3	3	5	1.01568	5	8.48425	1.03128	5	20.3187	0.874132	5	39.6392	0.941999	5	13.7715	0.970766	5	3.16327	0.989998	5	13.0376	0.972746	5	1.87509	0.897383	5	26.8703	9.38649	22.27	3	5	211	23.3395	5.0083
	P54578	Ubiquitin carboxyl-terminal hydrolase 14 OS=Homo sapiens GN=USP14 PE=1 SV=3 - [UBP14_HUMAN]	22.27	1	9	9	23	1.0794	23	10.2377	1.13543	23	61.8894	0.929748	23	48.0046	0.948795	23	12.4186	0.96585	23	12.8702	1.29356	23	18.5312	0.948049	23	16.9246	0.952147	23	23.3395	39.2702	22.27	9	23	494	56.033	5.30029
	P47985	Cytochrome b-c1 complex subunit Rieske, mitochondrial OS=Homo sapiens GN=UQCRFS1 PE=1 SV=2 - [UCRI_HUMAN]	22.26	2	5	5	12	1.10479	12	8.52856	1.28485	12	45.1737	0.981314	12	29.6094	0.893491	12	7.23112	0.984198	12	16.3003	1.27173	12	23.5607	0.777872	12	15.6782	0.960315	12	25.7336	33.3988	22.26	5	12	274	29.6494	8.32373
	Q4VC31	Coiled-coil domain-containing protein 58 OS=Homo sapiens GN=CCDC58 PE=1 SV=1 - [CCD58_HUMAN]	22.22	1	2	2	2	0.98854	2	1.7286	0.915085	2	22.8328	0.878661	2	10.2274	0.949192	2	10.644	0.897361	2	12.5233	1.09579	2	10.0476	0.949613	2	40.5436	0.958264	2	15.3368	4.28485	22.22	2	2	144	16.6095	7.81104
	P35580	Myosin-10 OS=Homo sapiens GN=MYH10 PE=1 SV=3 - [MYH10_HUMAN]	22.22	1	28	38	92	0.987875	65	10.4624	1.11534	65	36.5992	0.931809	65	34.7853	0.894207	65	9.84224	0.93118	65	15.3034	1.05911	65	28.347	0.871315	65	17.0257	0.909093	65	14.5851	190.119	22.22	38	92	1976	228.858	5.5415
	Q9NUV9	GTPase IMAP family member 4 OS=Homo sapiens GN=GIMAP4 PE=1 SV=1 - [GIMA4_HUMAN]	22.19	2	5	5	9	1.18009	9	7.17892	0.797426	9	88.9189	0.666652	9	64.9542	0.810501	9	13.0194	1.05844	9	13.4277	1.41236	9	14.4688	0.923116	9	17.8356	0.822128	9	20.8199	25.4044	22.19	5	9	329	37.5104	7.81104
	P36543	V-type proton ATPase subunit E 1 OS=Homo sapiens GN=ATP6V1E1 PE=1 SV=1 - [VATE1_HUMAN]	22.12	2	5	5	19	1.06785	19	15.2865	1.20782	19	32.2815	1.02721	19	40.2696	0.933703	19	4.19316	0.953693	19	12.6941	1.17682	19	26.0483	0.957299	19	10.3673	0.955704	19	26.0761	45.0327	22.12	5	19	226	26.1288	8.00146
	Q96AE4	Far upstream element-binding protein 1 OS=Homo sapiens GN=FUBP1 PE=1 SV=3 - [FUBP1_HUMAN]	22.05	3	9	13	23	1.00327	14	7.7033	0.944418	14	24.2815	0.842987	14	22.2858	0.887796	14	6.79318	0.895766	14	22.7219	1.16958	14	12.1779	0.858353	14	14.1077	0.924043	14	12.855	40.998	22.05	13	23	644	67.5185	7.60596
	O43504	Ragulator complex protein LAMTOR5 OS=Homo sapiens GN=LAMTOR5 PE=1 SV=1 - [LTOR5_HUMAN]	21.98	1	1	1	1	1.06054	1		0.804926	1		0.656211	1		0.864598	1		0.9287	1		1.21571	1		0.938708	1		0.80093	1		0	21.98	1	1	91	9.60772	4.86865
	Q92945	Far upstream element-binding protein 2 OS=Homo sapiens GN=KHSRP PE=1 SV=4 - [FUBP2_HUMAN]	21.94	3	10	12	30	1.06825	24	14.6303	1.15526	24	27.9143	0.912564	24	29.221	0.857278	24	12.767	0.926125	24	11.7834	1.25763	24	36.357	0.879613	24	22.1854	0.897452	24	24.5873	52.4232	21.94	12	30	711	73.07	7.29834
	Q9UNM6	26S proteasome non-ATPase regulatory subunit 13 OS=Homo sapiens GN=PSMD13 PE=1 SV=2 - [PSD13_HUMAN]	21.81	1	6	6	13	1.05211	13	10.9205	1.13468	13	21.5758	0.958263	13	26.4172	0.927923	13	13.8219	0.900951	13	15.1224	1.24742	13	20.1891	0.85519	13	7.50869	1.01231	13	23.333	28.7417	21.81	6	13	376	42.9181	5.80811
	Q16698	2,4-dienoyl-CoA reductase, mitochondrial OS=Homo sapiens GN=DECR1 PE=1 SV=1 - [DECR_HUMAN]	21.79	1	5	5	24	1.03784	24	7.27712	1.0974	24	16.6903	0.955703	24	11.3022	0.892597	24	8.58668	0.904424	24	11.4424	1.17638	24	13.7841	0.853682	24	10.53	0.903472	24	17.4757	48.4861	21.79	5	24	335	36.0448	9.27588
	Q9Y6M9	NADH dehydrogenase [ubiquinone] 1 beta subcomplex subunit 9 OS=Homo sapiens GN=NDUFB9 PE=1 SV=3 - [NDUB9_HUMAN]	21.79	1	2	2	3	0.961839	3	8.21035	0.656494	3	15.8277	0.565	3	28.3354	0.922705	3	1.30756	0.959834	3	17.5675	0.833488	3	11.6923	1.04209	3	11.7013	0.852651	3	1.89598	2.58778	21.79	2	3	179	21.8168	8.38232
	O00148	ATP-dependent RNA helicase DDX39A OS=Homo sapiens GN=DDX39A PE=1 SV=2 - [DX39A_HUMAN]	21.78	1	2	9	32	0.975502	8	15.0698	1.38557	8	24.8212	1.06919	8	62.6142	0.903873	8	11.1706	0.936495	8	33.2573	1.05242	8	36.7646	0.897952	8	16.4249	0.91578	8	27.7941	57.7947	21.78	9	32	427	49.098	5.68115
	Q9H4M9	EH domain-containing protein 1 OS=Homo sapiens GN=EHD1 PE=1 SV=2 - [EHD1_HUMAN]	21.72	3	11	11	23	1.03318	23	8.6644	1.11486	23	31.2984	0.931458	23	35.4218	0.897643	23	13.0316	0.93198	23	11.8883	1.16218	23	20.8998	0.878042	23	18.3623	0.991652	23	11.5695	33.0571	21.72	11	23	534	60.5887	6.82959
	O95168	NADH dehydrogenase [ubiquinone] 1 beta subcomplex subunit 4 OS=Homo sapiens GN=NDUFB4 PE=1 SV=3 - [NDUB4_HUMAN]	21.71	1	2	2	4	1.02839	4	6.10128	0.862347	4	22.2161	0.769124	4	5.40963	0.988317	4	5.43625	0.947376	4	3.34952	1.12448	4	13.0235	1.28172	4	4.9874	0.8541	4	14.4879	9.02387	21.71	2	4	129	15.1991	9.84717
	P60891	Ribose-phosphate pyrophosphokinase 1 OS=Homo sapiens GN=PRPS1 PE=1 SV=2 - [PRPS1_HUMAN]	21.7	2	3	6	20	1.11716	10	2.17269	1.1205	10	20.2915	0.942483	10	22.4274	0.980309	10	8.28523	0.926424	10	21.3085	1.3368	10	20.7871	0.95138	10	13.2862	0.959488	10	12.8664	41.3224	21.7	6	20	318	34.8119	6.97607
	P62266	40S ribosomal protein S23 OS=Homo sapiens GN=RPS23 PE=1 SV=3 - [RS23_HUMAN]	21.68	1	3	3	10	0.972097	10	6.6617	0.90749	10	29.5088	0.814907	10	25.7399	0.83246	10	11.2553	0.84945	10	11.219	1.11906	10	22.9991	0.790337	10	13.5674	0.856638	10	6.89158	25.1946	21.68	3	10	143	15.7977	10.4917
	Q86SX6	Glutaredoxin-related protein 5, mitochondrial OS=Homo sapiens GN=GLRX5 PE=1 SV=2 - [GLRX5_HUMAN]	21.66	1	4	4	8	1.09558	8	12.3714	1.08862	8	29.5154	0.910142	8	16.9432	0.940113	8	11.43	0.8804	8	15.8647	1.4391	8	25.1858	0.941721	8	11.561	0.900016	8	12.3792	15.7647	21.66	4	8	157	16.6175	6.78564
	P41091	Eukaryotic translation initiation factor 2 subunit 3 OS=Homo sapiens GN=EIF2S3 PE=1 SV=3 - [IF2G_HUMAN]	21.61	2	7	7	8	1.035	8	8.04101	0.990079	8	43.028	0.785021	8	33.4259	0.917762	8	3.42275	0.988503	8	12.5347	1.22333	8	25.7494	0.95777	8	5.30308	0.898696	8	7.7139	15.1686	21.61	7	8	472	51.0772	8.39697
	O43809	Cleavage and polyadenylation specificity factor subunit 5 OS=Homo sapiens GN=NUDT21 PE=1 SV=1 - [CPSF5_HUMAN]	21.59	1	4	4	5	1.06214	5	1.23301	1.02119	5	35.7743	0.926071	5	25.7426	0.943407	5	24.5247	0.912938	5	8.23994	1.15248	5	7.4038	0.900171	5	38.6546	1.01442	5	7.91134	9.37007	21.59	4	5	227	26.2107	8.82178
	O75489	NADH dehydrogenase [ubiquinone] iron-sulfur protein 3, mitochondrial OS=Homo sapiens GN=NDUFS3 PE=1 SV=1 - [NDUS3_HUMAN]	21.59	1	4	4	7	1.05089	7	11.7352	1.24061	7	22.3579	0.898447	7	13.8086	0.786837	7	22.9822	0.772813	7	33.7328	1.40988	7	37.9515	0.85927	7	8.41338	0.843115	7	15.5681	11.087	21.59	4	7	264	30.2227	7.50342
	Q14974	Importin subunit beta-1 OS=Homo sapiens GN=KPNB1 PE=1 SV=2 - [IMB1_HUMAN]	21.58	1	14	14	36	1.01526	36	7.49357	1.0247	36	22.2911	0.921175	36	23.8754	0.903077	36	9.50619	0.912645	36	15.6344	1.15089	36	16.1049	0.907687	36	11.9376	0.913878	36	20.0476	85.0076	21.58	14	36	876	97.108	4.77979
	Q16718	NADH dehydrogenase [ubiquinone] 1 alpha subcomplex subunit 5 OS=Homo sapiens GN=NDUFA5 PE=1 SV=3 - [NDUA5_HUMAN]	21.55	1	2	2	8	1.0648	8	7.70018	1.24851	8	6.38462	0.927815	8	39.1492	0.876479	8	10.2145	1.05276	8	6.14568	1.05777	8	12.5023	0.842505	8	9.70127	0.858646	8	38.9594	15.2062	21.55	2	8	116	13.4502	5.98584
	O14618	Copper chaperone for superoxide dismutase OS=Homo sapiens GN=CCS PE=1 SV=1 - [CCS_HUMAN]	21.53	1	5	5	8	1.02893	8	10.4754	1.22734	8	11.9387	1.0281	8	18.8076	0.871545	8	7.88023	0.846684	8	5.92467	1.2407	8	29.8268	0.836038	8	6.03407	0.866486	8	13.9848	21.1999	21.53	5	8	274	29.0224	5.57959
	Q13561	Dynactin subunit 2 OS=Homo sapiens GN=DCTN2 PE=1 SV=4 - [DCTN2_HUMAN]	21.45	1	6	6	11	1.00364	11	8.20788	1.0457	11	33.2027	1.04143	11	40.8037	0.955539	11	6.64926	1.02559	11	9.84545	1.07733	11	14.5079	0.865853	11	17.5802	1.0354	11	13.4677	14.6693	21.45	6	11	401	44.2039	5.21143
	Q00688	Peptidyl-prolyl cis-trans isomerase FKBP3 OS=Homo sapiens GN=FKBP3 PE=1 SV=1 - [FKBP3_HUMAN]	21.43	1	4	4	9	0.98726	9	10.0584	0.908367	9	28.0368	0.913264	9	36.0406	0.870188	9	7.4859	0.901394	9	13.0389	1.1217	9	14.8537	0.852204	9	6.8963	0.954816	9	28.7292	20.0314	21.43	4	9	224	25.1613	9.27588
	P84098	60S ribosomal protein L19 OS=Homo sapiens GN=RPL19 PE=1 SV=1 - [RL19_HUMAN]	21.43	1	5	5	12	1.02278	12	7.80161	1.11715	12	25.644	0.843672	12	28.2838	0.83369	12	7.66874	0.885896	12	18.842	1.23507	12	20.8098	0.828018	12	14.9036	0.821767	12	13.2983	21.5942	21.43	5	12	196	23.4512	11.4731
	Q7KZF4	Staphylococcal nuclease domain-containing protein 1 OS=Homo sapiens GN=SND1 PE=1 SV=1 - [SND1_HUMAN]	21.43	1	14	14	39	1.0534	39	12.6251	1.25296	39	29.7554	1.05372	39	37.006	0.869881	39	11.4657	0.908524	39	22.606	1.14434	39	23.6031	0.911621	39	13.1969	0.904846	39	13.19	72.7718	21.43	14	39	910	101.934	7.1665
	Q96FW1	Ubiquitin thioesterase OTUB1 OS=Homo sapiens GN=OTUB1 PE=1 SV=2 - [OTUB1_HUMAN]	21.4	1	4	4	6	1.03095	6	14.0884	1.34987	6	18.7375	1.0147	6	53.3778	0.866632	6	12.477	0.979917	6	1.71645	1.09411	6	25.8396	0.767625	6	11.9315	1.0298	6	20.562	11.9339	21.4	4	6	271	31.2644	4.94482
	P11586	C-1-tetrahydrofolate synthase, cytoplasmic OS=Homo sapiens GN=MTHFD1 PE=1 SV=3 - [C1TC_HUMAN]	21.39	1	16	16	47	0.983337	47	10.7614	1.22391	47	24.6229	1.04104	47	30.1116	0.877542	47	10.1788	0.885348	47	15.2945	1.14056	47	21.9976	0.851736	47	11.3844	0.911653	47	16.886	97.6587	21.39	16	47	935	101.495	7.29834
	P10314	HLA class I histocompatibility antigen, A-32 alpha chain OS=Homo sapiens GN=HLA-A PE=1 SV=2 - [1A32_HUMAN]	21.37	6	2	6	16	0.981098	4	4.36125	0.74382	4	12.0479	0.688219	4	14.7333	0.945178	4	7.39096	0.8725	4	9.60812	1.12959	4	15.5875	1.0008	4	12.8695	0.877166	4	1.60667	24.5426	21.37	6	16	365	41.0222	6.46826
	P01903	HLA class II histocompatibility antigen, DR alpha chain OS=Homo sapiens GN=HLA-DRA PE=1 SV=1 - [DRA_HUMAN]	21.26	2	4	4	9	1.13239	9	10.7243	0.995266	9	42.6462	0.659184	9	65.9894	0.930852	9	12.4224	0.998235	9	11.4336	1.30222	9	28.6781	0.926131	9	26.9134	0.87517	9	20.132	15.7934	21.26	4	9	254	28.5887	4.99561
	Q9NZL9	Methionine adenosyltransferase 2 subunit beta OS=Homo sapiens GN=MAT2B PE=1 SV=1 - [MAT2B_HUMAN]	21.26	1	5	5	7	0.920518	7	4.53535	1.15458	7	48.6854	1.07765	7	41.2409	0.831368	7	11.6424	0.943556	7	34.8691	0.950884	7	17.4568	0.820256	7	15.5093	0.838092	7	20.2414	4.40004	21.26	5	7	334	37.5282	7.35693
	P61289	Proteasome activator complex subunit 3 OS=Homo sapiens GN=PSME3 PE=1 SV=1 - [PSME3_HUMAN]	21.26	1	4	4	5	1.15006	5	20.6504	1.15032	5	25.8069	0.811189	5	13.622	0.811008	5	6.6896	0.995685	5	14.5138	1.20132	5	25.9133	1.05243	5	34.0017	0.958718	5	12.4762	3.41677	21.26	4	5	254	29.4876	5.94775
	Q9Y3Z3	Deoxynucleoside triphosphate triphosphohydrolase SAMHD1 OS=Homo sapiens GN=SAMHD1 PE=1 SV=2 - [SAMH1_HUMAN]	21.25	1	11	11	16	1.051	16	13.7489	0.939992	16	39.5263	0.91854	16	20.979	0.887865	16	9.79264	0.972571	16	15.2077	1.08958	16	15.557	0.817531	16	11.416	1.01864	16	14.7347	31.1107	21.25	11	16	626	72.1548	7.13721
	Q9NTK5	Obg-like ATPase 1 OS=Homo sapiens GN=OLA1 PE=1 SV=2 - [OLA1_HUMAN]	21.21	1	7	7	15	1.05275	15	9.67453	1.13967	15	28.6757	0.905246	15	12.4877	0.902919	15	17.5324	0.914858	15	10.2393	1.20371	15	14.1582	0.922058	15	14.7186	0.926724	15	17.7562	29.8619	21.21	7	15	396	44.7153	7.81104
	P31942	Heterogeneous nuclear ribonucleoprotein H3 OS=Homo sapiens GN=HNRNPH3 PE=1 SV=2 - [HNRH3_HUMAN]	21.1	3	5	6	16	1.06475	14	10.0159	0.985534	14	13.6902	0.851747	14	14.3812	0.981748	14	13.6131	0.979032	14	15.4547	1.22572	14	15.2458	0.946743	14	19.9597	1.00534	14	23.6356	22.8379	21.1	6	16	346	36.9031	6.87354
	P54577	Tyrosine--tRNA ligase, cytoplasmic OS=Homo sapiens GN=YARS PE=1 SV=4 - [SYYC_HUMAN]	21.02	1	12	12	18	1.06117	18	8.38365	1.00166	18	29.2742	0.793157	18	16.9827	0.860856	18	8.62356	0.906044	18	16.8809	1.23077	18	22.4072	0.876097	18	7.64318	0.874809	18	14.9783	38.4412	21.02	12	18	528	59.1061	7.04932
	O15144	Actin-related protein 2/3 complex subunit 2 OS=Homo sapiens GN=ARPC2 PE=1 SV=1 - [ARPC2_HUMAN]	21	1	7	7	17	1.16391	17	10.5854	0.733512	17	45.1755	0.660479	17	52.3144	0.955414	17	7.74477	1.03914	17	13.8392	1.33546	17	33.6601	0.886858	17	13.6955	0.936906	17	14.6478	27.9209	21	7	17	300	34.3115	7.35693
	P04792	Heat shock protein beta-1 OS=Homo sapiens GN=HSPB1 PE=1 SV=2 - [HSPB1_HUMAN]	20.98	1	3	3	6	1.07724	6	18.951	0.959481	6	12.7763	0.917348	6	5.02838	1.021	6	2.37404	0.988152	6	8.62249	1.08491	6	21.1164	1.00488	6	9.01685	0.965413	6	10.3076	7.61613	20.98	3	6	205	22.7685	6.40479
	O96000	NADH dehydrogenase [ubiquinone] 1 beta subcomplex subunit 10 OS=Homo sapiens GN=NDUFB10 PE=1 SV=3 - [NDUBA_HUMAN]	20.93	1	3	3	7	1.00593	7	5.9665	1.35471	7	13.5251	0.964304	7	33.4286	0.817755	7	7.54607	0.921319	7	16.4426	1.07697	7	33.7894	0.885511	7	12.5469	0.821656	7	26.5133	9.88945	20.93	3	7	172	20.7632	8.48486
	Q9BPX5	Actin-related protein 2/3 complex subunit 5-like protein OS=Homo sapiens GN=ARPC5L PE=1 SV=1 - [ARP5L_HUMAN]	20.92	1	2	2	2	1.12497	2	0.146621	0.899933	2	1.0114	0.70955	2	7.86971	0.886981	2	6.7071	0.841482	2	0.786523	1.58354	2	1.96454	0.844396	2	27.5082	0.90915	2	7.72605	0	20.92	2	2	153	16.9308	6.59521
	P10768	S-formylglutathione hydrolase OS=Homo sapiens GN=ESD PE=1 SV=2 - [ESTD_HUMAN]	20.92	1	4	4	10	1.00583	10	6.86053	1.15763	10	33.1602	0.98581	10	44.6302	0.902816	10	5.01115	0.850467	10	14.1149	1.06722	10	10.8899	0.884822	10	10.3113	1.02257	10	23.4066	21.5286	20.92	4	10	282	31.4425	7.02002
	P18077	60S ribosomal protein L35a OS=Homo sapiens GN=RPL35A PE=1 SV=2 - [RL35A_HUMAN]	20.91	1	3	3	14	1.01484	14	9.50476	1.23086	14	16.7295	0.856537	14	42.1325	0.772986	14	15.3421	0.69651	14	43.3205	1.53019	14	81.1763	0.837068	14	13.1052	0.745515	14	41.2749	30.0251	20.91	3	14	110	12.5298	11.063
	P62854	40S ribosomal protein S26 OS=Homo sapiens GN=RPS26 PE=1 SV=3 - [RS26_HUMAN]	20.87	2	2	2	10	1.02859	10	7.51558	1.06311	10	27.9932	0.86731	10	15.2095	0.829111	10	8.89821	0.979335	10	9.35114	1.11805	10	28.5714	0.921264	10	12.3737	0.960585	10	21.38	21.5491	20.87	2	10	115	13.0071	11.0044
	P10746	Uroporphyrinogen-III synthase OS=Homo sapiens GN=UROS PE=1 SV=1 - [HEM4_HUMAN]	20.75	1	4	4	15	0.9871	15	10.7257	1.09967	15	11.8793	0.864517	15	13.1158	0.805329	15	8.39735	0.858437	15	9.68169	1.23654	15	17.1589	0.974765	15	16.2985	0.674483	15	13.11	37.6765	20.75	4	15	265	28.6096	5.47803
	Q9Y262	Eukaryotic translation initiation factor 3 subunit L OS=Homo sapiens GN=EIF3L PE=1 SV=1 - [EIF3L_HUMAN]	20.74	1	9	9	16	1.03379	16	9.03672	1.07038	16	22.0455	0.93018	16	14.1012	0.859004	16	8.43118	0.919012	16	9.27375	1.17614	16	12.9677	0.902143	16	13.0258	0.86673	16	24.4143	25.0923	20.74	9	16	564	66.6844	6.34131
	P12004	Proliferating cell nuclear antigen OS=Homo sapiens GN=PCNA PE=1 SV=1 - [PCNA_HUMAN]	20.69	1	5	5	14	0.958134	14	8.83721	1.04134	14	31.9898	0.888046	14	34.2753	0.886847	14	6.55135	0.847098	14	21.4738	1.15441	14	20.0939	0.858112	14	19.1529	0.890965	14	13.876	29.1404	20.69	5	14	261	28.7503	4.69092
	P02724	Glycophorin-A OS=Homo sapiens GN=GYPA PE=1 SV=2 - [GLPA_HUMAN]	20.67	1	2	2	4	1.04821	4	21.2111	1.35477	4	30.7114	1.59233	4	73.3032	1.07457	4	8.78173	0.963332	4	47.8389	1.00198	4	34.223	1.07404	4	26.8339	0.99974	4	7.62911	0	20.67	2	4	150	16.3214	5.46533
	P20810	Calpastatin OS=Homo sapiens GN=CAST PE=1 SV=4 - [ICAL_HUMAN]	20.62	1	9	9	25	1.00377	25	9.16005	0.982814	25	24.0321	0.87186	25	16.6565	0.870637	25	11.0216	0.862459	25	21.573	1.21578	25	16.9873	0.894955	25	12.6178	0.803371	25	34.1442	41.2836	20.62	9	25	708	76.5263	5.07178
	O75955	Flotillin-1 OS=Homo sapiens GN=FLOT1 PE=1 SV=3 - [FLOT1_HUMAN]	20.61	1	7	7	11	1.00715	11	8.03476	1.02488	11	41.3143	0.885558	11	41.6774	0.933251	11	7.51671	1.00873	11	8.07921	1.10708	11	23.4162	0.914184	11	9.57113	0.894308	11	9.32931	20.9134	20.61	7	11	427	47.3256	7.48877
	P11413	Glucose-6-phosphate 1-dehydrogenase OS=Homo sapiens GN=G6PD PE=1 SV=4 - [G6PD_HUMAN]	20.58	1	9	9	26	1.00787	26	11.9289	1.00203	26	50.4649	0.975959	26	34.0341	0.947563	26	12.664	0.998958	26	13.4341	1.06804	26	17.7509	0.916586	26	11.9994	0.971611	26	16.9453	50.5676	20.58	9	26	515	59.219	6.84424
	P49207	60S ribosomal protein L34 OS=Homo sapiens GN=RPL34 PE=1 SV=3 - [RL34_HUMAN]	20.51	1	3	3	9	1.01532	9	15.4581	1.21666	9	33.1357	0.954223	9	53.4481	0.863883	9	11.0246	0.828224	9	22.2906	1.44271	9	24.9146	0.88004	9	14.0115	0.963432	9	11.7209	18.8641	20.51	3	9	117	13.2845	11.4731
	Q9Y224	UPF0568 protein C14orf166 OS=Homo sapiens GN=C14orf166 PE=1 SV=1 - [CN166_HUMAN]	20.49	1	4	4	9	0.937527	9	6.41929	0.990758	9	33.9081	0.841796	9	29.604	0.888727	9	14	0.847091	9	8.49372	1.0473	9	19.7902	0.829832	9	17.256	0.964894	9	6.62933	12.0837	20.49	4	9	244	28.0507	6.65381
	P52597	Heterogeneous nuclear ribonucleoprotein F OS=Homo sapiens GN=HNRNPF PE=1 SV=3 - [HNRPF_HUMAN]	20.48	1	4	6	50	1.04332	41	17.1275	1.01459	41	40.7243	0.800944	41	18.3404	0.863018	41	13.0513	0.94484	41	13.3706	1.21087	41	34.7975	0.887741	41	15.0464	0.862506	41	21.6589	70.246	20.48	6	50	415	45.6429	5.57959
	P19404	NADH dehydrogenase [ubiquinone] flavoprotein 2, mitochondrial OS=Homo sapiens GN=NDUFV2 PE=1 SV=2 - [NDUV2_HUMAN]	20.48	1	4	4	8	1.0384	8	12.6556	1.14078	8	7.49812	1.00914	8	13.849	0.941306	8	7.7467	0.961417	8	28.0217	1.19494	8	25.5861	0.9693	8	9.54217	0.909625	8	15.0437	9.8297	20.48	4	8	249	27.374	8.06006
	P07738	Bisphosphoglycerate mutase OS=Homo sapiens GN=BPGM PE=1 SV=2 - [PMGE_HUMAN]	20.46	1	4	4	8	1.04687	8	3.80808	1.17296	8	24.4293	0.922296	8	19.815	0.912455	8	10.9571	0.993189	8	14.721	1.06248	8	17.5264	0.923705	8	19.1652	0.966798	8	9.74954	20.2061	20.46	4	8	259	29.9865	6.53662
	P60953	Cell division control protein 42 homolog OS=Homo sapiens GN=CDC42 PE=1 SV=2 - [CDC42_HUMAN]	20.42	3	2	3	21	1.07154	20	13.8694	1.10188	20	30.1213	1.02992	20	18.4143	0.893891	20	10.7501	1.00508	20	18.4477	1.26463	20	24.9976	0.865247	20	26.5066	0.896083	20	26.5784	27.4316	20.42	3	21	191	21.245	6.55127
	O43399	Tumor protein D54 OS=Homo sapiens GN=TPD52L2 PE=1 SV=2 - [TPD54_HUMAN]	20.39	1	3	3	3	0.99113	3	11.0153	1.16107	3	4.36839	1.00565	3	7.26987	0.943122	3	0.565468	0.977849	3	12.3471	1.0615	3	8.35028	0.89154	3	14.6481	0.995325	3	12.7453	8.36754	20.39	3	3	206	22.2243	5.36377
	P17174	Aspartate aminotransferase, cytoplasmic OS=Homo sapiens GN=GOT1 PE=1 SV=3 - [AATC_HUMAN]	20.34	1	6	6	9	1.01519	9	5.11572	1.1023	9	29.8014	0.889002	9	14.6298	0.818522	9	19.6697	0.889189	9	41.4674	1.59516	9	50.7514	0.913034	9	16.5433	0.600563	9	39.5779	14.3478	20.34	6	9	413	46.2185	7.00537
	P50502	Hsc70-interacting protein OS=Homo sapiens GN=ST13 PE=1 SV=2 - [F10A1_HUMAN]	20.33	3	8	8	27	1.00868	27	10.6371	1.20178	27	20.116	0.948727	27	30.4231	0.876947	27	7.86371	0.934296	27	16.9276	1.08649	27	23.2687	0.881692	27	12.6888	0.924004	27	16.0185	32.5241	20.33	8	27	369	41.3055	5.2749
	O00487	26S proteasome non-ATPase regulatory subunit 14 OS=Homo sapiens GN=PSMD14 PE=1 SV=1 - [PSDE_HUMAN]	20.32	1	3	3	6	0.958215	6	20.5692	1.25317	6	23.4641	1.06963	6	28.1947	0.824719	6	17.9229	0.820842	6	36.7168	1.01672	6	22.1532	0.908548	6	24.725	0.72865	6	15.1051	4.99335	20.32	3	6	310	34.5546	6.52197
	P04921	Glycophorin-C OS=Homo sapiens GN=GYPC PE=1 SV=1 - [GLPC_HUMAN]	20.31	1	1	1	9	1.00764	9	7.75709	1.73726	9	47.4768	1.07004	9	44.416	1.00916	9	12.7549	1.10569	9	5.96559	0.882991	9	6.42866	0.953999	9	12.358	1.00638	9	29.9421	19.0837	20.31	1	9	128	13.8017	4.84326
	Q13510	Acid ceramidase OS=Homo sapiens GN=ASAH1 PE=1 SV=5 - [ASAH1_HUMAN]	20.25	1	6	6	9	1.0773	9	5.67516	1.14004	9	5.12559	0.907142	9	15.7817	0.917402	9	10.3119	1.00893	9	12.3673	1.36585	9	37.7776	0.894911	9	13.1241	0.849916	9	30.3984	14.2621	20.25	6	9	395	44.6308	7.62061
	O75822	Eukaryotic translation initiation factor 3 subunit J OS=Homo sapiens GN=EIF3J PE=1 SV=2 - [EIF3J_HUMAN]	20.16	1	5	5	8	1.104	8	8.86287	1.27339	8	16.0459	0.940502	8	30.7548	0.938352	8	9.47898	0.972876	8	14.3221	1.1104	8	26.0203	0.913733	8	13.0438	0.920337	8	18.3533	18.3659	20.16	5	8	258	29.0445	4.83057
	O15212	Prefoldin subunit 6 OS=Homo sapiens GN=PFDN6 PE=1 SV=1 - [PFD6_HUMAN]	20.16	1	2	2	7	0.999502	7	8.25888	0.979495	7	44.8925	0.94878	7	8.38913	0.888402	7	4.08204	0.819975	7	4.16511	1.17039	7	32.8012	0.916474	7	14.4732	0.846189	7	21.5398	13.6943	20.16	2	7	129	14.5738	8.88037
	P67775	Serine/threonine-protein phosphatase 2A catalytic subunit alpha isoform OS=Homo sapiens GN=PPP2CA PE=1 SV=1 - [PP2AA_HUMAN]	20.06	2	5	5	9	1.08268	9	7.47928	1.31214	9	17.2014	0.996792	9	11.9944	0.768212	9	10.8591	0.90969	9	15.5693	1.32036	9	18.1228	0.821105	9	13.3168	0.791808	9	22.0515	8.22575	20.06	5	9	309	35.5714	5.5415
	O15347	High mobility group protein B3 OS=Homo sapiens GN=HMGB3 PE=1 SV=4 - [HMGB3_HUMAN]	20	1	3	3	6	1.07218	6	9.13686	1.14592	6	11.7526	0.908822	6	7.69754	0.862739	6	5.30073	0.90177	6	25.8047	1.1756	6	18.8114	0.909485	6	4.00263	0.852609	6	10.8759	7.96155	20	3	6	200	22.9654	8.36768
	Q9Y6N5	Sulfide:quinone oxidoreductase, mitochondrial OS=Homo sapiens GN=SQRDL PE=1 SV=1 - [SQRD_HUMAN]	20	1	6	6	9	1.04735	9	8.1248	1.04869	9	45.1341	1.07653	9	26.8231	1.01698	9	7.4294	0.926217	9	7.70057	1.10643	9	9.71689	1.01203	9	16.5322	1.00046	9	10.6401	12.7184	20	6	9	450	49.9289	9.11475
	P38606	V-type proton ATPase catalytic subunit A OS=Homo sapiens GN=ATP6V1A PE=1 SV=2 - [VATA_HUMAN]	19.94	1	10	10	34	1.02047	34	10.6718	1.13832	34	12.7655	0.934624	34	16.6561	0.835922	34	11.7395	0.825758	34	19.1349	1.34434	34	15.2127	0.911115	34	13.7151	0.796477	34	23.5441	57.3964	19.94	10	34	617	68.2605	5.51611
	P04843	Dolichyl-diphosphooligosaccharide--protein glycosyltransferase subunit 1 OS=Homo sapiens GN=RPN1 PE=1 SV=1 - [RPN1_HUMAN]	19.93	1	9	9	30	1.03579	30	8.17789	1.10676	30	41.1816	1.02988	30	28.8326	0.939735	30	9.00554	0.953965	30	16.2218	1.1494	30	12.7888	0.912957	30	12.4923	0.97425	30	20.7526	53.6397	19.93	9	30	607	68.5268	6.37939
	P84095	Rho-related GTP-binding protein RhoG OS=Homo sapiens GN=RHOG PE=1 SV=1 - [RHOG_HUMAN]	19.9	3	3	4	7	1.07473	6	8.25995	0.948719	6	37.8204	0.769877	6	46.053	0.871538	6	1.50023	1.01839	6	5.27795	1.12521	6	19.6287	0.861755	6	9.1899	0.935733	6	17.796	5.13645	19.9	4	7	191	21.2949	8.11865
	Q02543	60S ribosomal protein L18a OS=Homo sapiens GN=RPL18A PE=1 SV=2 - [RL18A_HUMAN]	19.89	1	3	3	10	1.0472	10	12.5678	1.15786	10	28.2685	1.01817	10	16.636	0.898683	10	2.928	0.917942	10	12.7278	1.20347	10	20.0115	0.86183	10	8.50831	0.90838	10	3.83885	19.6773	19.89	3	10	176	20.7489	10.7114
	Q9HAV7	GrpE protein homolog 1, mitochondrial OS=Homo sapiens GN=GRPEL1 PE=1 SV=2 - [GRPE1_HUMAN]	19.82	1	3	3	3	1.11385	3	5.22097	1.24802	3	6.54222	0.889911	3	2.01503	0.818831	3	17.4024	0.862011	3	13.5283	1.47096	3	12.839	0.81653	3	5.41349	0.736809	3	22.5313	5.7741	19.82	3	3	217	24.2639	8.11865
	Q15056	Eukaryotic translation initiation factor 4H OS=Homo sapiens GN=EIF4H PE=1 SV=5 - [IF4H_HUMAN]	19.76	1	3	3	8	1.14699	8	11.8889	0.894687	8	13.8456	0.64937	8	32.2652	0.807605	8	11.5528	0.939813	8	20.1516	1.47374	8	6.40532	0.896014	8	14.7004	0.697664	8	22.6856	9.99402	19.76	3	8	248	27.3684	7.2251
	Q16629	Serine/arginine-rich splicing factor 7 OS=Homo sapiens GN=SRSF7 PE=1 SV=1 - [SRSF7_HUMAN]	19.75	1	4	5	30	1.14029	25	10.6374	1.05884	25	10.7124	0.784884	25	11.3332	0.824578	25	9.805	0.867775	25	12.4697	1.47732	25	13.2341	0.773384	25	14.0432	0.91382	25	12.9708	41.4229	19.75	5	30	238	27.35	11.8247
	P02008	Hemoglobin subunit zeta OS=Homo sapiens GN=HBZ PE=1 SV=2 - [HBAZ_HUMAN]	19.72	1	2	3	53	1.00949	2	6.40967	1.65654	2	28.4103	1.38986	2	0.892826	0.846979	2	34.3221	0.918438	2	17.1641	1.11967	2	4.86705	0.920817	2	3.06599	0.812505	2	56.4995	76.6393	19.72	3	53	142	15.6272	8.20654
	O75821	Eukaryotic translation initiation factor 3 subunit G OS=Homo sapiens GN=EIF3G PE=1 SV=2 - [EIF3G_HUMAN]	19.69	1	4	4	9	1.05372	9	9.15226	1.20363	9	19.9505	0.969366	9	51.129	0.895174	9	9.71044	0.936496	9	23.9826	1.17811	9	13.8125	0.869187	9	11.0047	0.917942	9	24.3979	12.3336	19.69	4	9	320	35.5889	6.12549
	O75915	PRA1 family protein 3 OS=Homo sapiens GN=ARL6IP5 PE=1 SV=1 - [PRAF3_HUMAN]	19.68	1	3	3	7	1.02275	7	11.2364	1.07135	7	8.99457	0.923709	7	3.9214	0.90886	7	1.64619	0.975167	7	6.41991	1.17534	7	22.0208	0.893984	7	11.9493	0.844643	7	7.50218	9.59568	19.68	3	7	188	21.6004	9.77393
	P55036	26S proteasome non-ATPase regulatory subunit 4 OS=Homo sapiens GN=PSMD4 PE=1 SV=1 - [PSMD4_HUMAN]	19.63	2	5	5	15	1.05369	15	5.28886	1.16667	15	32.132	0.997344	15	9.6209	0.88746	15	13.1724	0.96003	15	15.8948	1.16681	15	16.8702	0.882926	15	9.14176	0.946031	15	16.7598	25.357	19.63	5	15	377	40.7112	4.79248
	P35908	Keratin, type II cytoskeletal 2 epidermal OS=Homo sapiens GN=KRT2 PE=1 SV=2 - [K22E_HUMAN]	19.56	6	5	11	27	0.998512	11	16.777	0.779911	11	32.4406	0.908449	11	41.6553	0.952148	11	10.3289	0.940553	11	30.9845	1.03884	11	23.4937	1.03416	11	15.5512	0.96045	11	14.6499	55.8472	19.56	11	27	639	65.3932	8.00146
	P61803	Dolichyl-diphosphooligosaccharide--protein glycosyltransferase subunit DAD1 OS=Homo sapiens GN=DAD1 PE=1 SV=3 - [DAD1_HUMAN]	19.47	1	2	2	5	1.08485	5	16.1199	1.25653	5	15.3881	1.08659	5	29.2151	0.902099	5	11.4292	1.05692	5	5.11441	1.08499	5	32.014	0.759401	5	13.6729	1.04045	5	15.4424	8.5611	19.47	2	5	113	12.4886	7.07861
	P31150	Rab GDP dissociation inhibitor alpha OS=Homo sapiens GN=GDI1 PE=1 SV=2 - [GDIA_HUMAN]	19.46	1	4	6	10	1.12431	8	14.7948	1.14031	8	23.078	0.905392	8	22.6801	0.868344	8	10.0627	0.965922	8	22.8509	1.20854	8	10.9472	0.786707	8	15.276	0.860318	8	19.7009	8.15511	19.46	6	10	447	50.5501	5.13525
	Q9BS40	Latexin OS=Homo sapiens GN=LXN PE=1 SV=2 - [LXN_HUMAN]	19.37	1	4	4	28	1.05297	28	9.55169	1.24268	28	34.3192	0.879784	28	25.1747	0.825774	28	11.8752	0.841999	28	13.8465	1.29587	28	22.7336	0.828308	28	12.9261	0.912447	28	29.7634	65.6079	19.37	4	28	222	25.7339	5.78271
	Q16576	Histone-binding protein RBBP7 OS=Homo sapiens GN=RBBP7 PE=1 SV=1 - [RBBP7_HUMAN]	19.29	1	2	7	12	1.05105	2	4.27383	0.907065	2	27.8399	0.727684	2	13.3148	0.843193	2	9.81732	1.00321	2	3.90331	1.10338	2	5.31691	0.86249	2	8.39983	0.826463	2	11.008	19.3126	19.29	7	12	425	47.7902	5.04639
	Q9H9B4	Sideroflexin-1 OS=Homo sapiens GN=SFXN1 PE=1 SV=4 - [SFXN1_HUMAN]	19.25	2	5	5	15	1.01922	14	15.5177	1.01697	14	23.859	1.01599	14	18.9107	0.968918	14	9.23708	0.866701	14	22.0697	1.19419	14	6.93177	1.02913	14	19.7071	0.980715	14	23.0157	19.1543	19.25	5	15	322	35.5963	9.0708
	P08195	4F2 cell-surface antigen heavy chain OS=Homo sapiens GN=SLC3A2 PE=1 SV=3 - [4F2_HUMAN]	19.21	1	9	9	18	1.03209	18	8.79885	0.882063	18	26.73	0.806881	18	14.9393	0.90333	18	7.35207	0.961776	18	22.1077	1.10383	18	30.8694	0.889925	18	18.119	1.00223	18	17.6971	26.4723	19.21	9	18	630	67.9517	5.0083
	P59665	Neutrophil defensin 1 OS=Homo sapiens GN=DEFA1 PE=1 SV=1 - [DEF1_HUMAN]	19.15	2	2	2	42	1.02285	42	8.45452	0.873504	42	24.1239	0.708309	42	23.7013	0.869785	42	13.4466	0.808532	42	28.0771	1.53836	42	31.244	0.819174	42	13.7187	0.912657	42	13.6475	66.4122	19.15	2	42	94	10.1942	6.99072
	P26639	Threonine--tRNA ligase, cytoplasmic OS=Homo sapiens GN=TARS PE=1 SV=3 - [SYTC_HUMAN]	19.09	2	12	12	22	0.988211	22	8.8136	1.10447	22	37.6587	0.862297	22	22.3585	0.887962	22	10.8514	0.927648	22	17.9833	1.25618	22	18.6186	0.891754	22	12.2174	0.900516	22	19.2599	38.7542	19.09	12	22	723	83.3819	6.66846
	O75874	Isocitrate dehydrogenase [NADP] cytoplasmic OS=Homo sapiens GN=IDH1 PE=1 SV=2 - [IDHC_HUMAN]	19.08	1	7	8	26	1.00862	15	10.6801	1.24456	15	22.8855	1.00086	15	33.3884	0.893978	15	7.88057	0.979718	15	8.07478	1.03616	15	16.0883	0.867109	15	10.0746	0.939349	15	17.1846	55.5634	19.08	8	26	414	46.6295	7.00537
	O00303	Eukaryotic translation initiation factor 3 subunit F OS=Homo sapiens GN=EIF3F PE=1 SV=1 - [EIF3F_HUMAN]	19.05	1	5	5	8	0.9755	8	18.7165	1.07724	8	20.1516	0.965635	8	32.6051	0.875337	8	10.0274	0.97064	8	18.1524	1.28234	8	10.0554	0.910442	8	14.2557	0.834336	8	18.5999	15.0172	19.05	5	8	357	37.5402	5.45264
	P49736	DNA replication licensing factor MCM2 OS=Homo sapiens GN=MCM2 PE=1 SV=4 - [MCM2_HUMAN]	19.03	1	14	14	25	1.04053	25	12.6269	1.15576	25	31.9048	0.875384	25	30.3416	0.883179	25	11.2134	0.969004	25	16.7477	1.22816	25	26.961	0.847477	25	7.23255	0.896028	25	13.7301	47.9839	19.03	14	25	904	101.832	5.51611
	Q9BX68	Histidine triad nucleotide-binding protein 2, mitochondrial OS=Homo sapiens GN=HINT2 PE=1 SV=1 - [HINT2_HUMAN]	19.02	1	2	2	4	1.11812	4	0.324278	1.00321	4	25.5587	0.824994	4	16.0316	0.981969	4	13.9487	0.917858	4	10.2847	1.43137	4	6.61055	1.07971	4	9.96119	0.867271	4	19.8459	11.1999	19.02	2	4	163	17.1512	9.15869
	P04844	Dolichyl-diphosphooligosaccharide--protein glycosyltransferase subunit 2 OS=Homo sapiens GN=RPN2 PE=1 SV=3 - [RPN2_HUMAN]	19.02	1	8	8	16	1.0101	16	14.3559	1.16521	16	29.3117	1.12901	16	15.1875	0.891746	16	13.4767	0.834346	16	13.9574	1.04875	16	23.5197	0.888198	16	16.7864	0.889077	16	18.7738	34.5888	19.02	8	16	631	69.241	5.69385
	Q9BV40	Vesicle-associated membrane protein 8 OS=Homo sapiens GN=VAMP8 PE=1 SV=1 - [VAMP8_HUMAN]	19	1	2	2	2	0.950313	2	5.17466	0.928909	2	45.5012	0.954059	2	56.34	0.976043	2	3.95677	0.984951	2	7.83934	0.951316	2	12.7923	1.04034	2	7.98472	0.932943	2	16.3952	2.53852	19	2	2	100	11.431	7.34229
	O75438	NADH dehydrogenase [ubiquinone] 1 beta subcomplex subunit 1 OS=Homo sapiens GN=NDUFB1 PE=1 SV=1 - [NDUB1_HUMAN]	18.97	1	1	1	3	1.01935	3	2.63202	1.04617	3	85.1377	1.11144	3	32.6552	0.984593	3	14.188	1.10236	3	21.3716	0.92463	3	10.0204	1.01469	3	0.998839	0.991393	3	6.23933	2.26629	18.97	1	3	58	6.95664	8.92432
	P68400	Casein kinase II subunit alpha OS=Homo sapiens GN=CSNK2A1 PE=1 SV=1 - [CSK21_HUMAN]	18.93	2	5	5	6	1.06946	6	15.2986	0.883787	6	26.4566	0.721272	6	10.0052	0.910672	6	5.7402	0.992663	6	2.52136	1.15008	6	35.588	0.911015	6	11.9174	0.924249	6	12.0651	6.51989	18.93	5	6	391	45.1148	7.73779
	Q96B49	Mitochondrial import receptor subunit TOM6 homolog OS=Homo sapiens GN=TOMM6 PE=1 SV=1 - [TOM6_HUMAN]	18.92	1	1	1	1	1.18656	1		1.35435	1		0.688008	1		0.602771	1		0.767606	1		1.91188	1		0.536077	1		0.681006	1		2.22125	18.92	1	1	74	7.99705	4.89404
	P12429	Annexin A3 OS=Homo sapiens GN=ANXA3 PE=1 SV=3 - [ANXA3_HUMAN]	18.89	1	5	5	12	1.04366	12	17.381	1.14312	12	58.5588	1.01833	12	50.6502	0.913256	12	13.7561	0.97027	12	18.5656	1.20212	12	25.5046	0.909482	12	9.28744	0.933113	12	13.2991	16.0854	18.89	5	12	323	36.3527	5.92236
	Q562R1	Beta-actin-like protein 2 OS=Homo sapiens GN=ACTBL2 PE=1 SV=2 - [ACTBL_HUMAN]	18.88	1	1	7	93	1.04315	9	13.1081	1.22374	9	15.8849	1.01875	9	9.49769	0.870619	9	12.3431	0.865106	9	12.7324	1.31298	9	24.3863	0.871527	9	8.88818	0.792823	9	9.52685	188.573	18.88	7	93	376	41.976	5.59229
	Q9HB71	Calcyclin-binding protein OS=Homo sapiens GN=CACYBP PE=1 SV=2 - [CYBP_HUMAN]	18.86	1	2	2	3	0.990306	3	0.0326488	1.20317	3	24.3106	0.952613	3	9.469	0.894103	3	10.2506	0.749208	3	7.63587	1.24179	3	7.24785	0.912079	3	21.9097	0.88911	3	27.1464	0	18.86	2	3	228	26.1936	8.25049
	P07814	Bifunctional glutamate/proline--tRNA ligase OS=Homo sapiens GN=EPRS PE=1 SV=5 - [SYEP_HUMAN]	18.85	1	22	22	59	1.01598	59	8.38899	1.05449	59	11.8128	0.859302	59	15.3544	0.866509	59	10.7721	0.831022	59	20.7308	1.26282	59	19.8965	0.855705	59	15.1936	0.852648	59	15.7857	78.8878	18.85	22	59	1512	170.483	7.32764
	Q13200	26S proteasome non-ATPase regulatory subunit 2 OS=Homo sapiens GN=PSMD2 PE=1 SV=3 - [PSMD2_HUMAN]	18.83	1	12	12	24	1.04545	24	15.2172	1.20014	24	29.5383	0.893469	24	20.6047	0.942613	24	11.2204	0.965582	24	13.4287	1.1023	24	33.2468	0.864269	24	14.5687	1.00132	24	18.7126	43.0915	18.83	12	24	908	100.136	5.19873
	P54727	UV excision repair protein RAD23 homolog B OS=Homo sapiens GN=RAD23B PE=1 SV=1 - [RD23B_HUMAN]	18.83	1	5	6	12	0.991851	10	6.81824	1.00173	10	17.0994	0.870302	10	23.585	0.884025	10	5.22074	0.831276	10	9.94073	1.24966	10	23.0025	0.858439	10	7.73807	0.915582	10	22.0813	17.785	18.83	6	12	409	43.1446	4.84326
	P02775	Platelet basic protein OS=Homo sapiens GN=PPBP PE=1 SV=3 - [CXCL7_HUMAN]	18.75	1	2	2	4	0.946864	4	11.1059	1.55626	4	21.0976	1.57874	4	43.0715	1.0506	4	8.48676	1.07629	4	3.4535	0.922495	4	23.5929	0.824967	4	11.0663	1.27254	4	1.72007	10.2824	18.75	2	4	128	13.8854	8.79248
	Q9BRA2	Thioredoxin domain-containing protein 17 OS=Homo sapiens GN=TXNDC17 PE=1 SV=1 - [TXD17_HUMAN]	18.7	1	2	2	3	1.12676	3	14.5186	0.739862	3	1.14137	0.619707	3	3.84903	0.943777	3	7.64951	0.886401	3	14.1707	1.31188	3	16.722	0.993048	3	12.2401	0.96979	3	6.14029	7.2822	18.7	2	3	123	13.9318	5.51611
	P49591	Serine--tRNA ligase, cytoplasmic OS=Homo sapiens GN=SARS PE=1 SV=3 - [SYSC_HUMAN]	18.68	1	7	7	15	1.09059	15	10.3855	1.10243	15	26.979	0.899627	15	26.9271	0.819492	15	14.843	0.761929	15	28.955	1.38001	15	17.7922	0.8548	15	11.1939	0.866102	15	19.5308	19.5632	18.68	7	15	514	58.7401	6.43018
	P16452	Erythrocyte membrane protein band 4.2 OS=Homo sapiens GN=EPB42 PE=1 SV=3 - [EPB42_HUMAN]	18.67	1	10	10	19	0.962194	19	7.53562	1.15255	19	25.0854	1.01807	19	22.4178	0.914028	19	11.0174	0.923473	19	7.59386	1.15467	19	30.5091	0.957218	19	9.15353	0.881357	19	32.1304	30.6769	18.67	10	19	691	76.9607	8.08936
	P09493	Tropomyosin alpha-1 chain OS=Homo sapiens GN=TPM1 PE=1 SV=2 - [TPM1_HUMAN]	18.66	1	2	6	33	1.13598	4	7.23853	1.10476	4	11.9399	0.78946	4	16.1938	0.862851	4	9.78302	0.961005	4	17.4086	1.23352	4	3.46144	0.930734	4	15.8549	0.917492	4	9.32406	57.6302	18.66	6	33	284	32.6887	4.7417
	O15247	Chloride intracellular channel protein 2 OS=Homo sapiens GN=CLIC2 PE=1 SV=3 - [CLIC2_HUMAN]	18.62	1	3	3	4	1.08998	4	12.7915	1.29401	4	13.1368	0.954061	4	17.48	0.880036	4	2.51055	0.94029	4	13.6902	1.39483	4	15.9076	0.825426	4	15.1687	0.973978	4	6.04579	4.59433	18.62	3	4	247	28.3384	5.59229
	O76096	Cystatin-F OS=Homo sapiens GN=CST7 PE=1 SV=1 - [CYTF_HUMAN]	18.62	1	3	3	3	0.952556	3	2.66689	0.670333	3	47.04	0.600403	3	39.0729	0.900946	3	1.60725	0.864024	3	0.907318	1.06329	3	8.80867	0.833258	3	2.63781	0.904459	3	5.21102	0	18.62	3	3	145	16.4433	8.48486
	Q9UBQ7	Glyoxylate reductase/hydroxypyruvate reductase OS=Homo sapiens GN=GRHPR PE=1 SV=1 - [GRHPR_HUMAN]	18.6	1	4	4	13	0.977714	13	8.22549	0.909247	13	51.1247	0.830085	13	29.7609	0.931631	13	6.27271	0.988497	13	22.6494	0.989727	13	13.7663	1.05373	13	11.7977	0.919371	13	18.7863	14.7933	18.6	4	13	328	35.6457	7.38623
	P61106	Ras-related protein Rab-14 OS=Homo sapiens GN=RAB14 PE=1 SV=4 - [RAB14_HUMAN]	18.6	14	2	3	15	1.07544	6	2.96035	1.31561	6	14.5812	1.11071	6	15.8316	0.904547	6	4.78307	0.90729	6	15.241	1.19784	6	18.9869	0.842908	6	11.0966	0.945242	6	9.39727	39.3718	18.6	3	15	215	23.8819	6.21436
	P04899	Guanine nucleotide-binding protein G(i) subunit alpha-2 OS=Homo sapiens GN=GNAI2 PE=1 SV=3 - [GNAI2_HUMAN]	18.59	9	3	5	19	1.05607	13	12.5441	1.23764	13	40.9358	0.968735	13	63.8348	0.911728	13	8.66003	0.994124	13	33.5876	1.26031	13	12.9392	0.871321	13	11.5766	0.982054	13	16.894	20.8329	18.59	5	19	355	40.4251	5.5415
	P11387	DNA topoisomerase 1 OS=Homo sapiens GN=TOP1 PE=1 SV=2 - [TOP1_HUMAN]	18.56	2	15	15	42	1.0363	42	8.91672	1.24163	42	16.7396	1.0443	42	21.2233	0.856168	42	8.51161	0.918895	42	15.4529	1.14828	42	25.0131	0.872068	42	8.39705	0.866054	42	13.531	74.1815	18.56	15	42	765	90.6689	9.30518
	Q08495	Dematin OS=Homo sapiens GN=DMTN PE=1 SV=3 - [DEMA_HUMAN]	18.52	3	7	7	11	1.09432	11	14.5641	1.18863	11	30.4139	0.923947	11	21.4277	0.883552	11	7.33215	0.885096	11	25.8202	1.19632	11	32.5076	0.88884	11	8.04767	0.893864	11	22.2826	22.9718	18.52	7	11	405	45.4862	8.88037
	O43143	Putative pre-mRNA-splicing factor ATP-dependent RNA helicase DHX15 OS=Homo sapiens GN=DHX15 PE=1 SV=2 - [DHX15_HUMAN]	18.49	1	13	13	23	1.09872	23	8.78754	1.17288	23	20.482	0.896154	23	21.8072	0.900311	23	12.7805	0.923102	23	9.83428	1.24872	23	17.9085	0.922459	23	15.2844	0.888401	23	11.417	34.4393	18.49	13	23	795	90.8752	7.45947
	P62136	Serine/threonine-protein phosphatase PP1-alpha catalytic subunit OS=Homo sapiens GN=PPP1CA PE=1 SV=1 - [PP1A_HUMAN]	18.48	1	2	5	14	1.06865	3	0.275884	1.1573	3	3.61726	0.816566	3	27.6966	0.883943	3	15.5415	1.40133	3	49.9681	0.781512	3	63.8169	0.92587	3	1.45777	0.834931	3	30.708	22.8077	18.48	5	14	330	37.4878	6.32861
	P39687	Acidic leucine-rich nuclear phosphoprotein 32 family member A OS=Homo sapiens GN=ANP32A PE=1 SV=1 - [AN32A_HUMAN]	18.47	3	2	5	32	1.04663	12	9.60858	1.11696	12	25.5211	0.875335	12	39.4485	0.865871	12	9.30519	0.843461	12	6.41498	1.23197	12	35.2221	0.874457	12	15.3927	0.87416	12	25.1509	77.5852	18.47	5	32	249	28.5683	4.09424
	P08574	Cytochrome c1, heme protein, mitochondrial OS=Homo sapiens GN=CYC1 PE=1 SV=3 - [CY1_HUMAN]	18.46	1	4	4	8	1.00367	8	3.16488	0.918116	8	25.1729	0.93585	8	23.7233	0.906086	8	4.19301	1.14581	8	21.9002	0.97898	8	54.2466	0.886671	8	7.13006	0.924495	8	16.4517	9.24423	18.46	4	8	325	35.399	8.99756
	Q14254	Flotillin-2 OS=Homo sapiens GN=FLOT2 PE=1 SV=2 - [FLOT2_HUMAN]	18.46	1	7	7	14	1.11781	14	6.70939	1.17495	14	37.3136	0.943947	14	26.5023	0.892952	14	20.5018	0.923617	14	25.8892	1.25605	14	22.0545	0.939914	14	4.60014	0.827771	14	29.8643	28.78	18.46	7	14	428	47.0347	5.24951
	Q14152	Eukaryotic translation initiation factor 3 subunit A OS=Homo sapiens GN=EIF3A PE=1 SV=1 - [EIF3A_HUMAN]	18.45	2	23	23	37	1.0152	37	9.63329	0.967618	37	30.349	0.850971	37	33.161	0.905906	37	7.91234	0.94354	37	11.437	1.10562	37	17.2001	0.834546	37	8.5624	0.965611	37	15.1796	56.7707	18.45	23	37	1382	166.468	6.78564
	P06730	Eukaryotic translation initiation factor 4E OS=Homo sapiens GN=EIF4E PE=1 SV=2 - [IF4E_HUMAN]	18.43	1	3	3	4	1.09945	4	5.3503	1.11438	4	12.0709	0.824834	4	14.1287	0.87258	4	4.3063	0.93786	4	3.91893	1.20979	4	18.1961	0.837113	4	5.47795	0.88356	4	7.71868	2.94422	18.43	3	4	217	25.0815	6.15088
	P38159	RNA-binding motif protein, X chromosome OS=Homo sapiens GN=RBMX PE=1 SV=3 - [RBMX_HUMAN]	18.41	4	7	7	24	1.02963	24	10.6909	0.928037	24	29.2234	0.788056	24	16.5446	0.859784	24	8.09682	0.856357	24	14.2756	1.21586	24	15.4058	0.914776	24	11.2225	0.847374	24	23.2012	46.3881	18.41	7	24	391	42.3063	10.0522
	P11940	Polyadenylate-binding protein 1 OS=Homo sapiens GN=PABPC1 PE=1 SV=2 - [PABP1_HUMAN]	18.4	4	6	9	20	1.06032	11	9.65354	1.16093	11	37.2359	1.02339	11	27.5877	0.853283	11	5.34107	0.94024	11	11.7461	1.1064	11	26.4218	0.820668	11	12.4738	1.0372	11	15.521	37.3866	18.4	9	20	636	70.6259	9.49561
	O15173	Membrane-associated progesterone receptor component 2 OS=Homo sapiens GN=PGRMC2 PE=1 SV=1 - [PGRC2_HUMAN]	18.39	1	3	3	6	1.03563	6	7.85447	1.08465	6	38.7947	0.843813	6	24.8936	0.897997	6	11.7299	0.998228	6	16.9136	1.14347	6	7.02776	0.881826	6	15.4003	0.985943	6	12.5929	8.5833	18.39	3	6	223	23.8037	4.88135
	Q9Y2V2	Calcium-regulated heat stable protein 1 OS=Homo sapiens GN=CARHSP1 PE=1 SV=2 - [CHSP1_HUMAN]	18.37	1	2	2	3	0.966892	3	5.4421	0.813052	3	13.3799	0.837537	3	6.23784	1.03322	3	1.65083	1.11905	3	1.05431	0.794096	3	3.55123	0.786449	3	5.60947	1.30405	3	6.99604	9.91077	18.37	2	3	147	15.882	8.20654
	P56537	Eukaryotic translation initiation factor 6 OS=Homo sapiens GN=EIF6 PE=1 SV=1 - [IF6_HUMAN]	18.37	1	3	3	6	1.03852	6	6.64231	1.24507	6	23.7276	1.0226	6	20.4642	0.854663	6	12.39	0.959194	6	3.35281	1.14747	6	14.863	0.870247	6	2.82727	0.843151	6	27.1792	6.35471	18.37	3	6	245	26.5822	4.67822
	Q99729	Heterogeneous nuclear ribonucleoprotein A/B OS=Homo sapiens GN=HNRNPAB PE=1 SV=2 - [ROAA_HUMAN]	18.37	1	4	5	13	1.00362	7	11.7286	0.867651	7	20.0942	0.775492	7	37.6654	0.91397	7	10.8967	0.707109	7	42.2223	1.14487	7	6.82366	0.930583	7	7.76227	0.845653	7	21.2709	18.1495	18.37	5	13	332	36.2024	8.20654
	Q15435	Protein phosphatase 1 regulatory subunit 7 OS=Homo sapiens GN=PPP1R7 PE=1 SV=1 - [PP1R7_HUMAN]	18.33	1	5	5	9	1.01996	9	25.9313	1.22242	9	52.7118	0.938065	9	21.987	0.874509	9	8.94695	0.859424	9	31.2599	1.1897	9	28.2346	0.851484	9	14.7872	1.11089	9	24.216	11.4534	18.33	5	9	360	41.5385	4.90674
	P62330	ADP-ribosylation factor 6 OS=Homo sapiens GN=ARF6 PE=1 SV=2 - [ARF6_HUMAN]	18.29	3	2	3	3	1.06759	2	7.79018	1.37239	2	9.57515	1.06414	2	7.53991	0.827804	2	9.82608	0.773628	2	34.4957	1.49863	2	22.3943	0.880967	2	25.4271	0.768592	2	8.2739	2.47681	18.29	3	3	175	20.0694	8.95361
	P51572	B-cell receptor-associated protein 31 OS=Homo sapiens GN=BCAP31 PE=1 SV=3 - [BAP31_HUMAN]	18.29	1	5	5	8	1.01835	8	7.50838	0.936095	8	46.6601	0.880686	8	50.9579	0.970307	8	12.2124	0.986387	8	6.9647	1.05109	8	13.6318	0.990982	8	20.7933	0.946538	8	8.23963	17.8789	18.29	5	8	246	27.974	8.44092
	P47755	F-actin-capping protein subunit alpha-2 OS=Homo sapiens GN=CAPZA2 PE=1 SV=3 - [CAZA2_HUMAN]	18.18	1	3	4	17	1.00628	9	15.8001	1.21844	9	21.3791	1.00051	9	25.3681	0.853062	9	5.87634	0.878534	9	9.83025	1.09416	9	33.1289	0.803552	9	9.58464	0.949638	9	17.6564	41.2179	18.18	4	17	286	32.9286	5.84619
	Q9H9Q2	COP9 signalosome complex subunit 7b OS=Homo sapiens GN=COPS7B PE=1 SV=1 - [CSN7B_HUMAN]	18.18	1	3	3	3	1.08206	3	12.5953	1.10009	3	21.3823	1.02329	3	14.5305	0.979308	3	30.287	0.976134	3	0.359849	1.20971	3	26.7607	1.0662	3	3.05412	0.893373	3	27.5745	4.8376	18.18	3	3	264	29.6034	6.15088
	P00374	Dihydrofolate reductase OS=Homo sapiens GN=DHFR PE=1 SV=2 - [DYR_HUMAN]	18.18	1	2	2	3	0.9965	3	3.25051	0.650973	3	48.8566	0.55354	3	19.2692	0.84184	3	3.85601	1.01176	3	9.57727	1.03184	3	0.255825	0.863522	3	23.208	0.970917	3	21.5169	0	18.18	2	3	187	21.439	7.41553
	Q96KP4	Cytosolic non-specific dipeptidase OS=Homo sapiens GN=CNDP2 PE=1 SV=2 - [CNDP2_HUMAN]	18.11	1	6	6	10	1.10447	10	7.61309	0.893453	10	41.3744	0.718176	10	22.0056	0.958441	10	13.838	1.0551	10	8.62535	1.13571	10	27.638	0.893726	10	19.3194	0.892632	10	22.9677	23.4703	18.11	6	10	475	52.8449	5.97314
	Q53QV2	Protein LBH OS=Homo sapiens GN=LBH PE=1 SV=1 - [LBH_HUMAN]	18.1	1	1	1	2	0.945019	2	18.8641	1.688	2	11.8343	1.39406	2	26.3528	0.780462	2	19.1784	0.855392	2	57.0365	0.995261	2	2.28002	0.638644	2	21.2697	1.22553	2	11.1689	2.11225	18.1	1	2	105	12.2087	4.41162
	P04439	HLA class I histocompatibility antigen, A-3 alpha chain OS=Homo sapiens GN=HLA-A PE=1 SV=2 - [1A03_HUMAN]	18.08	12	1	5	18	1.17994	1		0.739421	1		0.699898	1		1.11687	1		1.01817	1		1.39721	1		1.08828	1		1.14578	1		28.9434	18.08	5	18	365	40.8152	5.99854
	O14602	Eukaryotic translation initiation factor 1A, Y-chromosomal OS=Homo sapiens GN=EIF1AY PE=1 SV=4 - [IF1AY_HUMAN]	18.06	2	2	2	3	1.10574	3	13.8359	1.25505	3	54.3824	0.837147	3	5.01084	0.713059	3	4.9895	1.00578	3	9.65805	0.980526	3	55.8405	0.6551	3	4.8552	0.780656	3	3.06752	3.13215	18.06	2	3	144	16.4323	5.23682
	Q99460	26S proteasome non-ATPase regulatory subunit 1 OS=Homo sapiens GN=PSMD1 PE=1 SV=2 - [PSMD1_HUMAN]	18.05	1	14	14	20	1.06498	20	8.14047	1.15912	20	43.5618	0.873437	20	33.7972	0.89346	20	6.94959	0.953784	20	12.2299	1.16907	20	13.841	0.877769	20	16.5081	0.891151	20	11.965	26.4478	18.05	14	20	953	105.769	5.38916
	P25789	Proteasome subunit alpha type-4 OS=Homo sapiens GN=PSMA4 PE=1 SV=1 - [PSA4_HUMAN]	18.01	1	6	6	12	1.00957	12	22.7957	0.919211	12	38.3036	0.835802	12	33.2997	0.93441	12	11.9077	0.866911	12	22.0194	1.07037	12	51.4813	0.959684	12	10.3778	0.932937	12	19.0767	20.3391	18.01	6	12	261	29.4652	7.72314
	P05114	Non-histone chromosomal protein HMG-14 OS=Homo sapiens GN=HMGN1 PE=1 SV=3 - [HMGN1_HUMAN]	18	1	2	2	5	1.13927	5	15.4049	0.796546	5	39.6341	0.683497	5	43.5175	0.977954	5	11.1571	0.891283	5	4.99483	1.76632	5	39.3539	0.954079	5	6.55779	0.976391	5	24.9828	8.41303	18	2	5	100	10.6526	9.59814
	P00387	NADH-cytochrome b5 reductase 3 OS=Homo sapiens GN=CYB5R3 PE=1 SV=3 - [NB5R3_HUMAN]	17.94	1	4	4	15	1.13693	15	13.5018	1.52566	15	47.7349	0.844446	15	49.6926	0.862243	15	21.4628	0.927033	15	11.7933	1.44146	15	27.0993	0.902829	15	10.1482	0.896337	15	19.6382	37.0938	17.94	4	15	301	34.2127	7.59131
	P20160	Azurocidin OS=Homo sapiens GN=AZU1 PE=1 SV=3 - [CAP7_HUMAN]	17.93	1	4	4	15	0.99715	15	13.2474	1.17954	15	16.8812	1.09255	15	15.0144	0.90563	15	12.0896	0.697139	15	11.2685	1.47129	15	25.1025	0.90149	15	19.4363	0.964406	15	12.8487	28.1631	17.93	4	15	251	26.8687	9.49561
	P61254	60S ribosomal protein L26 OS=Homo sapiens GN=RPL26 PE=1 SV=1 - [RL26_HUMAN]	17.93	2	4	4	8	1.04845	8	6.30195	1.00864	8	8.58645	0.822737	8	17.2151	0.869065	8	4.96607	0.828974	8	10.4844	1.43592	8	22.19	0.840561	8	5.07989	0.886299	8	5.16084	14.1239	17.93	4	8	145	17.2475	10.5503
	Q9NUQ9	Protein FAM49B OS=Homo sapiens GN=FAM49B PE=1 SV=1 - [FA49B_HUMAN]	17.9	2	5	5	7	1.04992	7	3.09196	1.14356	7	26.0256	1.00298	7	9.9195	0.866049	7	18.1376	1.06668	7	28.5924	1.045	7	20.3896	0.810864	7	3.47226	1.03563	7	26.0855	5.81877	17.9	5	7	324	36.7246	6.06201
	Q9UBQ5	Eukaryotic translation initiation factor 3 subunit K OS=Homo sapiens GN=EIF3K PE=1 SV=1 - [EIF3K_HUMAN]	17.89	1	3	3	9	1.06169	9	7.13557	1.18374	9	22.7047	0.831417	9	17.5024	0.838719	9	10.344	0.799004	9	8.492	1.41265	9	25.8848	0.936781	9	10.5143	0.753985	9	22.1647	14.0912	17.89	3	9	218	25.0434	4.93213
	Q9BVK6	Transmembrane emp24 domain-containing protein 9 OS=Homo sapiens GN=TMED9 PE=1 SV=2 - [TMED9_HUMAN]	17.87	1	3	3	7	1.00068	7	2.60077	0.690545	7	31.4874	0.772784	7	54.3212	0.899749	7	4.84597	0.937049	7	8.80954	1.00651	7	11.8279	1.0012	7	12.8223	0.877267	7	22.5698	13.1082	17.87	3	7	235	27.2602	8.01611
	Q15369	Transcription elongation factor B polypeptide 1 OS=Homo sapiens GN=TCEB1 PE=1 SV=1 - [ELOC_HUMAN]	17.86	1	1	1	4	0.9713	4	10.777	1.21661	4	15.5884	1.01079	4	21.6815	0.806986	4	6.30137	1.05128	4	3.27183	1.02566	4	23.5119	0.752308	4	17.413	0.988955	4	16.2574	8.95914	17.86	1	4	112	12.465	4.77979
	O43681	ATPase ASNA1 OS=Homo sapiens GN=ASNA1 PE=1 SV=2 - [ASNA_HUMAN]	17.82	1	4	4	4	0.965824	4	8.72233	0.816458	4	8.27823	0.751273	4	16.6347	0.870579	4	3.46084	0.798645	4	11.5037	1.1243	4	17.9507	0.853899	4	2.68788	0.858156	4	7.43617	7.02682	17.82	4	4	348	38.7674	4.90674
	P36542	ATP synthase subunit gamma, mitochondrial OS=Homo sapiens GN=ATP5C1 PE=1 SV=1 - [ATPG_HUMAN]	17.79	1	5	5	12	1.07441	12	4.49027	0.865737	12	29.994	0.76341	12	40.8829	0.956386	12	4.44564	0.971279	12	13.5693	1.21414	12	7.80882	1.01551	12	5.22857	0.87732	12	11.5014	25.8278	17.79	5	12	298	32.9753	9.21729
	Q14103	Heterogeneous nuclear ribonucleoprotein D0 OS=Homo sapiens GN=HNRNPD PE=1 SV=1 - [HNRPD_HUMAN]	17.75	1	3	5	38	1.04088	27	17.6619	1.16284	27	30.5413	0.975086	27	21.2752	0.859968	27	12.208	0.932258	27	10.8461	1.27101	27	23.1725	0.874468	27	12.8402	0.843519	27	16.1321	61.6634	17.75	5	38	355	38.4103	7.81104
	O75380	NADH dehydrogenase [ubiquinone] iron-sulfur protein 6, mitochondrial OS=Homo sapiens GN=NDUFS6 PE=1 SV=1 - [NDUS6_HUMAN]	17.74	1	1	1	1	0.823519	1		1.67545	1		1.70271	1		0.836918	1		0.833877	1		0.818286	1		0.661212	1		1.25259	1		3.05503	17.74	1	1	124	13.7028	8.27979
	P28838	Cytosol aminopeptidase OS=Homo sapiens GN=LAP3 PE=1 SV=3 - [AMPL_HUMAN]	17.73	1	7	7	11	1.06362	11	6.60661	1.19258	11	29.5325	0.923445	11	42.6482	0.899636	11	13.5828	0.919884	11	13.1968	1.1385	11	12.242	0.947522	11	15.9813	0.869728	11	15.6001	24.9519	17.73	7	11	519	56.1308	7.92822
	Q9Y2Q3	Glutathione S-transferase kappa 1 OS=Homo sapiens GN=GSTK1 PE=1 SV=3 - [GSTK1_HUMAN]	17.7	1	3	3	6	1.02649	6	9.83732	1.04011	6	31.9744	0.93145	6	37.939	0.904346	6	6.00439	0.981799	6	17.214	1.16392	6	14.8818	0.875198	6	13.6901	0.961962	6	12.0397	5.10677	17.7	3	6	226	25.4803	8.41162
	Q16401	26S proteasome non-ATPase regulatory subunit 5 OS=Homo sapiens GN=PSMD5 PE=1 SV=3 - [PSMD5_HUMAN]	17.66	1	6	6	7	1.01409	7	9.27275	1.14601	7	38.1865	1.25485	7	14.3712	1.00243	7	11.3985	0.967007	7	6.17471	1.12096	7	6.78839	0.78452	7	6.24926	1.15767	7	20.2823	7.03811	17.66	6	7	504	56.1604	5.47803
	P06396	Gelsolin OS=Homo sapiens GN=GSN PE=1 SV=1 - [GELS_HUMAN]	17.65	1	9	9	27	1.03807	27	11.5838	1.11604	27	29.1473	0.953167	27	24.0527	0.914496	27	8.43526	0.924685	27	13.4054	1.17313	27	17.7996	0.912946	27	23.239	0.981316	27	20.4649	42.2748	17.65	9	27	782	85.6442	6.27783
	P61960	Ubiquitin-fold modifier 1 OS=Homo sapiens GN=UFM1 PE=1 SV=1 - [UFM1_HUMAN]	17.65	1	1	1	1	1.11778	1		0.844208	1		0.790337	1		1.04646	1		0.84121	1		1.50067	1		1.31603	1		0.841786	1		0	17.65	1	1	85	9.11187	9.30518
	Q9Y4L1	Hypoxia up-regulated protein 1 OS=Homo sapiens GN=HYOU1 PE=1 SV=1 - [HYOU1_HUMAN]	17.62	1	12	12	19	1.07566	19	10.935	1.16165	19	37.944	1.05797	19	31.6902	0.919785	19	9.39898	0.941838	19	14.71	1.28219	19	15.1579	0.912619	19	23.0875	0.92334	19	33.8795	20.4186	17.62	12	19	999	111.266	5.22412
	O14737	Programmed cell death protein 5 OS=Homo sapiens GN=PDCD5 PE=1 SV=3 - [PDCD5_HUMAN]	17.6	1	2	2	3	1.1314	3	12.2249	0.778462	3	15.5517	0.729948	3	25.1697	1.04066	3	2.85484	1.02465	3	13.3204	1.21747	3	15.5338	1.14566	3	5.13326	0.964424	3	1.9941	3.91607	17.6	2	3	125	14.2763	6.03662
	Q9Y2B0	Protein canopy homolog 2 OS=Homo sapiens GN=CNPY2 PE=1 SV=1 - [CNPY2_HUMAN]	17.58	1	2	2	3	0.899729	3	8.02385	0.787265	3	38.824	0.867789	3	32.5214	0.991756	3	20.045	0.961005	3	11.9031	0.847269	3	16.2653	0.981157	3	41.455	1.29394	3	0.29025	7.33753	17.58	2	3	182	20.6392	4.91943
	P24158	Myeloblastin OS=Homo sapiens GN=PRTN3 PE=1 SV=3 - [PRTN3_HUMAN]	17.58	1	3	3	27	0.981555	27	17.6475	1.07017	27	20.221	1.07062	27	30.9782	0.934819	27	9.90469	0.870347	27	13.6667	1.00615	27	20.405	0.853136	27	18.9923	1.06761	27	16.8112	45.931	17.58	3	27	256	27.7893	8.35303
	P27694	Replication protein A 70 kDa DNA-binding subunit OS=Homo sapiens GN=RPA1 PE=1 SV=2 - [RFA1_HUMAN]	17.53	1	6	6	14	1.10127	14	11.2685	0.947519	14	18.841	0.783685	14	21.6473	0.955471	14	11.5832	0.909163	14	14.2488	1.35634	14	16.5395	0.971357	14	20.4038	0.830871	14	17.9677	19.2261	17.53	6	14	616	68.0953	7.21045
	P60903	Protein S100-A10 OS=Homo sapiens GN=S100A10 PE=1 SV=2 - [S10AA_HUMAN]	17.53	1	1	1	3	0.938341	3	3.0029	1.02532	3	11.1693	0.835324	3	34.8545	0.873236	3	0.163877	0.834916	3	14.6536	1.06991	3	3.42103	0.870751	3	29.4767	0.87612	3	2.43839	2.45499	17.53	1	3	97	11.1955	7.37158
	P61160	Actin-related protein 2 OS=Homo sapiens GN=ACTR2 PE=1 SV=1 - [ARP2_HUMAN]	17.51	1	6	6	12	1.02257	12	10.6559	1.03164	12	32.8708	0.907602	12	30.2941	0.920233	12	10.7437	0.913066	12	16.2516	1.0602	12	16.1936	0.853449	12	18.202	1.01009	12	7.95046	23.8745	17.51	6	12	394	44.7322	6.7417
	P11171	Protein 4.1 OS=Homo sapiens GN=EPB41 PE=1 SV=4 - [41_HUMAN]	17.48	3	12	12	23	1.10459	23	14.153	1.25385	23	31.2932	1.035	23	19.2142	0.865761	23	10.3482	0.920426	23	18.4863	1.24393	23	17.9722	0.929195	23	12.8936	0.857138	23	18.5229	35.8158	17.48	12	23	864	96.9573	5.57959
	Q08211	ATP-dependent RNA helicase A OS=Homo sapiens GN=DHX9 PE=1 SV=4 - [DHX9_HUMAN]	17.48	1	16	16	51	1.0113	51	10.6088	1.14218	51	29.3593	0.998558	51	31.3071	0.882999	51	11.1416	0.963549	51	14.635	1.13839	51	22.6675	0.860884	51	17.0714	0.936856	51	21.6086	98.6532	17.48	16	51	1270	140.869	6.84424
	Q15717	ELAV-like protein 1 OS=Homo sapiens GN=ELAVL1 PE=1 SV=2 - [ELAV1_HUMAN]	17.48	1	5	5	9	1.09109	9	11.388	0.898496	9	25.5428	0.718554	9	33.9679	0.960684	9	4.75925	0.944202	9	12.6398	1.11162	9	15.902	0.974515	9	9.58213	0.89282	9	20.7068	20.7161	17.48	5	9	326	36.0692	9.17334
	P82909	28S ribosomal protein S36, mitochondrial OS=Homo sapiens GN=MRPS36 PE=1 SV=2 - [RT36_HUMAN]	17.48	1	1	1	4	1.09501	4	13.795	1.26008	4	6.87465	1.09447	4	20.902	1.04631	4	4.35648	1.14703	4	6.16727	1.10976	4	12.4863	1.0259	4	7.16197	0.99513	4	4.54637	0	17.48	1	4	103	11.459	9.99365
	P20042	Eukaryotic translation initiation factor 2 subunit 2 OS=Homo sapiens GN=EIF2S2 PE=1 SV=2 - [IF2B_HUMAN]	17.42	1	6	6	19	1.03794	19	9.86196	1.24658	19	28.4332	0.923888	19	35.0326	0.859631	19	10.1677	0.877566	19	11.9794	1.11213	19	22.6644	0.871732	19	14.8617	0.875279	19	21.5631	24.6927	17.42	6	19	333	38.3644	5.79541
	Q8WW12	PEST proteolytic signal-containing nuclear protein OS=Homo sapiens GN=PCNP PE=1 SV=2 - [PCNP_HUMAN]	17.42	1	2	2	4	0.987714	4	1.49818	1.02133	4	29.621	0.837079	4	20.2275	0.872412	4	11.8359	0.947052	4	22.2664	1.24056	4	0.176265	0.940078	4	8.61508	0.784163	4	19.5569	5.02613	17.42	2	4	178	18.9134	7.48877
	P26196	Probable ATP-dependent RNA helicase DDX6 OS=Homo sapiens GN=DDX6 PE=1 SV=2 - [DDX6_HUMAN]	17.39	1	5	5	11	1.0862	11	12.496	1.24591	11	31.602	1.06223	11	22.7069	0.943773	11	19.1274	0.997533	11	12.888	1.14254	11	25.931	0.898012	11	26.2153	0.947601	11	11.067	10.7363	17.39	5	11	483	54.3823	8.66064
	Q92930	Ras-related protein Rab-8B OS=Homo sapiens GN=RAB8B PE=1 SV=2 - [RAB8B_HUMAN]	17.39	16	1	3	20	0.987387	3	3.87685	1.35726	3	8.74234	1.03254	3	50.5793	0.899732	3	8.29955	0.915353	3	8.95461	1.03823	3	12.5212	0.852691	3	3.0987	0.929955	3	26.3019	41.4524	17.39	3	20	207	23.5691	9.0708
	O14979	Heterogeneous nuclear ribonucleoprotein D-like OS=Homo sapiens GN=HNRNPDL PE=1 SV=3 - [HNRDL_HUMAN]	17.38	1	4	6	19	1.00455	8	6.40669	1.01712	8	23.8372	0.8579	8	28.8305	0.895989	8	8.0952	0.83477	8	21.361	1.22863	8	13.5836	0.954039	8	12.5647	0.849007	8	5.17761	24.8581	17.38	6	19	420	46.4091	9.56885
	P09012	U1 small nuclear ribonucleoprotein A OS=Homo sapiens GN=SNRPA PE=1 SV=3 - [SNRPA_HUMAN]	17.38	1	3	4	9	1.03153	7	17.2138	0.8273	7	43.4103	0.635585	7	46.758	0.885194	7	4.7294	1.08799	7	51.0237	1.063	7	18.2916	0.884523	7	9.18445	0.924499	7	11.9847	24.0318	17.38	4	9	282	31.2592	9.83252
	P55795	Heterogeneous nuclear ribonucleoprotein H2 OS=Homo sapiens GN=HNRNPH2 PE=1 SV=1 - [HNRH2_HUMAN]	17.37	1	1	6	15	0.929119	1		1.33479	1		1.00891	1		0.702277	1		0.81784	1		0.987666	1		0.471263	1		1.39899	1		27.0595	17.37	6	15	449	49.2323	6.30322
	O75083	WD repeat-containing protein 1 OS=Homo sapiens GN=WDR1 PE=1 SV=4 - [WDR1_HUMAN]	17.33	1	9	9	13	1.06665	13	11.2913	0.897541	13	35.9961	0.855682	13	39.7428	0.887933	13	7.93194	0.993178	13	7.05519	1.10961	13	22.9984	0.875515	13	17.8253	1.02525	13	16.318	20.7899	17.33	9	13	606	66.1519	6.65381
	O00764	Pyridoxal kinase OS=Homo sapiens GN=PDXK PE=1 SV=1 - [PDXK_HUMAN]	17.31	1	3	3	5	1.11912	5	13.568	0.852113	5	32.8407	0.750628	5	9.48081	0.984476	5	1.80352	0.982448	5	5.23491	1.28565	5	17.6301	0.975327	5	18.4582	0.98935	5	18.631	7.53786	17.31	3	5	312	35.0799	6.12549
	Q99627	COP9 signalosome complex subunit 8 OS=Homo sapiens GN=COPS8 PE=1 SV=1 - [CSN8_HUMAN]	17.22	1	2	2	4	1.01961	4	9.78194	0.798825	4	27.4005	0.810566	4	11.7655	0.996274	4	10.1272	0.938463	4	4.64371	1.09594	4	17.1298	0.989181	4	18.5114	1.02657	4	12.4348	10.1854	17.22	2	4	209	23.211	5.37646
	Q16836	Hydroxyacyl-coenzyme A dehydrogenase, mitochondrial OS=Homo sapiens GN=HADH PE=1 SV=3 - [HCDH_HUMAN]	17.2	2	5	5	6	0.928254	5	19.6844	0.956467	5	42.9566	1.03654	5	12.4997	0.877051	5	17.6484	0.857312	5	24.1578	0.964488	5	24.7601	0.854384	5	26.7553	0.912428	5	6.41354	14.559	17.2	5	6	314	34.2719	8.85107
	Q9UQE7	Structural maintenance of chromosomes protein 3 OS=Homo sapiens GN=SMC3 PE=1 SV=2 - [SMC3_HUMAN]	17.17	1	16	16	33	1.02225	33	13.9519	1.11944	33	20.9814	0.920535	33	42.568	0.875163	33	12.5919	0.994483	33	15.7334	1.15566	33	26.3954	0.852264	33	17.5823	0.909479	33	13.1786	52.0205	17.17	16	33	1217	141.454	7.18115
	P46109	Crk-like protein OS=Homo sapiens GN=CRKL PE=1 SV=1 - [CRKL_HUMAN]	17.16	1	4	4	8	1.15388	8	10.0691	1.33188	8	32.7002	0.911966	8	28.1076	0.825213	8	16.2011	0.901112	8	52.3746	1.45024	8	28.7832	0.859774	8	7.68192	0.939238	8	32.4694	8.14439	17.16	4	8	303	33.7559	6.7417
	P13489	Ribonuclease inhibitor OS=Homo sapiens GN=RNH1 PE=1 SV=2 - [RINI_HUMAN]	17.14	2	6	6	12	1.06479	12	6.60741	1.17185	12	44.8077	0.95098	12	41.4919	0.888965	12	7.22365	0.933339	12	13.9657	1.19901	12	21.2829	0.827966	12	7.85111	0.916635	12	16.1773	17.4534	17.14	6	12	461	49.9411	4.81787
	P33241	Lymphocyte-specific protein 1 OS=Homo sapiens GN=LSP1 PE=1 SV=1 - [LSP1_HUMAN]	17.11	1	3	3	7	0.947268	7	7.7542	1.27229	7	40.8192	1.23968	7	43.1953	0.785544	7	14.9926	0.923356	7	9.2097	0.941008	7	17.8246	0.671558	7	18.6171	0.902464	7	8.21042	3.05289	17.11	3	7	339	37.169	4.7417
	Q9Y383	Putative RNA-binding protein Luc7-like 2 OS=Homo sapiens GN=LUC7L2 PE=1 SV=2 - [LC7L2_HUMAN]	17.09	2	6	6	30	1.0662	30	11.9976	1.05911	30	17.4369	0.852	30	15.0779	0.867723	30	10.8456	0.901699	30	13.1573	1.33201	30	16.7398	0.877611	30	9.97637	0.845167	30	21.6268	29.4002	17.09	6	30	392	46.4856	10.0083
	P62861	40S ribosomal protein S30 OS=Homo sapiens GN=FAU PE=1 SV=1 - [RS30_HUMAN]	16.95	1	1	1	5	1.0227	5	4.62235	0.764194	5	17.809	0.71529	5	18.854	0.861093	5	9.52631	0.897284	5	6.12564	1.23223	5	1.62651	0.808258	5	25.4725	0.953336	5	7.24711	9.16885	16.95	1	5	59	6.64382	12.147
	Q8NBS9	Thioredoxin domain-containing protein 5 OS=Homo sapiens GN=TXNDC5 PE=1 SV=2 - [TXND5_HUMAN]	16.9	1	5	5	10	1.05419	10	7.20946	1.09348	10	30.206	0.923824	10	12.1106	0.838426	10	9.52996	1.09128	10	14.8006	1.07028	10	14.5028	0.811868	10	15.0064	0.865895	10	14.4675	13.9404	16.9	5	10	432	47.5987	5.97314
	Q9NPA8	Enhancer of yellow 2 transcription factor homolog OS=Homo sapiens GN=ENY2 PE=1 SV=1 - [ENY2_HUMAN]	16.83	1	1	1	1	0.995646	1		1.47024	1		1.6025	1		1.08521	1		1.14578	1		0.911136	1		1.18071	1		0.930904	1		0	16.83	1	1	101	11.5213	9.33447
	P61769	Beta-2-microglobulin OS=Homo sapiens GN=B2M PE=1 SV=1 - [B2MG_HUMAN]	16.81	1	2	2	6	1.06605	6	13.5997	0.812408	6	79.6099	0.710162	6	91.4421	0.898518	6	2.21991	1.03582	6	7.53015	1.14577	6	21.8593	0.909403	6	11.2557	0.851377	6	14.7402	8.29166	16.81	2	6	119	13.7059	6.52197
	O95182	NADH dehydrogenase [ubiquinone] 1 alpha subcomplex subunit 7 OS=Homo sapiens GN=NDUFA7 PE=1 SV=3 - [NDUA7_HUMAN]	16.81	1	2	2	2	1.18495	2	17.0289	0.920862	2	63.3598	0.715196	2	31.7944	0.920302	2	10.182	0.942245	2	4.09017	1.46077	2	35.468	0.887858	2	18.7319	0.957569	2	1.44896	2.29927	16.81	2	2	113	12.5436	10.1841
	Q9Y237	Peptidyl-prolyl cis-trans isomerase NIMA-interacting 4 OS=Homo sapiens GN=PIN4 PE=1 SV=1 - [PIN4_HUMAN]	16.79	1	2	2	2	1.02077	2	4.66019	1.07749	2	34.0011	0.864817	2	33.6779	0.819288	2	4.95882	0.877134	2	5.15487	1.19365	2	16.3863	0.865837	2	3.51668	0.769627	2	7.52122	4.27434	16.79	2	2	131	13.801	9.77393
	Q15029	116 kDa U5 small nuclear ribonucleoprotein component OS=Homo sapiens GN=EFTUD2 PE=1 SV=1 - [U5S1_HUMAN]	16.77	1	10	11	22	1.00776	16	11.4059	1.18421	16	21.5334	0.907984	16	30.3943	0.838198	16	7.43076	0.936793	16	13.8102	1.24498	16	21.8514	0.90828	16	16.739	0.817828	16	17.1587	40.5709	16.77	11	22	972	109.366	4.99561
	O15372	Eukaryotic translation initiation factor 3 subunit H OS=Homo sapiens GN=EIF3H PE=1 SV=1 - [EIF3H_HUMAN]	16.76	1	5	5	13	0.981173	13	13.3361	0.943265	13	9.03401	0.877064	13	7.21338	0.948338	13	7.47022	0.979043	13	10.4505	1.04298	13	23.0738	0.847862	13	7.94947	1.07931	13	11.5076	4.23196	16.76	5	13	352	39.9051	6.53662
	P13798	Acylamino-acid-releasing enzyme OS=Homo sapiens GN=APEH PE=1 SV=4 - [ACPH_HUMAN]	16.67	1	8	8	20	1.02999	20	8.42317	1.11046	20	26.6196	0.890735	20	20.1019	0.869621	20	12.5684	0.864584	20	18.2705	1.23589	20	11.6684	0.894309	20	12.6117	0.810936	20	15.269	32.641	16.67	8	20	732	81.1726	5.47803
	Q9UKM9	RNA-binding protein Raly OS=Homo sapiens GN=RALY PE=1 SV=1 - [RALY_HUMAN]	16.67	1	4	4	9	0.969954	8	11.5619	0.877514	8	49.0649	0.845259	8	52.9601	0.831668	8	12.2166	0.99538	8	5.14743	0.971773	8	15.6281	0.744438	8	11.6517	0.973662	8	1.58512	17.1717	16.67	4	9	306	32.4436	9.17334
	O60493	Sorting nexin-3 OS=Homo sapiens GN=SNX3 PE=1 SV=3 - [SNX3_HUMAN]	16.67	1	3	3	5	1.01397	5	5.05289	0.869009	5	15.0591	0.940308	5	7.21253	0.926184	5	4.30673	0.898174	5	4.95003	1.16479	5	20.4712	0.943184	5	4.10033	0.962008	5	12.8841	7.94013	16.67	3	5	162	18.7508	8.66064
	Q9UHD1	Cysteine and histidine-rich domain-containing protein 1 OS=Homo sapiens GN=CHORDC1 PE=1 SV=2 - [CHRD1_HUMAN]	16.57	1	3	3	6	1.12172	6	9.78582	0.902326	6	8.56413	0.729173	6	17.4624	0.929591	6	7.24854	1.00826	6	17.1008	1.22917	6	19.4731	0.941086	6	9.29232	0.935017	6	5.37356	12.0575	16.57	3	6	332	37.4656	7.86963
	Q16775	Hydroxyacylglutathione hydrolase, mitochondrial OS=Homo sapiens GN=HAGH PE=1 SV=2 - [GLO2_HUMAN]	16.56	1	3	3	5	0.997308	5	0.739271	1.06447	5	16.6457	0.923788	5	7.04497	0.887885	5	5.04951	0.909857	5	7.32199	1.10153	5	10.43	0.874665	5	9.13318	0.886268	5	12.6443	7.83955	16.56	3	5	308	33.7843	8.11865
	Q9Y5B9	FACT complex subunit SPT16 OS=Homo sapiens GN=SUPT16H PE=1 SV=1 - [SP16H_HUMAN]	16.52	1	14	14	31	1.00883	31	9.95474	1.08696	31	35.751	0.953472	31	28.0722	0.881336	31	9.35775	0.977324	31	12.8382	1.10291	31	26.5624	0.907729	31	15.4963	0.900582	31	21.793	53.7535	16.52	14	31	1047	119.838	5.65576
	P02538	Keratin, type II cytoskeletal 6A OS=Homo sapiens GN=KRT6A PE=1 SV=3 - [K2C6A_HUMAN]	16.49	16	2	9	17	0.792214	3	12.4753	0.864466	3	13.9077	1.10365	3	6.92277	0.914329	3	11.0842	0.623697	3	13.23	1.00624	3	11.2927	0.906781	3	12.1775	0.926956	3	9.2728	28.2511	16.49	9	17	564	60.0083	8.00146
	Q09028	Histone-binding protein RBBP4 OS=Homo sapiens GN=RBBP4 PE=1 SV=3 - [RBBP4_HUMAN]	16.47	1	1	6	17	0.99061	7	25.0648	1.34744	7	34.5569	1.07338	7	23.8612	0.770268	7	23.7243	1.1722	7	14.5541	0.931529	7	16.2296	0.703457	7	42.5123	0.937364	7	24.083	19.3126	16.47	6	17	425	47.6261	4.89404
	P29692	Elongation factor 1-delta OS=Homo sapiens GN=EEF1D PE=1 SV=5 - [EF1D_HUMAN]	16.37	1	4	4	21	1.02638	21	9.67834	0.975996	21	21.336	0.838316	21	18.7835	0.875504	21	11.3619	0.896444	21	22.1197	1.18027	21	21.0214	0.8916	21	12.2373	0.88738	21	16.9566	52.3612	16.37	4	21	281	31.1028	5.0083
	Q9BUF5	Tubulin beta-6 chain OS=Homo sapiens GN=TUBB6 PE=1 SV=1 - [TBB6_HUMAN]	16.37	1	1	7	65	0.966431	1		1.26498	1		1.24752	1		0.95309	1		0.849336	1		1.09241	1		0.990201	1		0.918468	1		143.555	16.37	7	65	446	49.825	4.88135
	P50336	Protoporphyrinogen oxidase OS=Homo sapiens GN=PPOX PE=1 SV=1 - [PPOX_HUMAN]	16.35	1	6	6	12	1.02883	12	6.1378	1.15786	12	24.4573	0.983053	12	18.8581	0.881803	12	14.2009	0.998469	12	14.0251	1.03106	12	19.1996	0.875238	12	18.264	0.85475	12	27.46	12.1511	16.35	6	12	477	50.7337	8.1626
	P62917	60S ribosomal protein L8 OS=Homo sapiens GN=RPL8 PE=1 SV=2 - [RL8_HUMAN]	16.34	1	5	5	54	1.03822	54	7.46964	0.930878	54	4.47447	0.750087	54	10.1263	0.856672	54	7.44276	0.91158	54	17.3069	1.1538	54	11.7089	0.844987	54	8.78224	0.869045	54	16.8518	129.068	16.34	5	54	257	28.0073	11.0337
	O00567	Nucleolar protein 56 OS=Homo sapiens GN=NOP56 PE=1 SV=4 - [NOP56_HUMAN]	16.33	1	9	9	27	0.99353	27	11.6345	1.09351	27	24.9617	0.940965	27	26.9458	0.936034	27	13.0104	0.92002	27	13.5261	1.06971	27	22.6426	0.886007	27	13.8701	0.965045	27	18.3832	58.1406	16.33	9	27	594	66.0087	9.18799
	Q96C90	Protein phosphatase 1 regulatory subunit 14B OS=Homo sapiens GN=PPP1R14B PE=1 SV=3 - [PP14B_HUMAN]	16.33	1	1	1	1	1.03262	1		1.67386	1		1.31705	1		0.812502	1		1.22497	1		0.965921	1		0.664894	1		1.18877	1		0	16.33	1	1	147	15.901	4.85596
	P14550	Alcohol dehydrogenase [NADP(+)] OS=Homo sapiens GN=AKR1A1 PE=1 SV=3 - [AK1A1_HUMAN]	16.31	1	3	3	3	1.0323	3	11.6249	1.15139	3	76.498	0.714614	3	22.4669	0.835592	3	22.8355	0.962637	3	4.5524	1.10736	3	36.3091	0.946116	3	0.354122	0.711463	3	53.8439	0	16.31	3	3	325	36.5499	6.78564
	Q99733	Nucleosome assembly protein 1-like 4 OS=Homo sapiens GN=NAP1L4 PE=1 SV=1 - [NP1L4_HUMAN]	16.27	1	4	5	21	1.02909	14	10.4759	1.0651	14	27.4063	0.908081	14	36.7494	0.906067	14	13.5874	0.869466	14	12.128	1.11905	14	15.1061	0.874536	14	8.80922	0.907127	14	21.8646	55.9518	16.27	5	21	375	42.7969	4.69092
	Q15631	Translin OS=Homo sapiens GN=TSN PE=1 SV=1 - [TSN_HUMAN]	16.23	1	4	4	8	1.07962	8	8.19675	0.936596	8	30.6229	0.731909	8	26.7525	0.820526	8	12.978	1.01536	8	16.7405	1.20182	8	11.7712	0.843694	8	29.9825	0.99472	8	18.2396	15.6742	16.23	4	8	228	26.1668	6.44287
	O60869	Endothelial differentiation-related factor 1 OS=Homo sapiens GN=EDF1 PE=1 SV=1 - [EDF1_HUMAN]	16.22	1	2	2	5	1.01534	5	9.99597	0.931903	5	41.4032	0.883331	5	37.6417	0.878964	5	4.14445	0.862389	5	5.09361	1.27808	5	14.3542	0.815354	5	9.0414	0.932674	5	6.70743	12.7215	16.22	2	5	148	16.3589	9.94971
	P02656	Apolipoprotein C-III OS=Homo sapiens GN=APOC3 PE=1 SV=1 - [APOC3_HUMAN]	16.16	1	1	1	7	0.896197	7	7.97477	1.17655	7	4.05542	1.21905	7	18.3626	0.908993	7	7.16247	0.90797	7	11.3465	1.07339	7	43.6915	0.858813	7	11.9967	0.993868	7	14.9096	19.4395	16.16	1	7	99	10.8455	5.41455
	Q9Y5K5	Ubiquitin carboxyl-terminal hydrolase isozyme L5 OS=Homo sapiens GN=UCHL5 PE=1 SV=3 - [UCHL5_HUMAN]	16.11	1	4	4	11	1.02493	11	12.3057	1.05981	11	30.2498	1.02526	11	26.9838	0.894068	11	8.19279	0.876545	11	15.2962	1.18289	11	21.8662	1.04859	11	5.58165	0.915436	11	13.2885	18.0482	16.11	4	11	329	37.583	5.32568
	P21912	Succinate dehydrogenase [ubiquinone] iron-sulfur subunit, mitochondrial OS=Homo sapiens GN=SDHB PE=1 SV=3 - [DHSB_HUMAN]	16.07	1	4	4	10	0.968108	10	13.9214	1.11468	10	13.5339	0.977095	10	29.6421	0.869824	10	11.261	0.917578	10	16.0313	1.03214	10	35.8313	0.839495	10	13.1449	0.919656	10	15.7377	20.7928	16.07	4	10	280	31.6088	8.76318
	P08779	Keratin, type I cytoskeletal 16 OS=Homo sapiens GN=KRT16 PE=1 SV=4 - [K1C16_HUMAN]	16.07	14	2	8	15	0.70714	2	20.1263	0.440657	2	15.0784	0.63705	2	9.95355	1.0223	2	4.99897	0.609218	2	27.0779	1.07219	2	0.354555	0.970733	2	5.51424	1.07094	2	4.22938	35.2194	16.07	8	15	473	51.2362	5.04639
	Q9P1F3	Costars family protein ABRACL OS=Homo sapiens GN=ABRACL PE=1 SV=1 - [ABRAL_HUMAN]	16.05	1	1	1	1	1.06186	1		0.763851	1		0.629699	1		0.875371	1		0.915125	1		1.22729	1		0.834628	1		0.916375	1		2.65939	16.05	1	1	81	9.05086	6.29053
	P04632	Calpain small subunit 1 OS=Homo sapiens GN=CAPNS1 PE=1 SV=1 - [CPNS1_HUMAN]	16.04	2	3	3	12	1.07932	12	12.2789	1.0826	12	23.1206	1.00414	12	10.3315	0.967393	12	23.0278	0.928106	12	10.1437	1.27285	12	31.8258	0.971083	12	19.3754	0.945328	12	28.0573	27.9912	16.04	3	12	268	28.2977	5.19873
	Q9BUL8	Programmed cell death protein 10 OS=Homo sapiens GN=PDCD10 PE=1 SV=1 - [PDC10_HUMAN]	16.04	1	2	2	4	0.997426	4	8.48673	1.16823	4	42.4526	1.01175	4	21.4717	0.884041	4	17.7186	0.894103	4	2.87985	1.10703	4	11.4562	1.05159	4	2.28097	1.0264	4	21.3122	1.76595	16.04	2	4	212	24.6858	8.19189
	Q13347	Eukaryotic translation initiation factor 3 subunit I OS=Homo sapiens GN=EIF3I PE=1 SV=1 - [EIF3I_HUMAN]	16	1	5	5	7	0.924692	7	11.9455	0.75513	7	21.5949	0.749967	7	34.0984	0.907602	7	9.62082	0.91059	7	8.548	0.992431	7	14.949	0.860128	7	17.4876	0.890504	7	8.79829	11.3814	16	5	7	325	36.4786	5.64307
	P08579	U2 small nuclear ribonucleoprotein B'' OS=Homo sapiens GN=SNRPB2 PE=1 SV=1 - [RU2B_HUMAN]	16	1	2	3	5	1.09509	3	2.70275	1.2066	3	17.2859	0.916711	3	30.5409	0.872998	3	4.43357	0.910497	3	2.67195	1.36223	3	5.72164	0.855526	3	6.58546	0.956382	3	19.4661	12.3672	16	3	5	225	25.4701	9.71533
	Q9BY32	Inosine triphosphate pyrophosphatase OS=Homo sapiens GN=ITPA PE=1 SV=2 - [ITPA_HUMAN]	15.98	1	2	2	4	1.00985	4	5.42737	0.880413	4	24.5862	0.771232	4	25.1314	0.931933	4	13.1551	0.894561	4	1.53545	1.07903	4	15.7516	0.970513	4	10.4284	0.954971	4	8.25765	3.84068	15.98	2	4	194	21.4319	5.65576
	Q9NVZ3	Adaptin ear-binding coat-associated protein 2 OS=Homo sapiens GN=NECAP2 PE=1 SV=1 - [NECP2_HUMAN]	15.97	1	2	2	3	1.17979	3	0.362457	0.927209	3	24.5438	0.813851	3	63.6092	0.824776	3	6.51649	0.97876	3	0.207667	1.45481	3	1.00955	0.726061	3	8.95775	0.98057	3	2.54316	5.329	15.97	2	3	263	28.3213	8.38232
	Q12874	Splicing factor 3A subunit 3 OS=Homo sapiens GN=SF3A3 PE=1 SV=1 - [SF3A3_HUMAN]	15.97	1	6	6	11	0.941618	11	15.2726	0.900501	11	34.1439	0.872773	11	26.5628	0.947578	11	7.73885	0.952126	11	13.0549	1.05558	11	13.0592	0.951196	11	7.88219	0.916831	11	12.0497	16.7368	15.97	6	11	501	58.8123	5.37646
	P02533	Keratin, type I cytoskeletal 14 OS=Homo sapiens GN=KRT14 PE=1 SV=4 - [K1C14_HUMAN]	15.89	15	2	8	16	0.795101	3	0.839592	0.936791	3	2.86015	0.857979	3	6.95496	0.872341	3	13.8753	0.588659	3	11.996	0.816226	3	14.445	0.791557	3	3.67912	0.908924	3	21.6479	38.0692	15.89	8	16	472	51.5294	5.16064
	Q9Y4Z0	U6 snRNA-associated Sm-like protein LSm4 OS=Homo sapiens GN=LSM4 PE=1 SV=1 - [LSM4_HUMAN]	15.83	1	2	2	5	1.13091	5	3.49806	1.31653	5	4.93618	0.81709	5	3.72116	0.756355	5	12.3408	0.737597	5	18.5443	2.01318	5	43.1812	0.895142	5	17.5134	0.658767	5	49.6745	4.34316	15.83	2	5	139	15.3399	9.99365
	Q1KMD3	Heterogeneous nuclear ribonucleoprotein U-like protein 2 OS=Homo sapiens GN=HNRNPUL2 PE=1 SV=1 - [HNRL2_HUMAN]	15.8	1	9	9	18	1.06327	18	15.8944	1.23387	18	26.7456	0.802971	18	27.0111	0.809878	18	17.101	0.859475	18	18.6917	1.34695	18	42.0327	0.801863	18	18.7879	0.914746	18	16.1433	30.6816	15.8	9	18	747	85.0522	4.90674
	Q9Y3D6	Mitochondrial fission 1 protein OS=Homo sapiens GN=FIS1 PE=1 SV=2 - [FIS1_HUMAN]	15.79	1	2	2	7	0.987835	7	11.5589	0.974357	7	73.9092	1.06134	7	28.3771	0.865244	7	27.8272	0.892101	7	53.1075	1.0949	7	25.0938	0.936139	7	13.5851	0.88489	7	45.507	12.4724	15.79	2	7	152	16.927	8.79248
	Q9UMX0	Ubiquilin-1 OS=Homo sapiens GN=UBQLN1 PE=1 SV=2 - [UBQL1_HUMAN]	15.79	2	5	7	14	1.02129	10	3.48353	0.965224	10	25.2694	0.906397	10	13.8636	0.913477	10	8.82535	0.836269	10	19.3533	1.14416	10	13.2938	0.924904	10	11.5079	0.94167	10	15.3864	26.7599	15.79	7	14	589	62.4794	5.10986
	P42704	Leucine-rich PPR motif-containing protein, mitochondrial OS=Homo sapiens GN=LRPPRC PE=1 SV=3 - [LPPRC_HUMAN]	15.71	1	15	15	27	1.0545	27	15.8547	1.16749	27	26.1313	0.978212	27	47.3175	0.893794	27	10.5697	1.00774	27	18.2208	1.03556	27	34.2063	0.897842	27	13.7463	0.93518	27	12.0999	37.1625	15.71	15	27	1394	157.805	6.12549
	O15400	Syntaxin-7 OS=Homo sapiens GN=STX7 PE=1 SV=4 - [STX7_HUMAN]	15.71	1	3	3	4	1.07793	4	8.34258	1.07275	4	9.0826	0.879114	4	5.79511	0.876745	4	1.8504	0.995578	4	8.93592	1.04891	4	2.03839	0.829697	4	6.93956	0.95743	4	8.06635	8.08506	15.71	3	4	261	29.7973	5.5542
	P23381	Tryptophan--tRNA ligase, cytoplasmic OS=Homo sapiens GN=WARS PE=1 SV=2 - [SYWC_HUMAN]	15.71	1	5	5	8	1.0088	8	14.1684	0.78099	8	20.1893	0.745272	8	35.7049	0.878153	8	10.9145	0.879808	8	14.381	1.15586	8	17.8084	0.804752	8	8.0848	0.951638	8	17.2033	16.1795	15.71	5	8	471	53.1316	6.22705
	P56381	ATP synthase subunit epsilon, mitochondrial OS=Homo sapiens GN=ATP5E PE=1 SV=2 - [ATP5E_HUMAN]	15.69	2	1	1	1	1.00687	1		0.987719	1		0.910387	1		0.928034	1		0.932942	1		1.08	1		0.879283	1		0.985847	1		1.99441	15.69	1	1	51	5.77611	9.92041
	P25788	Proteasome subunit alpha type-3 OS=Homo sapiens GN=PSMA3 PE=1 SV=2 - [PSA3_HUMAN]	15.69	1	4	4	8	0.998647	8	10.5686	1.3272	8	31.383	1.16136	8	23.0748	0.87729	8	5.72988	0.973324	8	8.47242	0.949057	8	16.5786	0.857262	8	19.0311	0.935896	8	9.96593	16.0278	15.69	4	8	255	28.4151	5.32568
	P09543	2',3'-cyclic-nucleotide 3'-phosphodiesterase OS=Homo sapiens GN=CNP PE=1 SV=2 - [CN37_HUMAN]	15.68	1	5	5	8	1.04694	8	8.14639	1.05835	8	81.3261	0.924532	8	66.6483	0.913691	8	11.7306	0.975309	8	12.66	1.14018	8	14.9202	0.860326	8	9.89148	0.947	8	10.8112	15.1035	15.68	5	8	421	47.5487	9.0708
	P36957	Dihydrolipoyllysine-residue succinyltransferase component of 2-oxoglutarate dehydrogenase complex, mitochondrial OS=Homo sapiens GN=DLST PE=1 SV=4 - [ODO2_HUMAN]	15.67	1	6	6	12	0.946494	12	6.81425	1.19801	12	42.8847	1.1389	12	52.6636	0.941063	12	8.06184	1.0312	12	10.1867	0.969047	12	16.1414	0.923851	12	15.1612	1.03947	12	16.1517	21.7012	15.67	6	12	453	48.7245	8.95361
	O75475	PC4 and SFRS1-interacting protein OS=Homo sapiens GN=PSIP1 PE=1 SV=1 - [PSIP1_HUMAN]	15.66	2	6	7	21	0.924899	13	15.8364	1.07113	13	24.602	0.884623	13	31.7648	0.856569	13	6.91164	0.814532	13	22.8109	1.08546	13	27.1393	0.844735	13	11.7496	0.843532	13	18.8712	16.9738	15.66	7	21	530	60.0667	9.12939
	O95292	Vesicle-associated membrane protein-associated protein B/C OS=Homo sapiens GN=VAPB PE=1 SV=3 - [VAPB_HUMAN]	15.64	1	2	3	6	1.08386	5	12.0188	0.957191	5	28.6996	0.73725	5	19.2351	0.879078	5	7.6706	1.02182	5	6.19564	1.1028	5	27.9552	0.97092	5	8.04561	0.882336	5	13.216	8.085	15.64	3	6	243	27.2111	7.29834
	P13987	CD59 glycoprotein OS=Homo sapiens GN=CD59 PE=1 SV=1 - [CD59_HUMAN]	15.63	1	2	2	4	1.05242	4	13.2836	1.13164	4	16.6352	1.03474	4	9.08241	0.910859	4	4.30722	0.951342	4	15.1119	1.18156	4	20.662	0.872972	4	3.42975	0.985444	4	9.69606	8.91658	15.63	2	4	128	14.1678	6.48096
	P46778	60S ribosomal protein L21 OS=Homo sapiens GN=RPL21 PE=1 SV=2 - [RL21_HUMAN]	15.63	1	3	3	4	1.03381	4	2.04504	0.855145	4	39.5067	0.779018	4	37.5498	0.950127	4	0.735749	0.977444	4	11.4889	1.07039	4	10.5549	0.861647	4	10.0121	1.06953	4	13.3617	10.3219	15.63	3	4	160	18.5531	10.4917
	Q9UJU6	Drebrin-like protein OS=Homo sapiens GN=DBNL PE=1 SV=1 - [DBNL_HUMAN]	15.58	1	4	4	10	0.993622	10	12.8534	1.3041	10	21.2616	1.11371	10	13.4036	0.887493	10	19.6474	0.91789	10	26.5828	1.17012	10	26.0288	0.819069	10	10.7642	0.880179	10	14.8262	9.71079	15.58	4	10	430	48.1776	5.04639
	Q7Z4W1	L-xylulose reductase OS=Homo sapiens GN=DCXR PE=1 SV=2 - [DCXR_HUMAN]	15.57	1	2	2	3	0.991963	3	15.4555	0.692213	3	6.69248	0.904463	3	16.0672	0.950731	3	2.21344	1.14548	3	13.724	1.05637	3	3.67513	0.95937	3	2.84614	0.960581	3	12.934	4.84822	15.57	2	3	244	25.8966	8.104
	P35612	Beta-adducin OS=Homo sapiens GN=ADD2 PE=1 SV=3 - [ADDB_HUMAN]	15.56	1	7	8	21	1.03542	20	9.12902	1.24307	20	26.9552	0.942592	20	36.2737	0.875604	20	10.6311	0.93381	20	11.447	1.15298	20	25.4687	0.854669	20	20.2337	0.970366	20	16.2323	43.799	15.56	8	21	726	80.8034	5.92236
	P05198	Eukaryotic translation initiation factor 2 subunit 1 OS=Homo sapiens GN=EIF2S1 PE=1 SV=3 - [IF2A_HUMAN]	15.56	1	4	4	8	1.0942	8	4.466	1.06349	8	12.4513	0.942459	8	24.599	0.999971	8	8.51598	0.894166	8	10.3262	1.24067	8	14.8301	0.997173	8	12.5615	0.973065	8	17.712	12.9791	15.56	4	8	315	36.0894	5.08447
	P62072	Mitochondrial import inner membrane translocase subunit Tim10 OS=Homo sapiens GN=TIMM10 PE=1 SV=1 - [TIM10_HUMAN]	15.56	1	1	1	1	1.05725	1		1.59765	1		1.2954	1		0.857237	1		1.27468	1		0.958428	1		0.721476	1		1.16306	1		0	15.56	1	1	90	10.3259	6.29053
	Q13435	Splicing factor 3B subunit 2 OS=Homo sapiens GN=SF3B2 PE=1 SV=2 - [SF3B2_HUMAN]	15.53	1	12	12	29	1.01086	29	6.73082	1.01775	29	30.7569	0.867905	29	22.098	0.919004	29	10.3264	0.931725	29	14.8258	1.06113	29	26.9772	0.889407	29	14.4177	0.964646	29	13.4903	47.5239	15.53	12	29	895	100.165	5.66846
	Q9BT78	COP9 signalosome complex subunit 4 OS=Homo sapiens GN=COPS4 PE=1 SV=1 - [CSN4_HUMAN]	15.52	1	4	4	5	1.01936	5	12.504	1.29644	5	54.029	1.25489	5	18.6237	0.860851	5	9.40335	1.07665	5	15.0344	1.03965	5	13.8595	0.796402	5	8.67902	1.10089	5	8.77793	6.40439	15.52	4	5	406	46.2397	5.8335
	Q16762	Thiosulfate sulfurtransferase OS=Homo sapiens GN=TST PE=1 SV=4 - [THTR_HUMAN]	15.49	1	3	3	9	1.01826	9	8.27408	1.06019	9	24.6515	0.951782	9	18.9625	0.93768	9	11.3424	0.889821	9	9.55106	1.12407	9	13.3782	0.90252	9	10.1656	0.941411	9	14.6433	23.0063	15.49	3	9	297	33.4078	7.25439
	P36873	Serine/threonine-protein phosphatase PP1-gamma catalytic subunit OS=Homo sapiens GN=PPP1CC PE=1 SV=1 - [PP1G_HUMAN]	15.48	1	1	4	12	0.917803	1		1.49896	1		1.42953	1		0.875293	1		0.951687	1		0.899243	1		0.71415	1		1.29559	1		18.0911	15.48	4	12	323	36.9597	6.53662
	P22492	Histone H1t OS=Homo sapiens GN=HIST1H1T PE=2 SV=4 - [H1T_HUMAN]	15.46	1	1	6	136	1.203	1		1.09789	1		1.29961	1		1.42403	1		1.01228	1		1.40183	1		1.2191	1		1.64637	1		154.407	15.46	6	136	207	22.0057	11.7075
	P13647	Keratin, type II cytoskeletal 5 OS=Homo sapiens GN=KRT5 PE=1 SV=3 - [K2C5_HUMAN]	15.42	13	3	9	16	0.635743	4	0.889084	0.820401	4	26.6889	1.12062	4	3.58143	0.89085	4	17.1266	0.532902	4	38.3776	0.756446	4	10.0008	0.91567	4	18.1044	1.0666	4	17.885	27.4665	15.42	9	16	590	62.34	7.73779
	P54709	Sodium/potassium-transporting ATPase subunit beta-3 OS=Homo sapiens GN=ATP1B3 PE=1 SV=1 - [AT1B3_HUMAN]	15.41	1	5	5	5	0.972061	5	3.36682	1.08897	5	12.0045	0.861303	5	8.35636	0.962018	5	0.970158	0.943963	5	30.7182	1.19873	5	24.1496	0.918883	5	1.76938	0.888877	5	21.8273	4.63746	15.41	5	5	279	31.4921	8.35303
	P62140	Serine/threonine-protein phosphatase PP1-beta catalytic subunit OS=Homo sapiens GN=PPP1CB PE=1 SV=3 - [PP1B_HUMAN]	15.29	1	1	4	12	1.05348	1		0.874954	1		0.782102	1		0.941684	1		0.928044	1		1.22378	1		0.987829	1		0.899746	1		20.3174	15.29	4	12	327	37.1626	6.18896
	P30153	Serine/threonine-protein phosphatase 2A 65 kDa regulatory subunit A alpha isoform OS=Homo sapiens GN=PPP2R1A PE=1 SV=4 - [2AAA_HUMAN]	15.28	1	5	6	17	1.08654	15	4.45126	1.17318	15	17.4854	0.926068	15	21.114	0.921987	15	7.86177	0.950672	15	14.5071	1.17278	15	14.9661	0.91137	15	12.7316	0.865918	15	20.2984	38.8139	15.28	6	17	589	65.2669	5.10986
	P11766	Alcohol dehydrogenase class-3 OS=Homo sapiens GN=ADH5 PE=1 SV=4 - [ADHX_HUMAN]	15.24	1	5	5	13	1.15436	13	6.6483	1.26592	13	28.0191	0.944127	13	36.2968	0.876515	13	9.60363	0.873933	13	12.877	1.48084	13	32.6339	0.889613	13	15.3521	0.986396	13	14.542	17.7677	15.24	5	13	374	39.6984	7.48877
	Q13283	Ras GTPase-activating protein-binding protein 1 OS=Homo sapiens GN=G3BP1 PE=1 SV=1 - [G3BP1_HUMAN]	15.24	1	5	5	13	0.974305	13	6.81153	0.908976	13	34.8297	0.764053	13	12.7512	0.925742	13	6.30682	0.817979	13	10.9937	1.18837	13	29.9593	0.932474	13	11.6035	0.896108	13	18.0444	21.0164	15.24	5	13	466	52.1321	5.51611
	P42126	Enoyl-CoA delta isomerase 1, mitochondrial OS=Homo sapiens GN=ECI1 PE=1 SV=1 - [ECI1_HUMAN]	15.23	1	4	4	12	1.07336	12	7.17595	1.33089	12	14.6925	1.118	12	13.8324	0.876014	12	7.51713	0.928205	12	13.6459	1.12994	12	24.5903	0.875153	12	28.8286	0.929128	12	29.4837	27.0218	15.23	4	12	302	32.7952	8.54346
	P62993	Growth factor receptor-bound protein 2 OS=Homo sapiens GN=GRB2 PE=1 SV=1 - [GRB2_HUMAN]	15.21	1	3	3	5	1.03207	5	11.3898	0.880085	5	17.6196	0.698445	5	6.55774	0.858389	5	2.0965	0.907046	5	15.0093	1.20867	5	3.1958	0.88068	5	9.73084	0.808447	5	10.7383	12.3898	15.21	3	5	217	25.1904	6.31592
	P48637	Glutathione synthetase OS=Homo sapiens GN=GSS PE=1 SV=1 - [GSHB_HUMAN]	15.19	1	6	6	8	1.0452	8	12.211	0.838063	8	29.2569	0.814669	8	41.1365	0.955733	8	7.30404	1.02787	8	21.7987	1.03734	8	23.8295	0.934686	8	18.988	1.04197	8	12.2433	11.2485	15.19	6	8	474	52.3523	5.92236
	Q9Y3B8	Oligoribonuclease, mitochondrial OS=Homo sapiens GN=REXO2 PE=1 SV=3 - [ORN_HUMAN]	15.19	1	3	3	7	1.09875	7	15.4689	1.33302	7	22.1846	0.899061	7	69.5486	0.990599	7	16.5266	0.903976	7	33.6209	1.12381	7	46.2524	0.989694	7	17.2767	0.983648	7	10.8338	12.9514	15.19	3	7	237	26.8156	6.87354
	O15145	Actin-related protein 2/3 complex subunit 3 OS=Homo sapiens GN=ARPC3 PE=1 SV=3 - [ARPC3_HUMAN]	15.17	1	3	3	7	1.2763	7	14.8861	1.13789	7	33.241	0.859279	7	33.856	0.799828	7	5.81197	0.88517	7	24.0648	1.65103	7	43.5174	0.799072	7	24.3762	0.935322	7	21.6357	5.09716	15.17	3	7	178	20.5334	8.5874
	Q13867	Bleomycin hydrolase OS=Homo sapiens GN=BLMH PE=1 SV=1 - [BLMH_HUMAN]	15.16	1	5	5	10	1.03842	10	12.5487	1.09173	10	38.0345	0.833757	10	41.8325	0.853684	10	8.54022	0.944049	10	7.16463	1.09909	10	27.0322	0.785909	10	14.6821	0.950871	10	15.7139	10.9207	15.16	5	10	455	52.528	6.26514
	Q96I99	Succinyl-CoA ligase [GDP-forming] subunit beta, mitochondrial OS=Homo sapiens GN=SUCLG2 PE=1 SV=2 - [SUCB2_HUMAN]	15.05	1	6	6	13	1.043	13	9.53386	0.927184	13	38.7339	0.957966	13	38.2268	0.913589	13	8.57572	0.908248	13	12.0164	1.15463	13	19.5185	0.953773	13	9.9562	0.871097	13	14.0899	29.8838	15.05	6	13	432	46.4814	6.39209
	Q9NX63	Coiled-coil-helix-coiled-coil-helix domain-containing protein 3, mitochondrial OS=Homo sapiens GN=CHCHD3 PE=1 SV=1 - [CHCH3_HUMAN]	14.98	1	3	3	9	1.0348	9	13.7591	1.32831	9	20.9213	1.27167	9	10.6637	0.967599	9	6.19491	0.97729	9	23.2856	1.09305	9	17.2768	0.8874	9	17.9961	1.15639	9	29.1655	19.5552	14.98	3	9	227	26.1362	8.27979
	Q8NFW8	N-acylneuraminate cytidylyltransferase OS=Homo sapiens GN=CMAS PE=1 SV=2 - [NEUA_HUMAN]	14.98	1	4	4	6	1.01981	6	7.9868	1.00206	6	18.7526	1.02947	6	25.449	0.970427	6	13.3204	0.90942	6	8.53577	1.02496	6	20.5572	0.920882	6	13.7621	1.03804	6	23.9404	7.48089	14.98	4	6	434	48.3487	7.92822
	O00571	ATP-dependent RNA helicase DDX3X OS=Homo sapiens GN=DDX3X PE=1 SV=3 - [DDX3X_HUMAN]	14.95	3	7	8	20	0.967776	16	15.988	1.11905	16	44.9986	0.897551	16	46.5882	0.884932	16	10.7143	0.935762	16	8.78667	1.04085	16	17.8607	0.876035	16	12.8237	0.872101	16	20.2646	35.0468	14.95	8	20	662	73.198	7.18115
	Q9UHV9	Prefoldin subunit 2 OS=Homo sapiens GN=PFDN2 PE=1 SV=1 - [PFD2_HUMAN]	14.94	1	2	2	8	1.06595	8	9.83301	0.894916	8	36.9937	0.738015	8	14.4792	0.909162	8	8.53169	0.983765	8	5.96867	1.08103	8	20.5952	0.880512	8	22.8381	0.866861	8	11.9609	20.1251	14.94	2	8	154	16.6376	6.58057
	Q16531	DNA damage-binding protein 1 OS=Homo sapiens GN=DDB1 PE=1 SV=1 - [DDB1_HUMAN]	14.91	1	13	13	23	1.02414	23	14.8445	1.21652	23	25.386	0.966197	23	23.7016	0.900664	23	12.9569	0.958774	23	13.3189	1.09428	23	33.427	0.892991	23	20.0578	0.947916	23	13.8003	37.3095	14.91	13	23	1140	126.887	5.26221
	Q6IAA8	Ragulator complex protein LAMTOR1 OS=Homo sapiens GN=LAMTOR1 PE=1 SV=2 - [LTOR1_HUMAN]	14.91	1	2	2	2	0.928828	2	4.14405	0.979995	2	35.6732	1.00632	2	36.0299	0.95378	2	3.81777	0.874736	2	2.27992	0.985881	2	11.7242	0.956362	2	22.4031	0.968489	2	16.893	0	14.91	2	2	161	17.7338	5.14795
	Q9H2H8	Peptidyl-prolyl cis-trans isomerase-like 3 OS=Homo sapiens GN=PPIL3 PE=1 SV=1 - [PPIL3_HUMAN]	14.91	1	2	2	2	1.01387	2	8.51581	0.727004	2	5.05992	0.686491	2	5.09717	0.957369	2	8.55319	0.88883	2	6.60416	1.18275	2	11.4859	0.94614	2	14.6778	0.968157	2	2.09206	0	14.91	2	2	161	18.1429	6.78564
	Q9UJZ1	Stomatin-like protein 2, mitochondrial OS=Homo sapiens GN=STOML2 PE=1 SV=1 - [STML2_HUMAN]	14.89	1	4	4	9	1.07205	9	5.41193	1.22797	9	25.0543	0.979967	9	37.8276	0.881753	9	5.6086	0.928973	9	4.64441	1.17249	9	11.0975	0.910568	9	15.5963	0.828316	9	19.5508	21.9457	14.89	4	9	356	38.5102	7.38623
	O75533	Splicing factor 3B subunit 1 OS=Homo sapiens GN=SF3B1 PE=1 SV=3 - [SF3B1_HUMAN]	14.88	1	14	14	39	1.02685	39	11.5709	1.14888	39	31.2998	0.964357	39	35.3532	0.899174	39	7.25975	0.93387	39	12.7034	1.09274	39	23.7159	0.903296	39	16.1759	0.927461	39	20.4029	50.6801	14.88	14	39	1304	145.738	7.09326
	Q9GZS3	WD repeat-containing protein 61 OS=Homo sapiens GN=WDR61 PE=1 SV=1 - [WDR61_HUMAN]	14.75	1	2	2	3	1.04632	3	6.24294	1.03748	3	1.7759	0.999288	3	6.02865	0.830292	3	6.95355	1.06556	3	6.93124	1.06165	3	4.54419	0.892343	3	1.02207	0.758784	3	13.8331	2.8658	14.75	2	3	305	33.5598	5.46533
	Q12904	Aminoacyl tRNA synthase complex-interacting multifunctional protein 1 OS=Homo sapiens GN=AIMP1 PE=1 SV=2 - [AIMP1_HUMAN]	14.74	11	3	4	6	0.972019	5	15.5811	0.724429	5	43.9643	1.07281	5	9.9355	0.945361	5	12.8098	0.910184	5	11.3575	0.974829	5	43.3725	1.0093	5	4.47557	0.897222	5	17.3766	14.0915	14.74	4	6	312	34.3311	8.42627
	Q99848	Probable rRNA-processing protein EBP2 OS=Homo sapiens GN=EBNA1BP2 PE=1 SV=2 - [EBP2_HUMAN]	14.71	1	3	3	4	1.05679	4	6.96015	1.07166	4	6.7592	0.889239	4	25.2445	0.923236	4	1.89216	0.966667	4	3.93461	1.14995	4	8.55831	0.932968	4	28.2794	0.946041	4	11.115	4.99655	14.71	3	4	306	34.8304	10.0962
	Q15637	Splicing factor 1 OS=Homo sapiens GN=SF1 PE=1 SV=4 - [SF01_HUMAN]	14.71	1	5	5	11	1.04655	11	10.2586	1.04044	11	33.828	0.979477	11	21.8331	0.922506	11	13.047	0.919864	11	10.8696	1.11606	11	23.9476	1.1226	11	7.30404	0.885802	11	13.5485	16.0835	14.71	5	11	639	68.2859	8.98291
	Q02218	2-oxoglutarate dehydrogenase, mitochondrial OS=Homo sapiens GN=OGDH PE=1 SV=3 - [ODO1_HUMAN]	14.66	2	11	11	15	1.0735	15	10.4283	1.1043	15	44.8278	0.961102	15	26.8089	0.920629	15	10.2359	0.976979	15	19.51	1.17348	15	29.9431	0.909338	15	12.0459	0.954532	15	9.00834	16.7825	14.66	11	15	1023	115.861	6.85889
	P49720	Proteasome subunit beta type-3 OS=Homo sapiens GN=PSMB3 PE=1 SV=2 - [PSB3_HUMAN]	14.63	1	2	2	7	1.03938	7	7.42972	1.45854	7	21.0885	1.09147	7	27.5172	0.821169	7	24.2438	1.02549	7	12.9551	1.13308	7	23.928	0.720603	7	11.6257	1.00157	7	7.38759	11.2069	14.63	2	7	205	22.9335	6.55127
	P55010	Eukaryotic translation initiation factor 5 OS=Homo sapiens GN=EIF5 PE=1 SV=2 - [IF5_HUMAN]	14.62	1	6	6	13	1.05355	13	12.9713	1.07464	13	12.8407	0.923786	13	18.7559	0.926773	13	10.8557	0.932443	13	9.61513	1.19097	13	32.9745	0.904179	13	14.4994	0.910467	13	13.4906	23.5482	14.62	6	13	431	49.1918	5.57959
	P43243	Matrin-3 OS=Homo sapiens GN=MATR3 PE=1 SV=2 - [MATR3_HUMAN]	14.52	1	9	9	17	1.00003	17	10.1854	1.0726	17	35.1469	0.939739	17	31.413	0.836494	17	7.82512	0.960699	17	17.1199	1.05522	17	20.243	0.812886	17	18.1434	0.973837	17	11.016	27.1439	14.52	9	17	847	94.5648	6.25244
	Q6XQN6	Nicotinate phosphoribosyltransferase OS=Homo sapiens GN=NAPRT1 PE=1 SV=2 - [PNCB_HUMAN]	14.5	1	6	6	18	0.985555	18	4.44773	1.01012	18	30.9442	0.932153	18	35.9958	0.941478	18	18.0868	0.993034	18	15.6183	0.978053	18	21.7517	0.890937	18	21.4833	1.07035	18	12.9201	38.9713	14.5	6	18	538	57.542	5.68115
	P28062	Proteasome subunit beta type-8 OS=Homo sapiens GN=PSMB8 PE=1 SV=3 - [PSB8_HUMAN]	14.49	1	3	3	5	0.947249	5	18.8808	0.915505	5	68.1553	0.756697	5	54.3893	0.920223	5	8.2547	0.969355	5	9.3982	0.946465	5	38.7949	0.942019	5	28.5027	1.00654	5	13.3754	11.9891	14.49	3	5	276	30.3346	7.43018
	P41250	Glycine--tRNA ligase OS=Homo sapiens GN=GARS PE=1 SV=3 - [SYG_HUMAN]	14.48	1	8	8	12	0.983545	12	9.55584	1.22671	12	48.5878	0.949119	12	21.9313	0.874916	12	16.9059	0.898424	12	33.8402	1.12279	12	51.1398	0.853022	12	15.7164	0.996935	12	33.5517	21.8847	14.48	8	12	739	83.1126	7.03467
	O14880	Microsomal glutathione S-transferase 3 OS=Homo sapiens GN=MGST3 PE=1 SV=1 - [MGST3_HUMAN]	14.47	1	2	2	2	0.971139	2	4.46501	1.70837	2	8.655	1.54617	2	9.25899	0.878932	2	3.86385	0.957988	2	9.91048	0.981649	2	12.5069	0.766835	2	3.47637	1.06866	2	13.0451	4.86913	14.47	2	2	152	16.5056	9.37842
	P47914	60S ribosomal protein L29 OS=Homo sapiens GN=RPL29 PE=1 SV=2 - [RL29_HUMAN]	14.47	1	2	2	3	0.913096	3	3.05091	0.827818	3	28.4538	0.807803	3	16.1996	0.950405	3	9.58789	0.757311	3	1.02932	1.34308	3	15.0068	1.04208	3	6.22217	0.954668	3	7.25977	7.48355	14.47	2	3	159	17.7411	11.6636
	Q86UE4	Protein LYRIC OS=Homo sapiens GN=MTDH PE=1 SV=2 - [LYRIC_HUMAN]	14.43	1	6	6	10	0.979605	10	9.84953	1.14211	10	36.0323	0.979483	10	41.4088	0.934795	10	12.5159	1.04995	10	6.98577	0.994728	10	16.4001	0.961579	10	13.1001	0.896491	10	17.2826	11.4426	14.43	6	10	582	63.7988	9.31982
	P61927	60S ribosomal protein L37 OS=Homo sapiens GN=RPL37 PE=1 SV=2 - [RL37_HUMAN]	14.43	1	2	2	2	0.967838	2	18.1445	0.917067	2	25.167	0.854524	2	40.349	0.901832	2	3.94356	0.922961	2	10.4125	1.01962	2	26.3847	0.839699	2	19.2582	1.00545	2	17.9018	6.06114	14.43	2	2	97	11.0709	11.7368
	P55809	Succinyl-CoA:3-ketoacid coenzyme A transferase 1, mitochondrial OS=Homo sapiens GN=OXCT1 PE=1 SV=1 - [SCOT1_HUMAN]	14.42	1	4	4	7	1.01239	7	14.028	1.34895	7	31.3544	0.968007	7	40.2332	0.912699	7	22.5204	0.914279	7	15.842	1.12053	7	20.3795	0.804361	7	28.6976	0.842293	7	15.4028	9.31399	14.42	4	7	520	56.1219	7.45947
	O43776	Asparagine--tRNA ligase, cytoplasmic OS=Homo sapiens GN=NARS PE=1 SV=1 - [SYNC_HUMAN]	14.42	1	5	5	18	1.04924	18	12.8565	1.24751	18	11.8241	0.944858	18	26.6438	0.845811	18	17.5773	0.914848	18	12.5495	1.1401	18	37.853	0.883115	18	14.4753	0.772715	18	34.5905	18.5738	14.42	5	18	548	62.9025	6.25244
	P78540	Arginase-2, mitochondrial OS=Homo sapiens GN=ARG2 PE=1 SV=1 - [ARGI2_HUMAN]	14.41	1	3	3	9	1.05347	9	5.31295	0.883214	9	27.5626	0.792355	9	21.9262	0.878684	9	15.7292	0.9065	9	18.9879	1.2919	9	22.1555	0.873062	9	10.805	0.899668	9	25.2271	19.5097	14.41	3	9	354	38.5539	6.46826
	P58546	Myotrophin OS=Homo sapiens GN=MTPN PE=1 SV=2 - [MTPN_HUMAN]	14.41	1	1	1	8	1.11649	8	13.4862	0.988895	8	31.8278	0.747655	8	18.4487	0.86584	8	16.002	1.01443	8	17.7027	1.33434	8	11.6138	0.89484	8	16.1844	0.821128	8	17.8328	11.4874	14.41	1	8	118	12.8866	5.51611
	Q9NRX4	14 kDa phosphohistidine phosphatase OS=Homo sapiens GN=PHPT1 PE=1 SV=1 - [PHP14_HUMAN]	14.4	1	2	2	2	1.11779	2	26.5632	0.818089	2	13.8967	0.695734	2	19.7541	0.950608	2	7.29358	1.22085	2	27.025	1.00843	2	24.3322	1.13684	2	2.70607	0.794745	2	17.1319	4.31836	14.4	2	2	125	13.8237	6.07471
	P06753	Tropomyosin alpha-3 chain OS=Homo sapiens GN=TPM3 PE=1 SV=2 - [TPM3_HUMAN]	14.39	1	2	6	49	1.05796	20	14.1907	1.1005	20	43.77	0.823212	20	39.4057	0.929555	20	10.4963	0.983957	20	17.9241	1.19729	20	46.3586	0.888555	20	18.0289	0.991155	20	17.67	97.6532	14.39	6	49	285	32.9298	4.71631
	Q92905	COP9 signalosome complex subunit 5 OS=Homo sapiens GN=COPS5 PE=1 SV=4 - [CSN5_HUMAN]	14.37	1	3	3	5	0.919139	5	18.9567	1.21706	5	22.4817	0.908436	5	39.3403	0.84277	5	7.44374	0.974656	5	21.7602	1.08067	5	23.955	0.790994	5	18.9174	0.887521	5	26.6015	1.99936	14.37	3	5	334	37.5547	6.53662
	P55884	Eukaryotic translation initiation factor 3 subunit B OS=Homo sapiens GN=EIF3B PE=1 SV=3 - [EIF3B_HUMAN]	14.37	1	10	10	15	1.04887	15	9.6108	0.888493	15	17.1261	0.754568	15	29.0313	0.925551	15	7.28365	0.920756	15	9.0689	1.1474	15	13.4127	0.900786	15	12.239	0.904459	15	10.5623	14.7311	14.37	10	15	814	92.4238	4.99561
	P61163	Alpha-centractin OS=Homo sapiens GN=ACTR1A PE=1 SV=1 - [ACTZ_HUMAN]	14.36	2	3	3	6	1.17547	5	17.8057	1.0431	5	34.736	0.865422	5	22.7945	0.853842	5	13.6198	1.10081	5	18.5038	1.2225	5	16.7379	0.874581	5	7.20994	0.855849	5	14.2067	11.9647	14.36	3	6	376	42.5869	6.63916
	P20073	Annexin A7 OS=Homo sapiens GN=ANXA7 PE=1 SV=3 - [ANXA7_HUMAN]	14.34	1	6	6	16	1.10284	16	10.2505	1.12326	16	49.8304	0.879291	16	37.8904	0.899382	16	15.7438	0.972635	16	9.81717	1.2207	16	15.6868	0.918862	16	17.0924	0.867619	16	24.9074	37.8455	14.34	6	16	488	52.7058	5.68115
	Q6IBS0	Twinfilin-2 OS=Homo sapiens GN=TWF2 PE=1 SV=2 - [TWF2_HUMAN]	14.33	1	3	3	4	1.01037	4	8.03982	0.849605	4	59.8055	0.685579	4	67.0547	0.836891	4	0.862596	0.908561	4	9.10711	1.14627	4	15.2987	0.892342	4	3.18398	0.784586	4	3.72526	5.07687	14.33	3	4	349	39.5233	6.84424
	P35613	Basigin OS=Homo sapiens GN=BSG PE=1 SV=2 - [BASI_HUMAN]	14.29	1	4	4	10	1.12331	10	6.36641	1.24057	10	8.39029	1.06058	10	18.4594	0.938451	10	7.58557	0.922457	10	12.3637	1.39353	10	14.8358	0.862178	10	9.96977	0.975554	10	23.1343	13.0046	14.29	4	10	385	42.1741	5.65576
	P60900	Proteasome subunit alpha type-6 OS=Homo sapiens GN=PSMA6 PE=1 SV=1 - [PSA6_HUMAN]	14.23	1	3	3	8	1.02938	8	8.83733	0.929567	8	38.9131	0.714	8	28.7238	0.865112	8	7.64039	0.972821	8	10.9581	1.11027	8	17.8527	0.868357	8	7.0947	0.829857	8	13.1351	17.241	14.23	3	8	246	27.3818	6.75635
	P36776	Lon protease homolog, mitochondrial OS=Homo sapiens GN=LONP1 PE=1 SV=2 - [LONM_HUMAN]	14.18	1	8	8	15	1.06277	15	16.8695	1.20866	15	19.4881	0.978478	15	27.8443	0.789515	15	11.6807	0.74806	15	42.9907	1.43711	15	45.6767	0.941207	15	26.635	0.81194	15	46.4503	18.1167	14.18	8	15	959	106.422	6.39209
	P23919	Thymidylate kinase OS=Homo sapiens GN=DTYMK PE=1 SV=4 - [KTHY_HUMAN]	14.15	1	3	3	7	1.05802	7	11.8939	0.875948	7	24.8507	0.852593	7	9.55915	0.969975	7	8.44192	0.953629	7	5.60352	1.11115	7	19.3855	1.01432	7	4.33008	0.908483	7	12.4764	12.768	14.15	3	7	212	23.8045	8.26514
	Q15382	GTP-binding protein Rheb OS=Homo sapiens GN=RHEB PE=1 SV=1 - [RHEB_HUMAN]	14.13	1	2	2	4	0.953297	4	5.35494	1.06393	4	9.875	1.02118	4	4.84045	0.988784	4	3.31053	0.848338	4	1.86278	1.10009	4	9.7641	1.00308	4	16.9686	0.901524	4	3.87845	7.96399	14.13	2	4	184	20.4845	5.92236
	P29350	Tyrosine-protein phosphatase non-receptor type 6 OS=Homo sapiens GN=PTPN6 PE=1 SV=1 - [PTN6_HUMAN]	14.12	1	6	6	13	1.07298	13	5.96931	1.24752	13	54.4797	1.0221	13	49.8899	0.919238	13	14.3191	1.01824	13	9.52365	1.08737	13	7.27339	0.976543	13	20.9867	0.933712	13	15.7932	20.8604	14.12	6	13	595	67.5191	7.78174
	P07602	Proactivator polypeptide OS=Homo sapiens GN=PSAP PE=1 SV=2 - [SAP_HUMAN]	14.12	1	7	7	27	1.15265	27	18.8323	1.22017	27	19.0136	0.849737	27	32.9098	0.875792	27	10.9933	0.926456	27	33.5152	1.35794	27	30.6747	0.80728	26	29.7146	1.18865	27	27.4668	53.6958	14.12	7	27	524	58.0739	5.17334
	Q13151	Heterogeneous nuclear ribonucleoprotein A0 OS=Homo sapiens GN=HNRNPA0 PE=1 SV=1 - [ROA0_HUMAN]	14.1	1	2	4	33	1.1629	2	9.69623	1.08086	2	33.7672	0.760932	2	17.5864	0.818694	2	25.4805	0.991851	2	14.3605	1.38987	2	4.34871	0.805128	2	19.1557	0.831387	2	31.7123	33.8624	14.1	4	33	305	30.8218	9.29053
	O95139	NADH dehydrogenase [ubiquinone] 1 beta subcomplex subunit 6 OS=Homo sapiens GN=NDUFB6 PE=1 SV=3 - [NDUB6_HUMAN]	14.06	1	1	1	1	1.14594	1		1.13873	1		0.9775	1		0.983692	1		1.08565	1		1.19775	1		1.34931	1		0.670483	1		0	14.06	1	1	128	15.4791	9.62744
	O00410	Importin-5 OS=Homo sapiens GN=IPO5 PE=1 SV=4 - [IPO5_HUMAN]	14.04	2	12	12	18	1.06985	18	15.3808	1.28394	18	38.7684	0.917467	18	47.0464	0.868235	18	15.3721	0.970845	18	22.2981	1.19749	18	42.0224	0.888832	18	24.1249	0.894493	18	29.9242	27.3242	14.04	12	18	1097	123.55	4.94482
	P05386	60S acidic ribosomal protein P1 OS=Homo sapiens GN=RPLP1 PE=1 SV=1 - [RLA1_HUMAN]	14.04	1	1	1	9	0.997492	9	2.47919	0.918309	9	11.1361	0.773515	9	6.2965	0.834827	9	7.78036	0.734648	9	14.6719	1.39026	9	6.6899	0.913262	9	7.18063	0.73402	9	22.0508	27.4742	14.04	1	9	114	11.5067	4.32275
	Q92530	Proteasome inhibitor PI31 subunit OS=Homo sapiens GN=PSMF1 PE=1 SV=2 - [PSMF1_HUMAN]	14.02	1	3	3	6	1.09919	6	6.6916	1.21551	6	17.6548	0.913687	6	8.99094	0.903754	6	12.9557	0.972788	6	12.7843	1.22338	6	7.26158	0.905694	6	11.4093	0.905097	6	23.8537	12.4945	14.02	3	6	271	29.798	5.74463
	Q9NVJ2	ADP-ribosylation factor-like protein 8B OS=Homo sapiens GN=ARL8B PE=1 SV=1 - [ARL8B_HUMAN]	13.98	2	2	2	2	0.978938	2	8.84803	0.994451	2	43.2354	0.863431	2	58.1103	0.849961	2	3.71225	0.913528	2	24.6978	1.00806	2	1.28359	0.816214	2	3.81716	0.907059	2	14.8142	3.8139	13.98	2	2	186	21.5251	8.42627
	Q14697	Neutral alpha-glucosidase AB OS=Homo sapiens GN=GANAB PE=1 SV=3 - [GANAB_HUMAN]	13.98	1	10	10	24	1.01834	24	11.9247	1.2556	24	20.3579	1.12645	24	24.9182	0.888343	24	11.5237	0.983835	24	16.9722	1.10052	24	32.2998	0.867852	24	10.7179	0.974032	24	18.4127	39.1245	13.98	10	24	944	106.807	6.13818
	P16188	HLA class I histocompatibility antigen, A-30 alpha chain OS=Homo sapiens GN=HLA-A PE=1 SV=2 - [1A30_HUMAN]	13.97	10	0	4	12																									22.7579	13.97	4	12	365	40.8792	6.1001
	P08621	U1 small nuclear ribonucleoprotein 70 kDa OS=Homo sapiens GN=SNRNP70 PE=1 SV=2 - [RU17_HUMAN]	13.96	1	6	6	8	0.990992	8	8.32971	0.943484	8	47.0956	0.929738	8	31.8918	0.947268	8	18.2195	0.872986	8	9.57763	1.1736	8	23.2175	0.98554	8	15.8492	0.877467	8	14.4588	16.0102	13.96	6	8	437	51.5258	9.93506
	Q9P2J5	Leucine--tRNA ligase, cytoplasmic OS=Homo sapiens GN=LARS PE=1 SV=2 - [SYLC_HUMAN]	13.95	1	11	11	20	1.0356	20	11.7916	1.16621	20	45.2003	0.960292	20	50.2304	0.867886	20	12.0785	0.987891	20	14.2239	1.06083	20	18.8629	0.928348	20	17.4561	0.826666	20	30.3214	33.1497	13.95	11	20	1176	134.379	7.29834
	P30508	HLA class I histocompatibility antigen, Cw-12 alpha chain OS=Homo sapiens GN=HLA-C PE=2 SV=2 - [1C12_HUMAN]	13.93	17	1	4	12	1.10115	1		2.17294	1		1.49594	1		0.758076	1		1.09368	1		1.10512	1		0.617235	1		1.16805	1		19.573	13.93	4	12	366	40.8601	6.30322
	P41223	Protein BUD31 homolog OS=Homo sapiens GN=BUD31 PE=1 SV=2 - [BUD31_HUMAN]	13.89	1	1	1	3	1.05421	3	8.74351	0.926838	3	28.0579	0.730726	3	3.13251	0.727022	3	7.69464	0.998727	3	43.4532	1.07994	3	4.09444	0.692983	3	4.00391	0.777634	3	18.4312	5.21589	13.89	1	3	144	16.9886	8.82178
	P63010	AP-2 complex subunit beta OS=Homo sapiens GN=AP2B1 PE=1 SV=1 - [AP2B1_HUMAN]	13.87	1	6	9	21	1.04574	9	2.49787	1.18582	9	14.4054	0.98609	9	5.91877	0.876046	9	25.9697	0.809472	9	5.77156	1.36649	9	17.3781	1.05703	9	22.765	0.793795	9	47.516	35.5279	13.87	9	21	937	104.486	5.37646
	P07384	Calpain-1 catalytic subunit OS=Homo sapiens GN=CAPN1 PE=1 SV=1 - [CAN1_HUMAN]	13.87	1	8	8	23	1.06712	23	9.89528	1.3052	23	14.6228	0.965824	23	26.6255	0.852191	23	8.67597	0.913216	23	10.9968	1.24065	23	18.416	0.862505	23	10.0266	0.950396	23	15.3601	47.2235	13.87	8	23	714	81.8382	5.66846
	Q14683	Structural maintenance of chromosomes protein 1A OS=Homo sapiens GN=SMC1A PE=1 SV=2 - [SMC1A_HUMAN]	13.87	1	12	12	18	1.01887	18	10.3187	1.24741	18	26.0397	1.05107	18	24.6793	0.879412	18	7.2059	1.01416	18	12.0137	1.04391	18	14.7822	0.829488	18	14.8174	0.958341	18	12.0677	20.3413	13.87	12	18	1233	143.144	7.63525
	P61221	ATP-binding cassette sub-family E member 1 OS=Homo sapiens GN=ABCE1 PE=1 SV=1 - [ABCE1_HUMAN]	13.86	1	7	7	10	0.961621	10	7.67693	0.925915	10	53.5491	1.01106	10	53.0098	0.996795	10	9.29038	0.944078	10	17.2351	0.983444	10	31.0535	0.966757	10	15.9771	1.00448	10	13.3219	10.4319	13.86	7	10	599	67.271	8.33838
	P07858	Cathepsin B OS=Homo sapiens GN=CTSB PE=1 SV=3 - [CATB_HUMAN]	13.86	1	4	4	8	1.10661	8	8.54308	1.11433	8	36.4975	0.829576	8	11.7561	0.94372	8	15.2911	1.0171	8	20.7682	1.33207	8	21.749	0.899468	8	9.11239	0.99177	8	23.8792	11.1276	13.86	4	8	339	37.7968	6.30322
	Q14166	Tubulin--tyrosine ligase-like protein 12 OS=Homo sapiens GN=TTLL12 PE=1 SV=2 - [TTL12_HUMAN]	13.82	1	6	6	6	1.06681	6	8.51466	1.27855	6	8.03941	1.01256	6	17.5842	0.864702	6	10.7689	0.989211	6	8.45739	1.23108	6	18.1845	0.92989	6	10.0461	0.764217	6	7.06508	4.92716	13.82	6	6	644	74.356	5.52881
	P40121	Macrophage-capping protein OS=Homo sapiens GN=CAPG PE=1 SV=2 - [CAPG_HUMAN]	13.79	1	4	4	10	0.993367	10	2.57209	1.04545	10	35.5998	0.918095	10	32.5032	0.968963	10	8.95147	0.936364	10	15.6814	1.12372	10	20.2543	0.955543	10	16.3533	0.980615	10	14.4745	25.1448	13.79	4	10	348	38.4745	6.18896
	Q15388	Mitochondrial import receptor subunit TOM20 homolog OS=Homo sapiens GN=TOMM20 PE=1 SV=1 - [TOM20_HUMAN]	13.79	1	1	1	2	1.15063	2	4.14565	1.19595	2	8.08413	1.11033	2	17.8904	1.06826	2	5.53913	1.12073	2	7.2748	1.18685	2	18.6574	0.823109	2	5.98515	1.4142	2	11.2673	6.25566	13.79	1	2	145	16.2877	8.60205
	O14907	Tax1-binding protein 3 OS=Homo sapiens GN=TAX1BP3 PE=1 SV=2 - [TX1B3_HUMAN]	13.71	1	1	1	1	1.14418	1		0.893744	1		0.670933	1		0.858937	1		1.16486	1		1.12133	1		0.833108	1		0.88135	1		0	13.71	1	1	124	13.7261	8.48486
	Q9HDC9	Adipocyte plasma membrane-associated protein OS=Homo sapiens GN=APMAP PE=1 SV=2 - [APMAP_HUMAN]	13.7	1	4	4	7	1.0475	7	5.42797	1.12169	7	17.1087	1.01546	7	4.78984	0.951019	7	4.78839	1.00447	7	6.26125	1.02059	7	13.4656	0.888161	7	15.0619	1.04882	7	6.0252	11.5294	13.7	4	7	416	46.4509	6.16357
	P30049	ATP synthase subunit delta, mitochondrial OS=Homo sapiens GN=ATP5D PE=1 SV=2 - [ATPD_HUMAN]	13.69	1	2	2	14	0.995246	14	8.80451	1.04138	14	42.278	1.01985	14	46.3939	0.982039	14	11.4626	0.981048	14	12.367	1.02115	14	17.0645	0.94961	14	16.993	1.08037	14	24.7452	22.7173	13.69	2	14	168	17.4792	5.49072
	P17066	Heat shock 70 kDa protein 6 OS=Homo sapiens GN=HSPA6 PE=1 SV=2 - [HSP76_HUMAN]	13.69	2	1	7	38	1.06386	1		1.42218	1		0.838287	1		0.627081	1		0.890847	1		1.26915	1		0.712402	1		0.541281	1		63.866	13.69	7	38	643	70.9842	6.13818
	P28074	Proteasome subunit beta type-5 OS=Homo sapiens GN=PSMB5 PE=1 SV=3 - [PSB5_HUMAN]	13.69	1	3	3	6	1.08317	6	3.10847	1.11693	6	21.7505	0.997377	6	30.6506	0.953612	6	5.39484	0.972276	6	11.8077	1.16881	6	5.84392	0.936498	6	17.8628	0.968577	6	3.31895	8.98485	13.69	3	6	263	28.4622	6.91748
	Q9H4G4	Golgi-associated plant pathogenesis-related protein 1 OS=Homo sapiens GN=GLIPR2 PE=1 SV=3 - [GAPR1_HUMAN]	13.64	1	1	1	1	1.12022	1		1.44181	1		0.959962	1		0.745851	1		0.792826	1		1.60146	1		0.861021	1		0.615321	1		0	13.64	1	1	154	17.2075	9.40771
	Q7RTV0	PHD finger-like domain-containing protein 5A OS=Homo sapiens GN=PHF5A PE=1 SV=1 - [PHF5A_HUMAN]	13.64	1	2	2	3	1.02162	3	0.655662	0.80166	3	14.2426	0.731595	3	13.61	0.944199	3	13.0063	0.900082	3	3.90889	1.13671	3	3.05942	0.971127	3	16.961	0.918869	3	8.51879	4.29399	13.64	2	3	110	12.397	8.41162
	P53396	ATP-citrate synthase OS=Homo sapiens GN=ACLY PE=1 SV=3 - [ACLY_HUMAN]	13.62	1	12	12	13	1.02947	13	6.77558	0.915162	13	22.9642	0.840492	13	26.2126	0.952348	13	7.18624	0.936549	13	11.0133	1.14471	13	13.7776	0.922802	13	13.7942	0.977532	13	3.71375	23.1257	13.62	12	13	1101	120.762	7.32764
	P10155	60 kDa SS-A/Ro ribonucleoprotein OS=Homo sapiens GN=TROVE2 PE=1 SV=2 - [RO60_HUMAN]	13.57	1	7	7	13	1.09914	13	8.84432	0.985601	13	26.9654	0.902004	13	38.0962	0.969526	13	10.7352	1.09363	13	13.3391	1.2095	13	17.7745	0.896238	13	10.0866	0.981879	13	12.0815	23.4786	13.57	7	13	538	60.6312	8.03076
	Q9H773	dCTP pyrophosphatase 1 OS=Homo sapiens GN=DCTPP1 PE=1 SV=1 - [DCTP1_HUMAN]	13.53	1	2	2	2	1.03124	2	7.80057	0.92689	2	48.944	0.824724	2	51.4995	0.917568	2	5.63214	1.02733	2	10.5372	1.07648	2	24.88	0.922595	2	20.8236	0.930831	2	12.6613	2.4703	13.53	2	2	170	18.6694	5.03369
	Q9NQG5	Regulation of nuclear pre-mRNA domain-containing protein 1B OS=Homo sapiens GN=RPRD1B PE=1 SV=1 - [RPR1B_HUMAN]	13.5	1	3	3	7	0.984573	7	14.5842	1.15636	7	39.2158	0.917603	7	41.8585	0.880733	7	2.65469	1.05308	7	27.2842	0.905471	7	47.4884	0.787279	7	11.9502	0.904025	7	11.8893	16.1922	13.5	3	7	326	36.8772	5.97314
	Q15459	Splicing factor 3A subunit 1 OS=Homo sapiens GN=SF3A1 PE=1 SV=1 - [SF3A1_HUMAN]	13.49	1	8	8	17	1.01866	17	5.73476	1.03349	17	17.5107	0.859272	17	19.5606	0.858602	17	14.649	0.976985	17	10.1027	1.1481	17	19.7668	0.865971	17	16.6195	0.885896	17	18.5377	30.5024	13.49	8	17	793	88.8305	5.22412
	P28331	NADH-ubiquinone oxidoreductase 75 kDa subunit, mitochondrial OS=Homo sapiens GN=NDUFS1 PE=1 SV=3 - [NDUS1_HUMAN]	13.48	1	7	7	12	1.04229	12	12.1524	0.936499	12	46.5773	0.818906	12	25.2926	0.976693	12	6.51742	0.977961	12	9.20914	1.10994	12	22.6967	0.939933	12	17.0243	0.947613	12	14.98	17.4319	13.48	7	12	727	79.4165	6.22705
	A6NL28	Putative tropomyosin alpha-3 chain-like protein OS=Homo sapiens PE=5 SV=2 - [TPM3L_HUMAN]	13.45	1	2	3	27	1.06231	16	11.3307	1.18647	16	17.1424	0.955319	16	14.8744	0.901635	16	11.2652	0.929551	16	23.7186	1.21969	16	28.6208	0.90298	16	13.3818	0.980345	16	34.3461	44.6287	13.45	3	27	223	26.2529	4.51318
	O60841	Eukaryotic translation initiation factor 5B OS=Homo sapiens GN=EIF5B PE=1 SV=4 - [IF2P_HUMAN]	13.44	1	12	12	17	0.999995	17	7.65665	1.11317	17	36.8025	0.964355	17	34.854	0.87459	17	5.91842	0.974549	17	11.9838	1.12755	17	31.0366	0.896975	17	14.5962	0.986305	17	13.431	26.7497	13.44	12	17	1220	138.742	5.49072
	P51151	Ras-related protein Rab-9A OS=Homo sapiens GN=RAB9A PE=1 SV=1 - [RAB9A_HUMAN]	13.43	1	2	2	3	1.08771	3	5.32045	0.93409	3	3.56013	0.802359	3	25.3057	0.968426	3	6.76189	1.01712	3	1.62734	1.16613	3	15.2448	0.885264	3	5.60953	0.930578	3	29.9778	6.99619	13.43	2	3	201	22.8232	5.46533
	P43487	Ran-specific GTPase-activating protein OS=Homo sapiens GN=RANBP1 PE=1 SV=1 - [RANG_HUMAN]	13.43	2	3	3	4	0.996543	4	16.9937	1.23503	4	7.90507	0.965472	4	10.8589	0.871403	4	2.70871	0.873925	4	2.09532	1.35916	4	10.272	0.811592	4	3.26896	0.903834	4	10.8489	9.35199	13.43	3	4	201	23.2956	5.2876
	P16219	Short-chain specific acyl-CoA dehydrogenase, mitochondrial OS=Homo sapiens GN=ACADS PE=1 SV=1 - [ACADS_HUMAN]	13.35	1	4	4	4	1.0664	4	4.89212	1.50571	4	6.40415	1.18236	4	17.7641	0.86807	4	6.98518	0.973704	4	8.71078	1.22094	4	6.90787	0.833617	4	8.35422	0.970679	4	9.88437	0	13.35	4	4	412	44.2688	7.98682
	P16671	Platelet glycoprotein 4 OS=Homo sapiens GN=CD36 PE=1 SV=2 - [CD36_HUMAN]	13.35	1	5	5	14	1.04429	14	17.2465	1.68263	14	22.5363	1.36022	14	48.2074	0.814486	14	15.7386	1.11381	14	11.6707	0.9837	14	23.3015	0.755555	14	11.9045	1.02266	14	24.4115	26.2756	13.35	5	14	472	53.0193	7.95752
	Q14318	Peptidyl-prolyl cis-trans isomerase FKBP8 OS=Homo sapiens GN=FKBP8 PE=1 SV=2 - [FKBP8_HUMAN]	13.35	1	4	4	7	1.06383	7	1.62329	1.20874	7	36.881	1.05226	7	9.96483	0.868077	7	15.2201	0.941728	7	12.4952	1.17877	7	1.88155	0.941695	7	10.2544	0.920266	7	22.5657	9.5969	13.35	4	7	412	44.5337	4.84326
	Q9NZJ9	Diphosphoinositol polyphosphate phosphohydrolase 2 OS=Homo sapiens GN=NUDT4 PE=1 SV=2 - [NUDT4_HUMAN]	13.33	1	1	1	4	0.976356	4	15.537	2.11785	4	13.1768	1.82201	4	17.2109	0.805403	4	5.75661	0.846593	4	22.1353	0.931456	4	20.9265	0.734904	4	10.7983	1.06868	4	13.4058	0	13.33	1	4	180	20.2932	6.354
	P08754	Guanine nucleotide-binding protein G(k) subunit alpha OS=Homo sapiens GN=GNAI3 PE=1 SV=3 - [GNAI3_HUMAN]	13.28	9	1	3	7	1.02778	1		1.09713	1		0.930944	1		0.872093	1		0.660034	1		1.5795	1		0.944991	1		0.786143	1		6.93322	13.28	3	7	354	40.5063	5.69385
	Q16181	Septin-7 OS=Homo sapiens GN=SEPT7 PE=1 SV=2 - [SEPT7_HUMAN]	13.27	1	6	6	17	1.03079	17	7.94009	1.06245	17	41.0926	0.987227	17	38.924	0.919386	17	8.87245	1.01408	17	11.6767	1.07361	17	21.0262	0.958759	17	20.7426	0.954696	17	20.3723	11.1669	13.27	6	17	437	50.648	8.63135
	Q9NVI7	ATPase family AAA domain-containing protein 3A OS=Homo sapiens GN=ATAD3A PE=1 SV=2 - [ATD3A_HUMAN]	13.25	2	2	6	17	1.0064	12	11.5047	1.2571	12	31.7085	1.13662	12	16.887	0.938225	12	6.86926	0.96812	12	13.3239	1.03282	12	22.1292	0.891657	12	33.9441	0.926121	12	22.9474	24.0382	13.25	6	17	634	71.3247	8.98291
	P03928	ATP synthase protein 8 OS=Homo sapiens GN=MT-ATP8 PE=1 SV=1 - [ATP8_HUMAN]	13.24	1	1	1	1	0.848137	1		0.511169	1		0.534066	1		0.886128	1		0.876815	1		0.826478	1		0.87844	1		0.893497	1		0	13.24	1	1	68	7.98616	9.90576
	P63218	Guanine nucleotide-binding protein G(I)/G(S)/G(O) subunit gamma-5 OS=Homo sapiens GN=GNG5 PE=1 SV=3 - [GBG5_HUMAN]	13.24	1	1	1	1	1.03129	1		1.26089	1		0.996777	1		0.81527	1		0.797435	1		1.32633	1		0.878522	1		0.751232	1		3.27933	13.24	1	1	68	7.31381	9.84717
	Q9NSD9	Phenylalanine--tRNA ligase beta subunit OS=Homo sapiens GN=FARSB PE=1 SV=3 - [SYFB_HUMAN]	13.24	1	7	7	10	1.00379	10	13.1533	1.06904	10	17.9666	0.800123	10	36.9443	0.923444	10	8.40542	0.911763	10	14.3695	1.16322	10	39.1913	0.887102	10	11.3083	0.948281	10	10.4561	16.455	13.24	7	10	589	66.0735	6.84424
	P35244	Replication protein A 14 kDa subunit OS=Homo sapiens GN=RPA3 PE=1 SV=1 - [RFA3_HUMAN]	13.22	1	1	1	5	1.19652	5	2.98774	1.29185	5	26.5482	0.996407	5	26.7428	0.998616	5	11.524	1.06292	5	12.1153	1.1446	5	26.9384	0.919561	5	21.8483	1.09844	5	6.42014	2.10599	13.22	1	5	121	13.5599	5.08447
	P30740	Leukocyte elastase inhibitor OS=Homo sapiens GN=SERPINB1 PE=1 SV=1 - [ILEU_HUMAN]	13.19	1	4	4	15	1.04347	15	7.54814	0.717314	15	15.5073	0.632648	15	21.135	0.954006	15	16.1308	0.942524	15	11.0671	1.21555	15	15.9939	0.996989	15	18.7224	0.914869	15	13.4666	30.5188	13.19	4	15	379	42.7147	6.27783
	Q9NX55	Huntingtin-interacting protein K OS=Homo sapiens GN=HYPK PE=1 SV=2 - [HYPK_HUMAN]	13.18	1	1	1	3	0.956699	3	1.74814	0.87183	3	18.1113	0.992266	3	10.4369	1.03475	3	9.32492	1.10225	3	37.5477	0.662106	3	34.1622	0.90365	3	12.7223	1.147	3	8.12596	10.7348	13.18	1	3	129	14.6564	4.93213
	P51608	Methyl-CpG-binding protein 2 OS=Homo sapiens GN=MECP2 PE=1 SV=1 - [MECP2_HUMAN]	13.17	1	4	4	10	1.09225	10	10.0804	0.705458	10	128.888	0.619444	10	119.067	0.906731	10	8.7418	0.992455	10	15.3703	1.10943	10	18.8947	0.845402	10	14.4734	1.00183	10	17.9485	18.688	13.17	4	10	486	52.4087	9.94971
	Q9Y287	Integral membrane protein 2B OS=Homo sapiens GN=ITM2B PE=1 SV=1 - [ITM2B_HUMAN]	13.16	1	2	2	2	1.10767	2	0.819307	1.73468	2	58.7828	1.37888	2	39.3655	0.880471	2	17.4731	0.956262	2	7.71867	1.19585	2	3.03986	0.769875	2	28.2981	1.12068	2	6.58394	0	13.16	2	2	266	30.3184	5.13525
	Q14566	DNA replication licensing factor MCM6 OS=Homo sapiens GN=MCM6 PE=1 SV=1 - [MCM6_HUMAN]	13.15	1	9	9	21	0.98656	21	15.0318	1.1178	21	24.3964	0.971271	21	31.0816	0.90693	21	12.5598	0.91935	21	12.8748	1.04741	21	24.1861	0.886371	21	13.9705	1.00907	21	20.7653	20.6557	13.15	9	21	821	92.8312	5.41455
	P11678	Eosinophil peroxidase OS=Homo sapiens GN=EPX PE=1 SV=2 - [PERE_HUMAN]	13.15	1	5	8	27	0.995213	7	12.4396	1.62224	7	9.17339	1.39051	7	33.3422	0.953314	7	7.18741	0.931489	7	16.515	1.04516	7	6.8667	0.860233	7	9.9452	0.965767	7	8.68986	58.5046	13.15	8	27	715	80.9891	10.2866
	P35637	RNA-binding protein FUS OS=Homo sapiens GN=FUS PE=1 SV=1 - [FUS_HUMAN]	13.12	1	4	6	14	1.01976	8	12.5962	1.13254	8	7.40154	1.04462	8	23.8828	0.8505	8	19.2953	1.00952	8	8.15548	1.02181	8	17.6044	0.768196	8	25.6119	1.04969	8	17.1747	19.0516	13.12	6	14	526	53.3938	9.36377
	P31689	DnaJ homolog subfamily A member 1 OS=Homo sapiens GN=DNAJA1 PE=1 SV=2 - [DNJA1_HUMAN]	13.1	3	4	4	8	1.04683	8	4.48908	0.952292	8	20.8755	0.826813	8	17.1548	0.912236	8	5.82291	0.931011	8	8.0592	1.10473	8	13.6663	0.899551	8	0.745673	0.97396	8	8.76003	13.8144	13.1	4	8	397	44.8395	7.07861
	Q9NUJ1	Mycophenolic acid acyl-glucuronide esterase, mitochondrial OS=Homo sapiens GN=ABHD10 PE=1 SV=1 - [ABHDA_HUMAN]	13.07	1	3	3	4	1.03695	4	1.69784	1.09691	4	20.1605	1.05642	4	18.7182	0.998674	4	8.69251	1.03699	4	2.779	1.03929	4	5.27329	0.86598	4	22.1113	1.06931	4	19.307	5.51907	13.07	3	4	306	33.9107	8.57275
	O75937	DnaJ homolog subfamily C member 8 OS=Homo sapiens GN=DNAJC8 PE=1 SV=2 - [DNJC8_HUMAN]	13.04	1	3	3	4	1.00684	4	15.0452	0.947379	4	15.413	0.919185	4	27.4201	0.847383	4	2.76848	1.00184	4	35.8889	1.16856	4	15.437	0.811426	4	6.99877	0.964955	4	11.0575	7.45686	13.04	3	4	253	29.8234	9.05615
	Q9GZZ1	N-alpha-acetyltransferase 50 OS=Homo sapiens GN=NAA50 PE=1 SV=1 - [NAA50_HUMAN]	13.02	1	2	2	2	0.855403	2	5.37133	1.1	2	18.7196	1.22371	2	26.1591	0.9516	2	1.80157	0.909342	2	0.731646	0.821397	2	8.46304	1.02809	2	17.3205	0.894073	2	23.1126	5.53061	13.02	2	2	169	19.386	8.80713
	Q9H098	Protein FAM107B OS=Homo sapiens GN=FAM107B PE=1 SV=1 - [F107B_HUMAN]	12.98	1	2	2	4	0.96258	4	8.12898	1.03014	4	23.7816	1.00864	4	7.12039	0.892289	4	5.87406	1.08633	4	2.45388	0.929228	4	9.77032	0.831853	4	17.2325	0.945842	4	9.87027	7.35362	12.98	2	4	131	15.5483	8.29443
	P28072	Proteasome subunit beta type-6 OS=Homo sapiens GN=PSMB6 PE=1 SV=4 - [PSB6_HUMAN]	12.97	1	3	3	6	0.971602	6	5.21658	0.99968	6	7.93247	0.880825	6	11.3659	0.870138	6	12.577	0.829568	6	5.63725	1.1038	6	21.1422	0.782978	6	15.4686	0.938063	6	9.1436	13.6501	12.97	3	6	239	25.3414	4.91943
	O15371	Eukaryotic translation initiation factor 3 subunit D OS=Homo sapiens GN=EIF3D PE=1 SV=1 - [EIF3D_HUMAN]	12.96	1	6	6	16	1.07379	16	6.01378	0.872635	16	47.0854	0.732663	16	28.2939	0.877949	16	10.1783	0.912379	16	11.8105	1.34156	16	15.9104	0.87248	16	16.9699	0.89117	16	11.5365	32.7891	12.96	6	16	548	63.9324	6.04932
	P62942	Peptidyl-prolyl cis-trans isomerase FKBP1A OS=Homo sapiens GN=FKBP1A PE=1 SV=2 - [FKB1A_HUMAN]	12.96	1	1	1	2	1.15176	2	23.842	1.21878	2	2.89144	0.63392	2	45.9189	0.59906	2	17.4679	0.681845	2	41.2871	1.90808	2	7.64254	0.490947	2	41.3222	0.83315	2	22.2505	5.02362	12.96	1	2	108	11.9431	8.1626
	Q9H479	Fructosamine-3-kinase OS=Homo sapiens GN=FN3K PE=1 SV=1 - [FN3K_HUMAN]	12.94	1	3	3	7	1.12849	7	8.83505	1.30448	7	31.9806	0.873554	7	20.5907	0.86389	7	10.2224	0.968195	7	18.9348	1.39004	7	20.8887	0.849101	7	6.03082	0.870414	7	23.9976	14.483	12.94	3	7	309	35.1489	7.54736
	P14678	Small nuclear ribonucleoprotein-associated proteins B and B' OS=Homo sapiens GN=SNRPB PE=1 SV=2 - [RSMB_HUMAN]	12.92	2	3	3	9	1.04602	9	6.82202	1.19639	9	12.2909	0.817208	9	28.4451	0.862401	9	12.7582	1.00071	9	13.1564	1.13017	9	29.6623	0.929594	9	33.697	0.928295	9	13.0964	22.8074	12.92	3	9	240	24.5937	11.1948
	P53990	IST1 homolog OS=Homo sapiens GN=IST1 PE=1 SV=1 - [IST1_HUMAN]	12.91	1	3	3	5	1.00423	5	5.03842	1.16277	5	38.308	0.970762	5	46.6204	0.943915	5	6.57757	0.990546	5	7.41139	1.22737	5	22.9104	0.909399	5	12.7856	0.970975	5	15.6985	14.8464	12.91	3	5	364	39.7255	5.35107
	Q9P2E9	Ribosome-binding protein 1 OS=Homo sapiens GN=RRBP1 PE=1 SV=4 - [RRBP1_HUMAN]	12.91	2	4	4	4	0.965988	4	2.62246	0.701162	4	44.884	0.725202	4	33.2235	1.00991	4	12.1223	0.884411	4	12.377	1.028	4	5.28702	1.0551	4	14.0311	0.927153	4	16.5161	5.22073	12.91	4	4	1410	152.381	8.60205
	P16930	Fumarylacetoacetase OS=Homo sapiens GN=FAH PE=1 SV=2 - [FAAA_HUMAN]	12.89	1	4	4	6	1.0067	6	3.57626	0.882292	6	17.8822	0.866422	6	27.6831	0.960749	6	15.9441	0.894484	6	7.36639	1.05579	6	20.6825	0.84504	6	7.24138	0.994559	6	22.5509	10.5961	12.89	4	6	419	46.3442	6.94678
	P63208	S-phase kinase-associated protein 1 OS=Homo sapiens GN=SKP1 PE=1 SV=2 - [SKP1_HUMAN]	12.88	1	3	3	12	1.02641	12	9.72768	0.994488	12	33.6931	0.917239	12	46.5801	0.891824	12	8.61817	1.05372	12	17.0739	1.15096	12	19.4182	0.831879	12	19.6449	0.9531	12	12.9152	17.751	12.88	3	12	163	18.6462	4.53857
	P23258	Tubulin gamma-1 chain OS=Homo sapiens GN=TUBG1 PE=1 SV=2 - [TBG1_HUMAN]	12.86	2	4	4	9	0.991483	9	10.0618	0.921512	9	19.6159	0.884803	9	26.3896	0.965945	9	6.12549	0.952036	9	10.9276	1.31097	9	35.2553	0.908708	9	7.26506	0.974447	9	12.7887	21.219	12.86	4	9	451	51.1378	6.13818
	Q9Y3E5	Peptidyl-tRNA hydrolase 2, mitochondrial OS=Homo sapiens GN=PTRH2 PE=1 SV=1 - [PTH2_HUMAN]	12.85	1	1	1	1	1.0623	1		0.888961	1		0.752047	1		0.898691	1		0.901165	1		1.2604	1		0.913349	1		0.882898	1		0	12.85	1	1	179	19.181	8.73389
	P62995	Transformer-2 protein homolog beta OS=Homo sapiens GN=TRA2B PE=1 SV=1 - [TRA2B_HUMAN]	12.85	1	3	3	3	1.05482	3	7.84595	0.834822	3	0.727689	0.833672	3	0.230711	0.958813	3	5.70642	0.932797	3	11.9456	1.21439	3	16.7579	1.03684	3	5.88284	0.891209	3	5.11948	7.48939	12.85	3	3	288	33.6456	11.2534
	P30504	HLA class I histocompatibility antigen, Cw-4 alpha chain OS=Homo sapiens GN=HLA-C PE=1 SV=1 - [1C04_HUMAN]	12.84	9	0	4	12																									19.573	12.84	4	12	366	40.9693	6.46826
	P13164	Interferon-induced transmembrane protein 1 OS=Homo sapiens GN=IFITM1 PE=1 SV=3 - [IFM1_HUMAN]	12.8	3	1	1	3	1.06261	3	19.267	1.26867	3	13.2667	1.16713	3	9.87378	0.894239	3	1.81371	1.04674	3	0.893256	1.04656	3	26.7372	0.853622	3	0.51954	1.03177	3	12.4201	10.4753	12.8	1	3	125	13.9553	7.92822
	Q96AB3	Isochorismatase domain-containing protein 2, mitochondrial OS=Homo sapiens GN=ISOC2 PE=1 SV=1 - [ISOC2_HUMAN]	12.68	1	1	1	1	0.965431	1		0.691615	1		0.599974	1		0.837509	1		1.10078	1		0.830179	1		0.662683	1		1.09239	1		0	12.68	1	1	205	22.3228	7.76709
	Q5T9A4	ATPase family AAA domain-containing protein 3B OS=Homo sapiens GN=ATAD3B PE=1 SV=1 - [ATD3B_HUMAN]	12.65	1	2	6	7	0.95328	2	7.6061	0.854469	2	15.1281	0.861471	2	36.3519	0.961092	2	12.6423	0.947457	2	13.1297	0.965301	2	26.6916	0.922324	2	5.25711	0.989402	2	29.5121	9.83998	12.65	6	7	648	72.5273	9.20264
	Q9NY33	Dipeptidyl peptidase 3 OS=Homo sapiens GN=DPP3 PE=1 SV=2 - [DPP3_HUMAN]	12.62	1	5	5	6	0.913141	6	10.833	0.974517	6	21.5763	0.849676	6	21.8146	0.813579	6	15.4669	0.847308	6	16.9479	1.12202	6	34.0635	0.779892	6	6.74735	0.845082	6	23.9176	7.20941	12.62	5	6	737	82.5378	5.09717
	Q9NP72	Ras-related protein Rab-18 OS=Homo sapiens GN=RAB18 PE=1 SV=1 - [RAB18_HUMAN]	12.62	1	2	2	4	1.15352	4	0.960121	0.789055	4	4.85482	0.685514	4	7.8027	0.967105	4	6.4133	1.11565	4	14.6333	1.21868	4	17.0118	1.05788	4	13.0546	0.879086	4	14.9596	7.43015	12.62	2	4	206	22.9626	5.23682
	P61970	Nuclear transport factor 2 OS=Homo sapiens GN=NUTF2 PE=1 SV=1 - [NTF2_HUMAN]	12.6	1	1	1	6	1.10575	6	3.54263	1.47255	6	45.8692	0.993592	6	40.8429	0.816064	6	15.7285	0.754538	6	30.3491	1.63227	6	16.6597	0.851377	6	18.9297	0.678396	6	31.5994	10.3515	12.6	1	6	127	14.469	5.37646
	O75340	Programmed cell death protein 6 OS=Homo sapiens GN=PDCD6 PE=1 SV=1 - [PDCD6_HUMAN]	12.57	1	2	2	2	1.03213	2	10.8764	1.28315	2	60.3278	1.01771	2	71.2761	0.818612	2	2.46273	1.09199	2	24.0591	1.06656	2	38.1839	0.749614	2	15.5763	0.976783	2	24.0317	2.25428	12.57	2	2	191	21.8548	5.40186
	Q9Y6C9	Mitochondrial carrier homolog 2 OS=Homo sapiens GN=MTCH2 PE=1 SV=1 - [MTCH2_HUMAN]	12.54	1	3	3	12	1.02926	12	7.03843	1.06266	12	12.1985	0.94692	12	11.0097	0.902265	12	9.28969	0.90401	12	8.91101	1.10482	12	7.94483	0.880825	12	10.7333	0.908418	12	9.35339	11.033	12.54	3	12	303	33.3089	7.97217
	P09601	Heme oxygenase 1 OS=Homo sapiens GN=HMOX1 PE=1 SV=1 - [HMOX1_HUMAN]	12.5	1	2	2	5	1.14285	5	15.2046	1.57068	5	6.35548	0.844592	5	40.8216	0.610291	5	33.6693	0.839175	5	49.4344	1.6844	5	43.7111	0.831164	5	26.7888	0.468928	5	84.3658	4.67051	12.5	2	5	288	32.798	8.25049
	Q99598	Translin-associated protein X OS=Homo sapiens GN=TSNAX PE=1 SV=1 - [TSNAX_HUMAN]	12.41	1	2	2	4	1.12903	4	12.2227	1.26363	4	18.7399	0.87057	4	18.7605	0.777946	4	8.21069	1.01312	4	44.6219	1.43775	4	25.4687	0.83805	4	17.4409	0.817269	4	40.1532	2.53378	12.41	2	4	290	33.0917	6.55127
	Q8N6N6	Protein GTLF3B OS=Homo sapiens GN=GTLF3B PE=2 SV=2 - [GTL3B_HUMAN]	12.39	1	1	1	1	1.06585	1		0.859602	1		0.812755	1		1.00776	1		1.0858	1		1.04617	1		1.02286	1		0.991233	1		0	12.39	1	1	113	13.0238	8.63135
	P19388	DNA-directed RNA polymerases I, II, and III subunit RPABC1 OS=Homo sapiens GN=POLR2E PE=1 SV=4 - [RPAB1_HUMAN]	12.38	1	2	2	4	1.01405	4	35.2626	1.25954	4	18.0735	1.16087	4	12.0897	0.884892	4	2.31258	1.13664	4	9.36908	0.948603	4	52.0236	0.916716	4	23.6703	1.04399	4	6.21595	4.97844	12.38	2	4	210	24.5357	5.94775
	O95169	NADH dehydrogenase [ubiquinone] 1 beta subcomplex subunit 8, mitochondrial OS=Homo sapiens GN=NDUFB8 PE=1 SV=1 - [NDUB8_HUMAN]	12.37	1	2	2	2	0.874284	2	2.6123	1.0879	2	55.9267	1.18995	2	46.2495	0.956294	2	10.7835	0.67797	2	29.838	1.14492	2	39.7247	0.803946	2	13.9171	1.15713	2	3.24058	0	12.37	2	2	186	21.7514	6.80029
	Q12931	Heat shock protein 75 kDa, mitochondrial OS=Homo sapiens GN=TRAP1 PE=1 SV=3 - [TRAP1_HUMAN]	12.36	1	6	7	26	1.02536	7	5.36036	1.23959	7	30.3959	1.151	7	24.5697	0.938259	7	6.74385	1.03706	7	6.44813	1.13568	7	8.99974	0.885799	7	7.75116	0.991756	7	21.0985	55.2922	12.36	7	26	704	80.0597	8.20654
	P25685	DnaJ homolog subfamily B member 1 OS=Homo sapiens GN=DNAJB1 PE=1 SV=4 - [DNJB1_HUMAN]	12.35	1	3	3	4	1.13119	4	15.6407	0.942719	4	39.7256	0.832798	4	15.2691	0.958934	4	7.98774	1.11859	4	12.6239	1.06445	4	26.1388	1.01646	4	12.8215	1.00125	4	5.72644	2.33969	12.35	3	4	340	38.0204	8.63135
	Q9H8H3	Methyltransferase-like protein 7A OS=Homo sapiens GN=METTL7A PE=1 SV=1 - [MET7A_HUMAN]	12.3	1	2	2	5	1.1632	5	4.06062	1.01631	5	25.009	0.719035	5	13.6522	0.86111	5	15.7372	1.1012	5	44.2979	0.927348	5	44.1274	0.865848	5	6.2617	0.818593	5	14.9956	13.8509	12.3	2	5	244	28.3006	8.38232
	Q13310	Polyadenylate-binding protein 4 OS=Homo sapiens GN=PABPC4 PE=1 SV=1 - [PABP4_HUMAN]	12.27	1	3	6	15	1.03121	6	6.49543	1.11131	6	21.5736	0.950518	6	7.71989	0.884494	6	7.19244	0.932391	6	13.2891	1.14264	6	5.21666	0.925631	6	9.45913	0.885979	6	13.3222	25.5525	12.27	6	15	644	70.7381	9.26123
	P46060	Ran GTPase-activating protein 1 OS=Homo sapiens GN=RANGAP1 PE=1 SV=1 - [RAGP1_HUMAN]	12.27	1	5	5	9	1.07082	9	18.1883	1.0072	9	48.4088	0.922719	9	37.9479	0.919957	9	12.991	1.02727	9	15.5991	1.16531	9	8.2786	0.969461	9	12.6961	0.85209	9	23.9531	13.3149	12.27	5	9	587	63.5023	4.67822
	P12270	Nucleoprotein TPR OS=Homo sapiens GN=TPR PE=1 SV=3 - [TPR_HUMAN]	12.27	1	21	21	33	1.0242	33	14.7866	1.19623	33	38.8424	1.02907	33	33.1858	0.902231	33	16.9133	0.97182	33	13.9055	1.03093	33	30.271	0.90601	33	15.6131	0.964874	33	17.2095	37.3537	12.27	21	33	2363	267.131	5.021
	P49903	Selenide, water dikinase 1 OS=Homo sapiens GN=SEPHS1 PE=1 SV=2 - [SPS1_HUMAN]	12.24	1	3	3	4	1.1198	4	5.99762	1.07069	4	9.36422	0.886582	4	18.2606	0.941551	4	1.20744	0.995606	4	11.2738	1.16811	4	4.55403	1.02775	4	13.9786	0.917662	4	2.65071	4.71656	12.24	3	4	392	42.8827	5.97314
	P61077	Ubiquitin-conjugating enzyme E2 D3 OS=Homo sapiens GN=UBE2D3 PE=1 SV=1 - [UB2D3_HUMAN]	12.24	2	2	2	5	1.12349	2	5.99037	0.961524	2	34.1108	0.706382	2	43.2542	0.825369	2	2.25208	0.792636	2	18.1302	1.66921	2	3.30317	0.894947	2	9.5667	0.738151	2	10.3334	11.7134	12.24	2	5	147	16.6764	7.79639
	P51970	NADH dehydrogenase [ubiquinone] 1 alpha subcomplex subunit 8 OS=Homo sapiens GN=NDUFA8 PE=1 SV=3 - [NDUA8_HUMAN]	12.21	1	2	2	4	0.981698	4	5.6594	1.26964	4	6.03987	0.963211	4	6.79525	0.811364	4	8.80353	0.837582	4	31.6033	1.20236	4	45.5228	0.789433	4	4.04542	0.837417	4	27.2965	2.24598	12.21	2	4	172	20.0921	7.6499
	P11166	Solute carrier family 2, facilitated glucose transporter member 1 OS=Homo sapiens GN=SLC2A1 PE=1 SV=2 - [GTR1_HUMAN]	12.2	1	7	7	29	0.98862	29	16.7086	1.62605	29	42.9468	1.36353	29	43.5155	0.876461	29	13.9562	0.93897	29	25.3975	1.22968	29	54.6702	0.840026	29	16.56	0.914625	29	20.8205	51.1212	12.2	7	29	492	54.0485	8.71924
	Q96QK1	Vacuolar protein sorting-associated protein 35 OS=Homo sapiens GN=VPS35 PE=1 SV=2 - [VPS35_HUMAN]	12.19	1	7	7	12	1.03912	12	12.2873	1.28744	12	29.6365	1.1129	12	33.054	0.868255	12	14.2178	0.92257	12	18.0771	1.0773	12	27.9328	0.851955	12	14.7435	0.924978	12	17.9995	18.813	12.19	7	12	796	91.6489	5.49072
	P48739	Phosphatidylinositol transfer protein beta isoform OS=Homo sapiens GN=PITPNB PE=1 SV=2 - [PIPNB_HUMAN]	12.18	1	2	3	3	0.903125	2	18.2102	0.738209	2	36.9573	0.776493	2	19.4931	0.949961	2	1.59265	0.996705	2	13.6719	0.843799	2	49.2847	1.01078	2	6.34494	0.907806	2	7.22729	2.10632	12.18	3	3	271	31.5199	6.87354
	Q9Y617	Phosphoserine aminotransferase OS=Homo sapiens GN=PSAT1 PE=1 SV=2 - [SERC_HUMAN]	12.16	1	4	4	4	1.09225	4	15.4053	0.693211	4	24.4413	0.599693	4	40.7635	0.907375	4	6.05747	0.931253	4	7.21241	1.16156	4	25.4734	0.910809	4	7.72371	0.918686	4	6.44037	6.74478	12.16	4	4	370	40.3968	7.66455
	Q04637	Eukaryotic translation initiation factor 4 gamma 1 OS=Homo sapiens GN=EIF4G1 PE=1 SV=4 - [IF4G1_HUMAN]	12.13	2	15	15	34	1.09233	33	9.51614	1.05994	33	22.4166	0.802148	33	24.4533	0.888899	33	10.0377	0.927552	33	8.35072	1.28773	33	22.3854	0.915775	33	17.9242	0.919028	33	24.3503	42.7708	12.13	15	34	1599	175.382	5.32568
	Q92769	Histone deacetylase 2 OS=Homo sapiens GN=HDAC2 PE=1 SV=2 - [HDAC2_HUMAN]	12.09	1	2	4	12	1.02653	6	12.559	0.815447	6	19.4248	0.758839	6	14.6644	0.967069	6	7.39231	1.00546	6	14.1219	1.10622	6	12.2963	1.04146	6	6.65546	0.943617	6	12.4739	12.3973	12.09	4	12	488	55.3288	5.90967
	P48426	Phosphatidylinositol 5-phosphate 4-kinase type-2 alpha OS=Homo sapiens GN=PIP4K2A PE=1 SV=2 - [PI42A_HUMAN]	12.07	2	4	4	7	1.03879	7	11.7709	1.23689	7	11.7994	1.02416	7	26.8495	0.874933	7	8.07449	0.913166	7	5.32225	1.16391	7	24.4763	0.886552	7	13.43	0.900067	7	30.2864	10.7449	12.07	4	7	406	46.1955	6.99072
	Q14980	Nuclear mitotic apparatus protein 1 OS=Homo sapiens GN=NUMA1 PE=1 SV=2 - [NUMA1_HUMAN]	12.06	1	18	18	29	1.02274	29	8.35443	1.11507	29	32.424	0.978975	29	34.1696	0.899992	29	11.0303	1.02595	29	14.5406	0.999934	29	14.6695	0.85078	29	21.057	0.957485	29	15.5995	57.3686	12.06	18	29	2115	238.115	5.78271
	P02649	Apolipoprotein E OS=Homo sapiens GN=APOE PE=1 SV=1 - [APOE_HUMAN]	11.99	1	4	4	6	1.05302	6	11.6179	1.30246	6	24.6732	1.37193	6	19.8178	0.97149	6	10.2733	1.12706	6	22.3822	0.974484	6	44.7668	0.860472	6	20.8149	1.30434	6	7.67225	11.4602	11.99	4	6	317	36.1318	5.73193
	Q6P2Q9	Pre-mRNA-processing-splicing factor 8 OS=Homo sapiens GN=PRPF8 PE=1 SV=2 - [PRP8_HUMAN]	11.99	1	20	20	50	1.05174	50	10.1492	1.12552	50	46.6004	0.935392	50	36.9801	0.862813	50	16.41	0.990595	50	17.2829	1.0845	50	19.6106	0.874633	50	20.9302	0.972249	50	20.3162	58.0387	11.99	20	50	2335	273.427	8.83643
	P11177	Pyruvate dehydrogenase E1 component subunit beta, mitochondrial OS=Homo sapiens GN=PDHB PE=1 SV=3 - [ODPB_HUMAN]	11.98	1	3	3	11	1.09109	11	7.76956	1.19011	11	15.5742	0.951099	11	15.7045	0.85112	11	7.1552	1.03219	11	22.7369	1.19204	11	16.9408	0.889708	11	17.2815	0.815304	11	18.0155	23.9794	11.98	3	11	359	39.208	6.65381
	P46940	Ras GTPase-activating-like protein IQGAP1 OS=Homo sapiens GN=IQGAP1 PE=1 SV=1 - [IQGA1_HUMAN]	11.95	2	14	15	28	1.08703	27	7.97705	0.959806	27	39.6072	0.904605	27	33.3832	0.94374	27	12.6389	0.965536	27	16.3039	1.22661	27	25.2881	0.912342	27	13.8836	0.974263	27	13.3776	40.1014	11.95	15	28	1657	189.134	6.48096
	Q12907	Vesicular integral-membrane protein VIP36 OS=Homo sapiens GN=LMAN2 PE=1 SV=1 - [LMAN2_HUMAN]	11.8	1	3	3	4	1.0345	4	20.836	1.37814	4	13.0615	1.11482	4	18.4313	0.919199	4	7.93664	0.94698	4	8.39081	1.02728	4	24.5956	0.815894	4	6.41705	1.11938	4	8.64909	1.70281	11.8	3	4	356	40.2031	6.94678
	Q86VP6	Cullin-associated NEDD8-dissociated protein 1 OS=Homo sapiens GN=CAND1 PE=1 SV=2 - [CAND1_HUMAN]	11.79	1	10	10	18	1.08558	18	13.9227	1.05152	18	20.3301	0.900693	18	14.7372	0.917161	18	12.3537	0.940698	18	23.6771	1.25008	18	32.0129	0.874133	18	12.9071	0.941785	18	12.5735	33.8187	11.79	10	18	1230	136.289	5.78271
	P17858	6-phosphofructokinase, liver type OS=Homo sapiens GN=PFKL PE=1 SV=6 - [K6PL_HUMAN]	11.79	1	7	7	13	1.01732	13	9.04924	0.937794	13	35.2168	0.917767	13	25.7883	0.936067	13	6.56694	0.929647	13	5.72224	1.11679	13	18.925	0.914947	13	11.2808	0.979452	13	8.8941	31.4846	11.79	7	13	780	84.9642	7.50342
	P48556	26S proteasome non-ATPase regulatory subunit 8 OS=Homo sapiens GN=PSMD8 PE=1 SV=2 - [PSMD8_HUMAN]	11.71	1	2	2	8	1.02682	8	8.33374	1.0928	8	37.8745	0.996357	8	48.8012	0.928599	8	6.11916	0.932825	8	32.324	0.990426	8	25.8911	0.938666	8	19.3388	0.882322	8	17.736	10.5852	11.71	2	8	350	39.5868	9.70068
	P56134	ATP synthase subunit f, mitochondrial OS=Homo sapiens GN=ATP5J2 PE=1 SV=3 - [ATPK_HUMAN]	11.7	1	1	1	1	1.0094	1		1.11125	1		0.931952	1		0.846536	1		0.870702	1		1.19187	1		0.807421	1		0.890737	1		1.83024	11.7	1	1	94	10.9107	9.67139
	P16083	Ribosyldihydronicotinamide dehydrogenase [quinone] OS=Homo sapiens GN=NQO2 PE=1 SV=5 - [NQO2_HUMAN]	11.69	1	2	2	4	0.979095	4	1.99333	0.969335	4	24.3306	0.819097	4	13.2796	0.905015	4	8.33139	0.884808	4	5.25185	1.08914	4	4.46776	0.942424	4	12.44	0.820783	4	9.77801	0	11.69	2	4	231	25.902	6.29053
	Q92598	Heat shock protein 105 kDa OS=Homo sapiens GN=HSPH1 PE=1 SV=1 - [HS105_HUMAN]	11.66	1	8	8	16	1.05353	16	5.93056	0.887755	16	36.6443	0.85963	16	28.2877	0.906389	16	9.83867	0.949989	16	10.9606	1.12912	16	12.1924	0.943016	16	16.1778	0.920589	16	4.09623	19.0546	11.66	8	16	858	96.8037	5.38916
	P31153	S-adenosylmethionine synthase isoform type-2 OS=Homo sapiens GN=MAT2A PE=1 SV=1 - [METK2_HUMAN]	11.65	1	4	4	11	1.09572	11	10.4791	1.00784	11	37.8693	0.79346	11	14.7835	0.868251	11	9.71923	0.838638	11	20.3818	1.35386	11	52.5546	0.938059	11	15.7267	0.825658	11	8.53634	28.6104	11.65	4	11	395	43.6333	6.48096
	Q9UMX5	Neudesin OS=Homo sapiens GN=NENF PE=1 SV=1 - [NENF_HUMAN]	11.63	1	2	2	5	0.97366	5	13.3321	1.30446	5	12.7581	0.956372	5	24.6165	0.791501	5	10.5282	0.883548	5	20.6167	0.992567	5	44.9436	0.905687	5	25.3547	0.880417	5	40.5113	9.57683	11.63	2	5	172	18.8448	5.69385
	P23193	Transcription elongation factor A protein 1 OS=Homo sapiens GN=TCEA1 PE=1 SV=2 - [TCEA1_HUMAN]	11.63	1	3	3	6	1.06298	6	5.0725	0.786294	6	22.8452	0.815543	6	8.83198	0.917476	6	18.1164	1.06139	6	11.6676	1.11958	6	5.44207	1.02414	6	15.5489	0.833156	6	27.0699	2.48236	11.63	3	6	301	33.948	8.38232
	Q02252	Methylmalonate-semialdehyde dehydrogenase [acylating], mitochondrial OS=Homo sapiens GN=ALDH6A1 PE=1 SV=2 - [MMSA_HUMAN]	11.59	1	4	4	5	0.994971	5	3.71022	0.706372	5	15.6106	0.711963	5	19.5146	0.97807	5	9.40241	0.931295	5	3.21481	1.06324	5	20.2666	1.02388	5	3.91441	0.945362	5	6.6871	7.93232	11.59	4	5	535	57.8027	8.49951
	Q9Y5L4	Mitochondrial import inner membrane translocase subunit Tim13 OS=Homo sapiens GN=TIMM13 PE=1 SV=1 - [TIM13_HUMAN]	11.58	1	1	1	1	0.963239	1		0.744639	1		0.655599	1		0.84806	1		0.736344	1		1.25023	1		0.892559	1		0.806804	1		0	11.58	1	1	95	10.493	8.17725
	P41252	Isoleucine--tRNA ligase, cytoplasmic OS=Homo sapiens GN=IARS PE=1 SV=2 - [SYIC_HUMAN]	11.57	1	10	10	19	1.0474	19	6.49178	1.1733	19	40.0488	0.848617	19	57.2952	0.904246	19	9.21998	0.946575	19	15.1416	1.21717	19	30.0271	0.852947	19	9.46206	0.925165	19	26.5898	27.1682	11.57	10	19	1262	144.406	6.15088
	P23434	Glycine cleavage system H protein, mitochondrial OS=Homo sapiens GN=GCSH PE=1 SV=2 - [GCSH_HUMAN]	11.56	1	1	1	3	1.05163	3	7.79633	0.702864	3	14.8233	0.658929	3	4.02477	0.985892	3	9.76221	1.03315	3	6.27467	1.07251	3	18.4283	0.944213	3	24.617	1.14406	3	4.93834	6.97686	11.56	1	3	173	18.8726	4.88135
	Q96EP5	DAZ-associated protein 1 OS=Homo sapiens GN=DAZAP1 PE=1 SV=1 - [DAZP1_HUMAN]	11.55	1	3	3	3	1.09286	3	2.83437	0.909252	3	9.62087	0.848512	3	5.92838	0.825264	3	16.3276	0.928888	3	22.8155	1.56746	3	0.648289	0.835747	3	28.4628	0.816789	3	0.738569	8.40878	11.55	3	3	407	43.3561	8.55811
	P20645	Cation-dependent mannose-6-phosphate receptor OS=Homo sapiens GN=M6PR PE=1 SV=1 - [MPRD_HUMAN]	11.55	1	2	2	5	0.908788	5	9.15904	1.32589	5	14.0938	0.876676	5	62.0489	0.886913	5	9.83452	0.923796	5	8.28361	0.872909	5	11.1739	0.845179	5	5.04901	0.92236	5	24.5981	14.5823	11.55	2	5	277	30.9734	5.8335
	Q13630	GDP-L-fucose synthase OS=Homo sapiens GN=TSTA3 PE=1 SV=1 - [FCL_HUMAN]	11.53	1	2	2	3	0.985059	3	3.85198	0.955849	3	18.5086	0.747269	3	9.13928	0.799379	3	9.40269	1.01156	3	0.241908	0.960084	3	7.97097	0.801482	3	9.34554	0.856995	3	9.14429	8.83185	11.53	2	3	321	35.87	6.59521
	P05556	Integrin beta-1 OS=Homo sapiens GN=ITGB1 PE=1 SV=2 - [ITB1_HUMAN]	11.53	1	7	7	19	1.04774	19	13.8547	1.06669	19	31.1756	0.879752	19	38.8605	0.902643	19	8.31202	0.94068	19	22.082	1.23514	19	18.4673	0.87826	19	16.9962	0.936863	19	17.9151	32.5959	11.53	7	19	798	88.357	5.38916
	Q07666	KH domain-containing, RNA-binding, signal transduction-associated protein 1 OS=Homo sapiens GN=KHDRBS1 PE=1 SV=1 - [KHDR1_HUMAN]	11.51	3	4	4	13	1.07141	13	11.5647	1.24005	13	30.7343	0.830604	13	23.1706	0.920334	13	23.5621	0.91001	13	15.1792	1.3557	13	59.0458	0.863621	13	6.69204	0.912203	13	28.6148	11.2691	11.51	4	13	443	48.1972	8.66064
	P42224	Signal transducer and activator of transcription 1-alpha/beta OS=Homo sapiens GN=STAT1 PE=1 SV=2 - [STAT1_HUMAN]	11.47	1	7	7	7	0.957342	7	4.19038	0.669226	7	47.4898	0.697558	7	44.5362	0.956568	7	9.74486	0.977414	7	11.6719	1.03531	7	4.5558	0.975987	7	10.8276	0.938115	7	6.84037	13.3066	11.47	7	7	750	87.2795	6.04932
	P42330	Aldo-keto reductase family 1 member C3 OS=Homo sapiens GN=AKR1C3 PE=1 SV=4 - [AK1C3_HUMAN]	11.46	4	3	3	5	1.06772	4	7.50613	0.730391	4	16.8583	0.658639	4	3.97101	0.94091	4	6.9625	0.875789	4	10.4308	1.3298	4	13.4301	0.961861	4	11.6904	0.920204	4	0.220252	2.32153	11.46	3	5	323	36.8298	7.94287
	Q8WUD4	Coiled-coil domain-containing protein 12 OS=Homo sapiens GN=CCDC12 PE=1 SV=1 - [CCD12_HUMAN]	11.45	1	1	1	1	1.19276	1		0.765627	1		0.644671	1		1.00433	1		1.31659	1		1.07913	1		1.00218	1		1.00648	1		0	11.45	1	1	166	19.1692	7.34229
	P50453	Serpin B9 OS=Homo sapiens GN=SERPINB9 PE=1 SV=1 - [SPB9_HUMAN]	11.44	1	3	3	4	0.937844	4	13.184	1.27403	4	20.4366	1.08862	4	19.6946	0.78286	4	11.9089	1.02465	4	9.71067	0.87055	4	13.2047	0.682603	4	23.2464	1.03937	4	7.30723	7.25991	11.44	3	4	376	42.3763	5.85889
	P78527	DNA-dependent protein kinase catalytic subunit OS=Homo sapiens GN=PRKDC PE=1 SV=3 - [PRKDC_HUMAN]	11.41	1	40	40	76	1.0403	76	9.26955	1.08632	76	24.3425	0.893047	76	20.6855	0.890797	76	11.3948	0.891234	76	15.3792	1.20771	76	21.9331	0.915281	76	14.3868	0.884658	76	17.4728	131.931	11.41	40	76	4128	468.788	7.12256
	P11310	Medium-chain specific acyl-CoA dehydrogenase, mitochondrial OS=Homo sapiens GN=ACADM PE=1 SV=1 - [ACADM_HUMAN]	11.4	1	4	4	6	1.00128	6	4.70192	1.15088	6	30.9759	1.02782	6	33.9546	0.93181	6	4.29829	0.931882	6	9.95165	1.10321	6	18.8933	0.875625	6	10.9171	0.960631	6	12.3405	12.9741	11.4	4	6	421	46.5586	8.36768
	P39656	Dolichyl-diphosphooligosaccharide--protein glycosyltransferase 48 kDa subunit OS=Homo sapiens GN=DDOST PE=1 SV=4 - [OST48_HUMAN]	11.4	1	5	5	15	0.985707	15	15.8041	1.19104	15	20.9668	0.914521	15	51.1842	0.909916	15	16.1086	0.962796	15	6.74547	1.063	15	34.5321	0.851397	15	13.6315	0.971179	15	14.9573	25.312	11.4	5	15	456	50.769	6.55127
	Q96PK6	RNA-binding protein 14 OS=Homo sapiens GN=RBM14 PE=1 SV=2 - [RBM14_HUMAN]	11.36	1	6	6	7	0.941332	7	3.13121	0.882823	7	16.504	0.88411	7	33.3157	0.91286	7	15.3561	0.959706	7	15.3043	1.02597	7	11.7458	0.841892	7	13.0446	0.960567	7	13.2086	11.6253	11.36	6	7	669	69.4489	9.67139
	P07477	Trypsin-1 OS=Homo sapiens GN=PRSS1 PE=1 SV=1 - [TRY1_HUMAN]	11.34	4	2	2	19	0.946295	19	17.0022	0.819028	19	32.566	0.786697	19	31.7588	0.933506	19	8.66033	1.21179	19	55.3983	0.717196	19	33.7816	0.880293	19	14.9041	0.995173	19	17.8893	12.2365	11.34	2	19	247	26.5411	6.50732
	Q14141	Septin-6 OS=Homo sapiens GN=SEPT6 PE=1 SV=4 - [SEPT6_HUMAN]	11.29	1	2	4	7	0.962851	4	2.10962	0.86761	4	26.7687	0.852097	4	44.0059	0.902504	4	5.41808	0.85126	4	26.7749	1.23794	4	14.2088	0.858211	4	12.0518	0.971229	4	12.7452	2.42989	11.29	4	7	434	49.6853	6.66846
	Q9NYB0	Telomeric repeat-binding factor 2-interacting protein 1 OS=Homo sapiens GN=TERF2IP PE=1 SV=1 - [TE2IP_HUMAN]	11.28	1	2	2	3	1.13198	3	2.83025	0.918609	3	49.8367	0.685213	3	32.6057	0.787429	3	7.80339	1.07703	3	11.5873	1.27944	3	12.3495	0.771489	3	11.9829	0.793582	3	15.6602	2.86376	11.28	2	3	399	44.2328	4.729
	Q15102	Platelet-activating factor acetylhydrolase IB subunit gamma OS=Homo sapiens GN=PAFAH1B3 PE=1 SV=1 - [PA1B3_HUMAN]	11.26	1	2	2	2	0.987446	2	2.91395	1.35892	2	41.3005	1.24241	2	35.315	0.902785	2	8.33062	0.857177	2	14.0495	1.11494	2	4.62631	0.868943	2	22.8553	0.989268	2	16.0865	1.87129	11.26	2	2	231	25.7182	6.84424
	P27701	CD82 antigen OS=Homo sapiens GN=CD82 PE=1 SV=1 - [CD82_HUMAN]	11.24	1	2	2	2	0.861352	2	4.15056	1.04032	2	18.817	1.1312	2	24.8254	0.936598	2	9.97514	0.842495	2	4.65202	0.875393	2	3.94532	0.85968	2	2.68736	1.04485	2	19.4452	4.82713	11.24	2	2	267	29.6058	5.23682
	O14929	Histone acetyltransferase type B catalytic subunit OS=Homo sapiens GN=HAT1 PE=1 SV=1 - [HAT1_HUMAN]	11.22	1	3	3	5	1.03061	5	8.38552	1.13293	5	32.8167	0.959514	5	23.5392	0.841035	5	30.8568	0.903915	5	6.58204	1.26105	5	25.1492	0.81806	5	13.4686	0.670177	5	20.7589	2.30217	11.22	3	5	419	49.4808	5.69385
	A6NCE7	Microtubule-associated proteins 1A/1B light chain 3 beta 2 OS=Homo sapiens GN=MAP1LC3B2 PE=2 SV=1 - [MP3B2_HUMAN]	11.2	2	1	1	1	1.09694	1		0.859986	1		0.782151	1		0.997655	1		0.96952	1		1.25469	1		1.02556	1		0.971864	1		0	11.2	1	1	125	14.6187	8.67529
	O95747	Serine/threonine-protein kinase OSR1 OS=Homo sapiens GN=OXSR1 PE=1 SV=1 - [OXSR1_HUMAN]	11.2	1	4	4	9	1.01824	9	15.9942	0.879185	9	23.7821	0.788452	9	29.7005	0.932519	9	11.5246	0.999603	9	7.96581	1.22084	9	28.989	0.918925	9	16.0818	0.959078	9	6.76417	19.3883	11.2	4	9	527	57.9861	6.43018
	Q16774	Guanylate kinase OS=Homo sapiens GN=GUK1 PE=1 SV=2 - [KGUA_HUMAN]	11.17	1	1	1	1	1.12686	1		0.859587	1		0.733694	1		0.961824	1		1.08665	1		1.17361	1		1.15081	1		0.81668	1		0	11.17	1	1	197	21.7122	6.55127
	Q96PU8	Protein quaking OS=Homo sapiens GN=QKI PE=1 SV=1 - [QKI_HUMAN]	11.14	1	3	3	5	1.00283	5	2.30123	1.0594	5	13.8659	0.780693	5	13.1328	0.881653	5	8.65433	0.959452	5	20.2773	1.19711	5	18.0493	0.911351	5	10.4188	0.893024	5	4.8377	12.1218	11.14	3	5	341	37.6467	8.55811
	Q8N5K1	CDGSH iron-sulfur domain-containing protein 2 OS=Homo sapiens GN=CISD2 PE=1 SV=1 - [CISD2_HUMAN]	11.11	1	1	1	3	1.07271	3	0.334515	0.901568	3	8.84671	0.909913	3	39.7228	1.08264	3	17.5642	0.934368	3	10.6825	1.42429	3	18.9711	1.05218	3	28.0054	0.896633	3	34.1929	9.27797	11.11	1	3	135	15.2685	9.61279
	P01111	GTPase NRas OS=Homo sapiens GN=NRAS PE=1 SV=1 - [RASN_HUMAN]	11.11	2	2	2	2	1.05203	2	4.49617	1.11978	2	46.7852	0.90157	2	18.6234	0.847025	2	21.7833	1.04388	2	18.7908	1.08431	2	6.95388	0.757548	2	37.9738	0.989037	2	0.193054	1.62194	11.11	2	2	189	21.2155	5.17334
	Q86UX7	Fermitin family homolog 3 OS=Homo sapiens GN=FERMT3 PE=1 SV=1 - [URP2_HUMAN]	11.09	1	6	6	9	1.16012	9	8.19165	1.18973	9	19.2439	0.925506	9	30.7282	0.943488	9	4.80897	0.956501	9	9.80107	1.4238	9	18.3393	0.941459	9	8.8139	0.892549	9	9.33336	20.81	11.09	6	9	667	75.905	6.97607
	Q96CN7	Isochorismatase domain-containing protein 1 OS=Homo sapiens GN=ISOC1 PE=1 SV=3 - [ISOC1_HUMAN]	11.07	1	2	2	2	1.08142	2	12.5764	0.989802	2	24.8023	0.806857	2	16.5298	0.881541	2	4.51482	0.860385	2	9.91587	1.36382	2	12.711	0.935167	2	8.8907	0.824193	2	1.04329	5.4077	11.07	2	2	298	32.2161	7.38623
	Q13162	Peroxiredoxin-4 OS=Homo sapiens GN=PRDX4 PE=1 SV=1 - [PRDX4_HUMAN]	11.07	1	1	4	17	1.03937	3	6.81345	0.917741	3	29.6672	0.798473	3	6.70809	0.904294	3	2.3072	0.897145	3	10.821	1.18503	3	3.16067	1.07631	3	20.717	0.928217	3	1.01694	36.6381	11.07	4	17	271	30.5208	6.29053
	O60664	Perilipin-3 OS=Homo sapiens GN=PLIN3 PE=1 SV=3 - [PLIN3_HUMAN]	11.06	1	3	3	3	1.08671	3	9.13969	1.06933	3	7.87026	0.989962	3	5.09881	0.939209	3	0.136523	1.14021	3	3.56747	1.14623	3	2.58631	0.955712	3	8.95194	1.0593	3	28.854	7.58445	11.06	3	3	434	47.0459	5.43994
	Q9UH99	SUN domain-containing protein 2 OS=Homo sapiens GN=SUN2 PE=1 SV=3 - [SUN2_HUMAN]	11.02	1	5	5	11	1.03207	11	4.0401	0.892631	11	39.9024	0.981652	11	21.7332	0.950023	11	13.059	0.95584	11	8.69918	1.19266	11	7.0001	0.920333	11	21.4381	1.08435	11	12.6978	4.38099	11.02	5	11	717	80.2616	6.72705
	Q96HH6	Transmembrane protein 19 OS=Homo sapiens GN=TMEM19 PE=2 SV=1 - [TMM19_HUMAN]	11.01	1	1	1	1	0.544181	1		0.632987	1		2.44198	1		2.09938	1		1.06508	1		0.357039	1		1.06215	1		2.92131	1		0	11.01	1	1	336	36.3681	8.49951
	P36507	Dual specificity mitogen-activated protein kinase kinase 2 OS=Homo sapiens GN=MAP2K2 PE=1 SV=1 - [MP2K2_HUMAN]	11	1	1	2	2	0.920641	1		0.988387	1		0.99472	1		0.92654	1		0.719712	1		1.20994	1		0.893235	1		0.959536	1		2.92658	11	2	2	400	44.3961	6.55127
	P23368	NAD-dependent malic enzyme, mitochondrial OS=Homo sapiens GN=ME2 PE=1 SV=1 - [MAOM_HUMAN]	10.96	1	5	5	8	1.01558	8	5.31934	1.35752	8	13.9993	1.1061	8	20.4852	0.848888	8	4.41396	0.90817	8	13.3578	1.12196	8	20.4671	0.815714	8	10.5765	0.98751	8	13.9972	10.2339	10.96	5	8	584	65.4018	7.60596
	P0DJ07	Protein PET100 homolog, mitochondrial OS=Homo sapiens GN=PET100 PE=1 SV=1 - [PT100_HUMAN]	10.96	1	1	1	1	0.906365	1		1.13542	1		1.21028	1		0.96612	1		0.807927	1		0.95181	1		0.878463	1		1.19959	1		0	10.96	1	1	73	9.10777	6.771
	Q9NVA2	Septin-11 OS=Homo sapiens GN=SEPT11 PE=1 SV=3 - [SEP11_HUMAN]	10.96	1	1	3	5	1.07053	2	0.404097	0.780832	2	7.53527	0.640838	2	1.34666	0.878593	2	9.29529	0.976538	2	13.6523	1.1746	2	14.5729	0.993589	2	20.0911	0.763857	2	4.43175	2.42989	10.96	3	5	429	49.3672	6.81494
	P17568	NADH dehydrogenase [ubiquinone] 1 beta subcomplex subunit 7 OS=Homo sapiens GN=NDUFB7 PE=1 SV=4 - [NDUB7_HUMAN]	10.95	1	1	1	1	0.961787	1		1.11619	1		1.16043	1		0.999908	1		0.862603	1		1.07461	1		0.98446	1		1.015	1		2.72468	10.95	1	1	137	16.3913	8.92432
	P30566	Adenylosuccinate lyase OS=Homo sapiens GN=ADSL PE=1 SV=2 - [PUR8_HUMAN]	10.95	1	3	3	3	1.01156	3	8.35013	1.04477	3	1.69032	0.973921	3	29.7144	0.963605	3	17.6105	0.980063	3	10.9883	1.12673	3	4.80625	0.879565	3	14.4388	1.05793	3	8.36215	4.8953	10.95	3	3	484	54.854	7.10791
	Q9BYN0	Sulfiredoxin-1 OS=Homo sapiens GN=SRXN1 PE=1 SV=2 - [SRXN1_HUMAN]	10.95	1	1	1	2	1.11497	2	20.0198	1.7982	2	14.2753	1.1475	2	17.6391	0.711506	2	16.636	0.828832	2	43.5406	1.4615	2	2.30676	0.890922	2	10.6902	0.516278	2	13.085	0	10.95	1	2	137	14.2504	8.19189
	P55786	Puromycin-sensitive aminopeptidase OS=Homo sapiens GN=NPEPPS PE=1 SV=2 - [PSA_HUMAN]	10.88	2	7	7	9	1.05314	9	10.5434	1.00326	9	52.8261	1.02665	9	54.9638	0.904564	9	14.2558	0.946838	9	8.55129	1.17503	9	22.303	1.00307	9	5.69181	0.92483	9	16.8063	10.7778	10.88	7	9	919	103.211	5.71924
	P15374	Ubiquitin carboxyl-terminal hydrolase isozyme L3 OS=Homo sapiens GN=UCHL3 PE=1 SV=1 - [UCHL3_HUMAN]	10.87	1	2	2	3	1.08189	3	9.48542	1.38478	3	14.0553	0.923591	3	18.3792	0.815967	3	23.0467	0.817505	3	14.2064	1.45499	3	14.9698	0.985438	3	4.05803	0.668743	3	9.61161	2.06661	10.87	2	3	230	26.166	4.91943
	P51157	Ras-related protein Rab-28 OS=Homo sapiens GN=RAB28 PE=1 SV=2 - [RAB28_HUMAN]	10.86	1	1	1	1	1.25403	1		0.9962	1		0.797171	1		1.00349	1		0.980973	1		1.5323	1		1.00285	1		1.00412	1		0	10.86	1	1	221	24.8256	5.97314
	P51159	Ras-related protein Rab-27A OS=Homo sapiens GN=RAB27A PE=1 SV=3 - [RB27A_HUMAN]	10.86	1	2	2	2	1.10531	2	6.83004	0.840429	2	67.5503	0.704938	2	44.0154	0.927119	2	12.4549	0.945056	2	11.5315	1.30495	2	26.7178	0.971015	2	12.2983	0.874725	2	13.6135	7.19608	10.86	2	2	221	24.8523	5.22412
	Q08945	FACT complex subunit SSRP1 OS=Homo sapiens GN=SSRP1 PE=1 SV=1 - [SSRP1_HUMAN]	10.86	1	6	6	11	0.951471	11	12.7498	0.84658	11	31.2849	0.827078	11	27.8907	0.905503	11	12.8075	0.891028	11	14.0501	1.03687	11	17.2649	0.876886	11	16.203	0.959252	11	7.19174	14.4426	10.86	6	11	709	81.0244	6.87354
	Q16740	Putative ATP-dependent Clp protease proteolytic subunit, mitochondrial OS=Homo sapiens GN=CLPP PE=1 SV=1 - [CLPP_HUMAN]	10.83	1	2	2	6	1.06021	6	6.79964	1.38062	6	9.49751	1.17737	6	12.6408	0.84535	6	16.3304	0.965356	6	4.71968	1.17606	6	10.1495	0.801437	6	26.058	0.989576	6	15.5339	8.90564	10.83	2	6	277	30.1606	8.08936
	Q8WVJ2	NudC domain-containing protein 2 OS=Homo sapiens GN=NUDCD2 PE=1 SV=1 - [NUDC2_HUMAN]	10.83	1	1	1	1	1.24773	1		1.09836	1		0.943052	1		1.0713	1		0.768056	1		2.29622	1		1.45185	1		0.789626	1		0	10.83	1	1	157	17.6647	5.07178
	O43852	Calumenin OS=Homo sapiens GN=CALU PE=1 SV=2 - [CALU_HUMAN]	10.79	1	3	3	6	1.02452	6	6.47365	1.33797	6	38.6712	1.16361	6	34.2727	0.826723	6	5.48238	0.971943	6	9.59997	1.034	6	10.7433	0.784496	6	18.3545	1.01815	6	13.7048	7.45213	10.79	3	6	315	37.0835	4.64014
	P20962	Parathymosin OS=Homo sapiens GN=PTMS PE=1 SV=2 - [PTMS_HUMAN]	10.78	1	1	1	2	0.966675	2	7.58699	1.35696	2	39.3532	1.04689	2	63.0974	0.745787	2	12.4168	0.731717	2	30.24	1.33878	2	57.5245	0.804026	2	9.0786	0.676185	2	42.3556	2.59634	10.78	1	2	102	11.5232	4.15771
	Q9UHX1	Poly(U)-binding-splicing factor PUF60 OS=Homo sapiens GN=PUF60 PE=1 SV=1 - [PUF60_HUMAN]	10.73	1	3	3	11	0.995373	11	5.39939	1.14961	11	45.3096	0.895208	11	14.439	0.817767	11	9.06611	0.767007	11	16.6923	1.21686	11	12.2988	0.873623	11	13.8285	0.819205	11	26.6772	29.109	10.73	3	11	559	59.8376	5.2876
	Q9H3N1	Thioredoxin-related transmembrane protein 1 OS=Homo sapiens GN=TMX1 PE=1 SV=1 - [TMX1_HUMAN]	10.71	1	3	3	7	1.05679	7	11.0138	0.835673	7	43.8866	0.885784	7	43.2336	0.917467	7	8.42078	0.907457	7	13.8661	1.30116	7	17.9489	0.990194	7	7.40835	0.943119	7	10.368	15.9855	10.71	3	7	280	31.7708	4.98291
	P30419	Glycylpeptide N-tetradecanoyltransferase 1 OS=Homo sapiens GN=NMT1 PE=1 SV=2 - [NMT1_HUMAN]	10.69	2	3	3	4	1.09994	4	3.76592	1.16732	4	13.9033	0.783901	4	10.7226	0.810666	4	29.0622	0.857546	4	53.8469	1.63531	4	80.8478	0.930178	4	2.07222	0.713894	4	72.1173	8.23833	10.69	3	4	496	56.7699	7.79639
	P10316	HLA class I histocompatibility antigen, A-69 alpha chain OS=Homo sapiens GN=HLA-A PE=1 SV=2 - [1A69_HUMAN]	10.68	3	1	3	7	0.887198	1		1.19373	1		1.1857	1		0.881232	1		1.11806	1		0.795416	1		0.790866	1		1.06567	1		10.822	10.68	3	7	365	40.9512	6.90283
	Q99417	C-Myc-binding protein OS=Homo sapiens GN=MYCBP PE=1 SV=3 - [MYCBP_HUMAN]	10.68	1	1	1	2	0.935304	2	5.08625	0.960699	2	83.2512	0.972116	2	69.613	0.946419	2	4.62262	1.02686	2	0.695739	0.867679	2	10.9863	1.01002	2	13.532	0.887676	2	3.33893	3.01618	10.68	1	2	103	11.9593	5.90967
	Q9BT73	Proteasome assembly chaperone 3 OS=Homo sapiens GN=PSMG3 PE=1 SV=1 - [PSMG3_HUMAN]	10.66	1	1	1	1	1.154	1		0.903082	1		0.693962	1		0.886775	1		1.07814	1		1.23588	1		0.791735	1		0.993951	1		0	10.66	1	1	122	13.0961	7.88428
	Q8N183	Mimitin, mitochondrial OS=Homo sapiens GN=NDUFAF2 PE=1 SV=1 - [MIMIT_HUMAN]	10.65	1	1	1	1	1.29787	1		1.2736	1		1.4002	1		1.42689	1		0.980973	1		1.62118	1		2.01972	1		0.812735	1		0	10.65	1	1	169	19.8441	8.96826
	Q7L9L4	MOB kinase activator 1B OS=Homo sapiens GN=MOB1B PE=1 SV=3 - [MOB1B_HUMAN]	10.65	2	2	2	8	1.10461	8	13.4848	1.25841	8	22.7244	0.951531	8	10.2938	0.881342	8	14.2336	0.997581	8	16.6678	1.34963	8	42.2412	0.904282	8	13.1694	0.895516	8	20.2951	7.59475	10.65	2	8	216	25.0746	6.72705
	O75223	Gamma-glutamylcyclotransferase OS=Homo sapiens GN=GGCT PE=1 SV=1 - [GGCT_HUMAN]	10.64	1	2	2	5	0.869011	5	9.46441	1.14209	5	10.5079	1.09581	5	4.55943	0.861192	5	6.26411	1.00183	5	0.783641	0.828495	5	6.12176	0.777502	5	16.0307	0.857779	5	17.0053	5.65443	10.64	2	5	188	20.9943	5.13525
	Q9Y295	Developmentally-regulated GTP-binding protein 1 OS=Homo sapiens GN=DRG1 PE=1 SV=1 - [DRG1_HUMAN]	10.63	1	3	3	3	1.04268	3	3.1804	1.09473	3	8.99154	1.04081	3	3.12717	0.861046	3	19.024	0.91592	3	2.93089	1.20129	3	6.01441	0.97637	3	25.4711	0.869137	3	20.1657	4.3436	10.63	3	3	367	40.5168	8.89502
	P12081	Histidine--tRNA ligase, cytoplasmic OS=Homo sapiens GN=HARS PE=1 SV=2 - [SYHC_HUMAN]	10.61	2	5	5	12	1.03962	12	6.48626	0.967162	12	39.5144	0.831176	12	45.7245	0.938819	12	8.16623	1.10617	12	8.87032	1.034	12	15.0512	0.906496	12	11.0449	0.935404	12	9.8378	28.177	10.61	5	12	509	57.3742	5.88428
	Q13423	NAD(P) transhydrogenase, mitochondrial OS=Homo sapiens GN=NNT PE=1 SV=3 - [NNTM_HUMAN]	10.59	1	9	9	21	1.04895	21	4.8097	1.10588	21	24.7992	0.881515	21	20.0497	0.881942	21	11.524	0.92121	21	14.023	1.23854	21	25.1559	0.888929	21	8.27645	0.884376	21	15.1624	40.042	10.59	9	21	1086	113.823	8.08936
	P84090	Enhancer of rudimentary homolog OS=Homo sapiens GN=ERH PE=1 SV=1 - [ERH_HUMAN]	10.58	1	1	1	1	0.98853	1		1.38677	1		1.09512	1		0.780635	1		1.04841	1		0.964203	1		0.718422	1		0.896273	1		2.40097	10.58	1	1	104	12.251	5.92236
	Q9Y6G3	39S ribosomal protein L42, mitochondrial OS=Homo sapiens GN=MRPL42 PE=1 SV=1 - [RM42_HUMAN]	10.56	1	1	1	1	0.911816	1		1.36511	1		1.77674	1		1.18676	1		0.927088	1		0.904899	1		1.19625	1		1.16555	1		0	10.56	1	1	142	16.6503	8.35303
	O15514	DNA-directed RNA polymerase II subunit RPB4 OS=Homo sapiens GN=POLR2D PE=1 SV=1 - [RPB4_HUMAN]	10.56	1	1	1	4	0.94301	4	11.7044	1.73864	4	14.6196	1.65386	4	17.8061	0.966689	4	5.58231	1.11595	4	11.5128	0.88639	4	24.023	0.831909	4	11.8227	1.24944	4	5.14047	4.1221	10.56	1	4	142	16.3011	4.79248
	Q16204	Coiled-coil domain-containing protein 6 OS=Homo sapiens GN=CCDC6 PE=1 SV=2 - [CCDC6_HUMAN]	10.55	1	3	3	6	1.07998	6	14.5042	1.05499	6	48.9923	0.860476	6	39.3486	0.911321	6	12.8423	0.871818	6	12.6339	1.22678	6	9.65441	0.968204	6	15.7327	0.847097	6	12.9331	7.98572	10.55	3	6	474	53.2578	7.34229
	O94903	Proline synthase co-transcribed bacterial homolog protein OS=Homo sapiens GN=PROSC PE=1 SV=1 - [PROSC_HUMAN]	10.55	1	2	2	3	0.875922	3	13.6006	0.64647	3	2.31859	0.733033	3	14.4934	1.00886	3	4.35086	0.866387	3	3.37962	0.905246	3	32.2966	1.16935	3	1.17508	0.984318	3	9.00643	3.04267	10.55	2	3	275	30.3246	7.50342
	P08559	Pyruvate dehydrogenase E1 component subunit alpha, somatic form, mitochondrial OS=Homo sapiens GN=PDHA1 PE=1 SV=3 - [ODPA_HUMAN]	10.51	2	4	4	6	1.09716	6	4.28745	0.825187	6	20.0894	0.829627	6	8.70095	0.989435	6	1.54466	0.898712	6	7.70214	1.40266	6	15.9786	1.08362	6	7.90431	0.934845	6	9.97515	7.41708	10.51	4	6	390	43.2676	8.06006
	Q7L1Q6	Basic leucine zipper and W2 domain-containing protein 1 OS=Homo sapiens GN=BZW1 PE=1 SV=1 - [BZW1_HUMAN]	10.5	1	5	5	5	1.01059	5	15.4657	0.917296	5	25.7596	0.747462	5	1.83095	0.906616	5	10.7486	0.863493	5	3.15542	1.19891	5	26.685	0.88628	5	8.13653	0.923096	5	23.4753	7.06353	10.5	5	5	419	48.0127	5.92236
	P51665	26S proteasome non-ATPase regulatory subunit 7 OS=Homo sapiens GN=PSMD7 PE=1 SV=2 - [PSMD7_HUMAN]	10.49	1	2	2	3	1.03216	3	16.8705	1.10727	3	17.9571	0.991005	3	15.8155	0.866249	3	5.12528	1.26859	3	34.7755	1.2748	3	1.5071	0.969298	3	2.86898	0.857689	3	20.1194	8.13167	10.49	2	3	324	37.0025	6.771
	Q9Y3Y2	Chromatin target of PRMT1 protein OS=Homo sapiens GN=CHTOP PE=1 SV=2 - [CHTOP_HUMAN]	10.48	1	2	2	4	0.991132	4	2.18854	1.09653	4	35.7365	0.90373	4	24.8819	0.804899	4	8.36164	0.895967	4	13.8215	1.11287	4	6.3756	0.881494	4	7.84599	0.799706	4	10.7698	10.027	10.48	2	4	248	26.3803	12.2349
	P09496	Clathrin light chain A OS=Homo sapiens GN=CLTA PE=1 SV=1 - [CLCA_HUMAN]	10.48	1	3	3	12	1.00485	12	3.19808	1.26667	12	17.36	0.986521	12	31.58	0.846172	12	9.47153	0.947336	12	12.8139	1.0998	12	20.195	0.858751	12	12.2243	0.832217	12	32.105	28.0189	10.48	3	12	248	27.06	4.51318
	P50570	Dynamin-2 OS=Homo sapiens GN=DNM2 PE=1 SV=2 - [DYN2_HUMAN]	10.46	3	8	8	13	1.04679	13	14.6178	1.13137	13	16.6565	0.854741	13	8.73781	0.88457	13	12.3312	0.863511	13	8.91698	1.29905	13	28.9373	0.90519	13	12.5173	0.899423	13	28.6083	15.3571	10.46	8	13	870	98.0032	7.44482
	Q96G03	Phosphoglucomutase-2 OS=Homo sapiens GN=PGM2 PE=1 SV=4 - [PGM2_HUMAN]	10.46	1	5	5	7	1.09849	7	8.87549	0.86062	7	45.7495	0.714403	7	67.5054	0.897196	7	9.3574	0.93635	7	2.01853	1.28284	7	18.0794	0.888532	7	13.1563	0.908971	7	6.70736	10.3947	10.46	5	7	612	68.2404	6.72705
	P35611	Alpha-adducin OS=Homo sapiens GN=ADD1 PE=1 SV=2 - [ADDA_HUMAN]	10.45	1	5	6	19	1.0539	18	8.81289	1.25819	18	13.7669	0.976355	18	19.9752	0.85343	18	11.0451	0.787846	18	17.2496	1.37539	18	25.5649	0.854842	18	13.761	0.84289	18	19.472	28.3982	10.45	6	19	737	80.9047	5.8335
	Q9NYL4	Peptidyl-prolyl cis-trans isomerase FKBP11 OS=Homo sapiens GN=FKBP11 PE=1 SV=1 - [FKB11_HUMAN]	10.45	1	2	2	2	1.10267	2	4.14698	0.653339	2	5.5288	0.538319	2	21.1925	0.908549	2	11.3264	1.06757	2	4.4673	1.13951	2	4.11077	0.943583	2	9.99953	0.879049	2	12.0138	5.75158	10.45	2	2	201	22.1663	9.39307
	P31937	3-hydroxyisobutyrate dehydrogenase, mitochondrial OS=Homo sapiens GN=HIBADH PE=1 SV=2 - [3HIDH_HUMAN]	10.42	1	2	2	4	1.00567	4	4.27397	0.635762	4	11.7654	0.64692	4	15.1478	0.96371	4	6.6766	1.05331	4	4.82847	1.01843	4	15.2345	0.974175	4	4.80936	0.961238	4	9.6076	0	10.42	2	4	336	35.3058	8.1333
	Q9Y2X3	Nucleolar protein 58 OS=Homo sapiens GN=NOP58 PE=1 SV=1 - [NOP58_HUMAN]	10.4	1	4	4	7	0.994148	7	10.9062	1.1159	7	9.9823	0.944615	7	46.0906	0.943921	7	6.41797	0.928464	7	24.5445	1.05354	7	22.3671	0.833566	7	21.6779	1.05547	7	4.82572	9.96452	10.4	4	7	529	59.5405	8.92432
	Q99988	Growth/differentiation factor 15 OS=Homo sapiens GN=GDF15 PE=1 SV=3 - [GDF15_HUMAN]	10.39	1	2	2	4	1.10115	4	12.1682	1.28992	4	34.8124	1.07544	4	19.6934	0.964921	4	17.1618	1.11217	4	7.95254	1.29393	4	43.5443	1.00399	4	16.3488	0.885504	4	26.1512	2.2905	10.39	2	4	308	34.1188	9.65674
	P61081	NEDD8-conjugating enzyme Ubc12 OS=Homo sapiens GN=UBE2M PE=1 SV=1 - [UBC12_HUMAN]	10.38	1	2	2	2	1.07687	2	15.0142	0.850634	2	2.64781	0.696555	2	14.4324	0.881809	2	2.07504	1.01008	2	15.4379	1.14991	2	15.2658	0.859677	2	1.20161	0.904572	2	2.95438	4.15817	10.38	2	2	183	20.8866	7.69385
	O43684	Mitotic checkpoint protein BUB3 OS=Homo sapiens GN=BUB3 PE=1 SV=1 - [BUB3_HUMAN]	10.37	1	2	2	10	1.05483	10	4.81641	1.16416	10	57.6516	1.03354	10	37.8945	0.843683	10	8.3092	1.02782	10	15.855	1.06365	10	7.37742	0.883804	10	17.8166	0.861663	10	19.1704	23.2788	10.37	2	10	328	37.1312	6.84424
	Q9HA64	Ketosamine-3-kinase OS=Homo sapiens GN=FN3KRP PE=1 SV=2 - [KT3K_HUMAN]	10.36	1	2	2	2	1.0216	2	5.50211	0.943429	2	27.6336	0.771271	2	13.3584	0.835178	2	8.34396	0.85061	2	3.93102	1.25866	2	16.0471	0.884537	2	2.94819	0.782403	2	15.0208	3.36078	10.36	2	2	309	34.3902	7.32764
	Q15758	Neutral amino acid transporter B(0) OS=Homo sapiens GN=SLC1A5 PE=1 SV=2 - [AAAT_HUMAN]	10.35	1	4	4	4	1.04302	4	1.31004	1.38873	4	57.8125	1.24417	4	70.705	0.896056	4	20.6374	0.909256	4	5.87941	1.25132	4	14.151	0.96117	4	23.3605	0.842634	4	14.63	5.00498	10.35	4	4	541	56.5623	5.47803
	P56192	Methionine--tRNA ligase, cytoplasmic OS=Homo sapiens GN=MARS PE=1 SV=2 - [SYMC_HUMAN]	10.33	1	7	7	13	1.04208	13	14.9577	1.13761	13	21.9931	0.904195	13	25.9176	0.898884	13	14.3783	0.932381	13	19.355	1.2161	13	35.8066	0.931891	13	10.1474	0.914977	13	12.8756	25.2946	10.33	7	13	900	101.052	6.16357
	Q16822	Phosphoenolpyruvate carboxykinase [GTP], mitochondrial OS=Homo sapiens GN=PCK2 PE=1 SV=3 - [PCKGM_HUMAN]	10.31	1	6	6	10	1.04571	10	10.5441	1.01874	10	24.2754	0.889618	10	26.6105	0.899678	10	11.3616	0.996686	10	19.0358	1.05931	10	25.5766	0.900351	10	14.4095	0.933013	10	8.98256	16.6228	10.31	6	10	640	70.6846	7.62061
	P50454	Serpin H1 OS=Homo sapiens GN=SERPINH1 PE=1 SV=2 - [SERPH_HUMAN]	10.29	1	3	3	4	1.06259	4	9.56825	0.972898	4	13.3828	0.857531	4	20.5451	0.896865	4	7.26266	0.966031	4	9.86605	1.15159	4	4.5243	0.78641	4	1.47438	1.04878	4	3.38074	5.90537	10.29	3	4	418	46.4112	8.68994
	Q9UM22	Mammalian ependymin-related protein 1 OS=Homo sapiens GN=EPDR1 PE=1 SV=2 - [EPDR1_HUMAN]	10.27	1	2	2	2	1.02181	2	1.40754	1.31911	2	15.0709	1.11876	2	18.0006	0.866611	2	1.46359	0.947336	2	22.4939	1.1076	2	21.3314	0.925469	2	24.3641	0.821162	2	35.8794	3.95182	10.27	2	2	224	25.4206	6.59521
	P55209	Nucleosome assembly protein 1-like 1 OS=Homo sapiens GN=NAP1L1 PE=1 SV=1 - [NP1L1_HUMAN]	10.23	1	2	3	22	1.07604	15	15.1653	1.21198	15	29.2201	0.927607	15	13.0541	0.903446	15	9.58408	0.96236	15	15.7098	1.17122	15	18.3111	0.924389	15	16.1186	0.895249	15	14.5359	24.8361	10.23	3	22	391	45.3459	4.4624
	P23921	Ribonucleoside-diphosphate reductase large subunit OS=Homo sapiens GN=RRM1 PE=1 SV=1 - [RIR1_HUMAN]	10.23	1	5	5	6	1.07561	6	10.2092	1.17264	6	37.1907	0.979277	6	42.6587	0.974178	6	6.75536	0.843677	6	14.2827	1.27835	6	38.1038	0.958192	6	13.0705	0.948974	6	12.5486	9.9133	10.23	5	6	792	90.0125	7.15186
	P18463	HLA class I histocompatibility antigen, B-37 alpha chain OS=Homo sapiens GN=HLA-B PE=1 SV=1 - [1B37_HUMAN]	10.22	15	0	3	11																									17.7534	10.22	3	11	362	40.4311	6.15088
	Q99536	Synaptic vesicle membrane protein VAT-1 homolog OS=Homo sapiens GN=VAT1 PE=1 SV=2 - [VAT1_HUMAN]	10.18	1	3	3	10	1.02091	10	7.92548	0.962579	10	66.1174	0.822229	10	63.5362	0.92966	10	10.8884	0.908071	10	20.0084	1.10381	10	26.194	0.982192	10	21.587	0.90739	10	21.9021	24.7652	10.18	3	10	393	41.8934	6.29053
	Q5RI15	Cytochrome c oxidase protein 20 homolog OS=Homo sapiens GN=COX20 PE=1 SV=2 - [COX20_HUMAN]	10.17	1	1	1	1	0.875035	1		0.563784	1		0.600991	1		0.932783	1		1.12729	1		0.714601	1		0.985372	1		0.883969	1		0	10.17	1	1	118	13.2828	8.76318
	Q15370	Transcription elongation factor B polypeptide 2 OS=Homo sapiens GN=TCEB2 PE=1 SV=1 - [ELOB_HUMAN]	10.17	1	1	1	1	0.965998	1		0.736168	1		0.651752	1		0.855228	1		1.23486	1		0.757856	1		0.923522	1		0.796011	1		2.60403	10.17	1	1	118	13.1246	4.88135
	Q96K17	Transcription factor BTF3 homolog 4 OS=Homo sapiens GN=BTF3L4 PE=1 SV=1 - [BT3L4_HUMAN]	10.13	1	1	1	2	1.16811	2	1.60449	1.24966	2	0.630878	0.879913	2	7.96316	0.822489	2	8.94189	0.82894	2	30.0098	1.65344	2	24.42	0.854031	2	4.53925	0.783618	2	24.5213	2.634	10.13	1	2	158	17.26	6.354
	Q9ULV4	Coronin-1C OS=Homo sapiens GN=CORO1C PE=1 SV=1 - [COR1C_HUMAN]	10.13	1	3	3	4	0.953077	4	2.45305	0.823866	4	26.3305	0.855057	4	11.9499	0.917105	4	12.1895	1.04884	4	12.8068	0.861741	4	23.4894	0.997423	4	6.5696	0.815376	4	14.6648	6.58199	10.13	3	4	474	53.2151	7.07861
	O75643	U5 small nuclear ribonucleoprotein 200 kDa helicase OS=Homo sapiens GN=SNRNP200 PE=1 SV=2 - [U520_HUMAN]	10.11	1	18	18	32	1.00355	32	14.6982	1.10405	32	35.3814	0.883442	32	40.4443	0.896621	32	8.98496	0.922774	32	17.4418	1.04531	32	26.1256	0.886092	32	11.9403	0.955986	32	17.5544	38.0978	10.11	18	32	2136	244.353	6.06201
	P07311	Acylphosphatase-1 OS=Homo sapiens GN=ACYP1 PE=1 SV=2 - [ACYP1_HUMAN]	10.1	1	1	1	1	0.95623	1		1.49392	1		1.31137	1		0.839386	1		1.10926	1		0.889233	1		0.781698	1		0.935491	1		0	10.1	1	1	99	11.2539	9.30518
	P28161	Glutathione S-transferase Mu 2 OS=Homo sapiens GN=GSTM2 PE=1 SV=2 - [GSTM2_HUMAN]	10.09	4	1	2	20	0.929641	7	3.44676	1.16805	7	26.5554	0.980554	7	42.3439	0.874254	7	12.4971	0.931884	7	25.8855	1.09361	7	10.8687	0.866704	7	22.6399	0.930718	7	52.8527	41.504	10.09	2	20	218	25.728	6.3667
	Q58FG1	Putative heat shock protein HSP 90-alpha A4 OS=Homo sapiens GN=HSP90AA4P PE=5 SV=1 - [HS904_HUMAN]	10.05	1	1	4	38	0.893442	2	9.76227	0.850017	2	84.6507	0.787316	2	90.0621	0.827538	2	6.1844	0.74798	2	17.0016	1.07228	2	38.1397	0.766063	2	14.1076	0.945404	2	10.8869	76.9156	10.05	4	38	418	47.6821	5.18604
	P45974	Ubiquitin carboxyl-terminal hydrolase 5 OS=Homo sapiens GN=USP5 PE=1 SV=2 - [UBP5_HUMAN]	10.02	1	5	5	16	1.10672	16	9.35997	1.11597	16	40.2082	0.917492	16	30.4044	0.871347	16	16.2686	0.971564	16	12.6613	1.23475	16	20.7387	0.909278	16	30.5365	0.980469	16	14.4951	5.38568	10.02	5	16	858	95.7253	5.03369
	P46013	Antigen KI-67 OS=Homo sapiens GN=MKI67 PE=1 SV=2 - [KI67_HUMAN]	10.01	1	21	21	54	1.00595	54	12.5695	0.950948	54	25.1676	0.830161	54	25.9165	0.888167	54	15.4979	0.948565	54	16.1264	1.18096	54	31.1567	0.933994	54	11.4304	0.871596	54	17.772	108.301	10.01	21	54	3256	358.474	9.45166
	P62873	Guanine nucleotide-binding protein G(I)/G(S)/G(T) subunit beta-1 OS=Homo sapiens GN=GNB1 PE=1 SV=3 - [GBB1_HUMAN]	10	3	2	2	2	1.07089	2	14.2364	0.65177	2	6.70134	0.592697	2	52.3998	0.973828	2	28.979	1.01837	2	11.2651	1.16325	2	44.4544	1.09399	2	32.5844	0.872876	2	26.9145	0	10	2	2	340	37.353	5.99854
	Q9Y5Y2	Cytosolic Fe-S cluster assembly factor NUBP2 OS=Homo sapiens GN=NUBP2 PE=1 SV=1 - [NUBP2_HUMAN]	9.96	1	1	1	1	1.35669	1		1.41055	1		0.870682	1		0.837434	1		0.967004	1		1.83032	1		0.742714	1		0.957197	1		0	9.96	1	1	271	28.8068	5.8335
	O95347	Structural maintenance of chromosomes protein 2 OS=Homo sapiens GN=SMC2 PE=1 SV=2 - [SMC2_HUMAN]	9.94	1	10	10	23	1.04289	23	7.66886	1.12585	23	16.1299	0.972941	23	20.2432	0.93834	23	7.55377	1.05259	23	12.0054	1.01249	23	24.9238	0.89849	23	14.1504	0.986202	23	12.8268	34.4719	9.94	10	23	1197	135.572	8.42627
	P60228	Eukaryotic translation initiation factor 3 subunit E OS=Homo sapiens GN=EIF3E PE=1 SV=1 - [EIF3E_HUMAN]	9.89	1	4	4	8	1.04768	8	14.9895	1.04477	8	35.9709	0.848775	8	56.3073	0.89175	8	7.52506	0.960208	8	15.3908	1.32081	8	23.0353	0.868875	8	18.7159	0.955069	8	11.3028	16.7828	9.89	4	8	445	52.1874	6.03662
	P14317	Hematopoietic lineage cell-specific protein OS=Homo sapiens GN=HCLS1 PE=1 SV=3 - [HCLS1_HUMAN]	9.88	1	3	3	4	1.06201	4	1.69459	0.813381	4	7.29467	0.703874	4	0.624187	0.955042	4	3.53813	1.05017	4	8.83307	1.08167	4	7.65701	1.00485	4	4.80047	0.929008	4	7.356	0	9.88	3	4	486	53.981	4.80518
	Q9H1E3	Nuclear ubiquitous casein and cyclin-dependent kinase substrate 1 OS=Homo sapiens GN=NUCKS1 PE=1 SV=1 - [NUCKS_HUMAN]	9.88	1	3	3	7	0.933259	7	9.17356	0.767219	7	36.3012	0.796033	7	26.8753	0.945938	7	13.1929	0.987236	7	6.78456	0.854972	7	17.6651	0.846425	7	10.0638	0.950637	7	22.3513	10.6074	9.88	3	7	243	27.28	5.08447
	O43290	U4/U6.U5 tri-snRNP-associated protein 1 OS=Homo sapiens GN=SART1 PE=1 SV=1 - [SNUT1_HUMAN]	9.88	1	5	5	6	1.09242	6	13.5172	1.10524	6	26.8426	0.873465	6	23.9867	0.883683	6	9.90592	0.890479	6	5.14437	1.28742	6	10.1073	0.983621	6	9.05984	0.844036	6	14.2388	10.644	9.88	5	6	800	90.2003	6.12549
	Q96EY4	Translation machinery-associated protein 16 OS=Homo sapiens GN=TMA16 PE=1 SV=2 - [TMA16_HUMAN]	9.85	1	1	1	1	1.18523	1		1.27695	1		0.907449	1		0.842271	1		1.10806	1		1.28696	1		0.859746	1		0.824697	1		0	9.85	1	1	203	23.8494	9.26123
	P41218	Myeloid cell nuclear differentiation antigen OS=Homo sapiens GN=MNDA PE=1 SV=1 - [MNDA_HUMAN]	9.83	1	4	4	5	1.05242	5	13.0796	0.682667	5	44.7542	0.772421	5	15.1844	1.07549	5	9.26734	0.892874	5	11.0356	1.11692	5	8.52261	1.09046	5	20.5124	1.00504	5	6.24511	9.05281	9.83	4	5	407	45.8072	9.75928
	O43670	Zinc finger protein 207 OS=Homo sapiens GN=ZNF207 PE=1 SV=1 - [ZN207_HUMAN]	9.83	1	3	3	4	1.11671	4	11.4826	0.886628	4	6.85781	0.661777	4	22.1635	0.873793	4	7.93149	1.00166	4	7.28761	1.24651	4	38.4267	0.813941	4	19.8797	0.876744	4	8.61605	8.99299	9.83	3	4	478	50.7171	9.1001
	Q16795	NADH dehydrogenase [ubiquinone] 1 alpha subcomplex subunit 9, mitochondrial OS=Homo sapiens GN=NDUFA9 PE=1 SV=2 - [NDUA9_HUMAN]	9.81	1	3	3	6	1.00681	6	15.655	0.805463	6	27.3934	0.739234	6	31.7133	0.869564	6	15.7652	0.738593	6	37.887	1.35928	6	38.0378	0.904274	6	4.47968	0.835183	6	35.9315	7.86653	9.81	3	6	377	42.4826	9.80322
	Q92526	T-complex protein 1 subunit zeta-2 OS=Homo sapiens GN=CCT6B PE=1 SV=5 - [TCPW_HUMAN]	9.81	1	1	4	5	1.1779	1		0.96212	1		0.710243	1		0.869532	1		0.932978	1		1.49601	1		0.945981	1		0.797776	1		7.1053	9.81	4	5	530	57.7846	7.23975
	Q8WWP7	GTPase IMAP family member 1 OS=Homo sapiens GN=GIMAP1 PE=1 SV=1 - [GIMA1_HUMAN]	9.8	1	2	2	3	1.00036	3	10.1446	1.0016	3	9.05809	1.05047	3	0.918439	1.02796	3	0.561794	0.924946	3	6.29589	0.9265	3	1.53865	0.874407	3	6.80017	1.26955	3	18.6433	4.54339	9.8	2	3	306	34.3476	8.86572
	P14324	Farnesyl pyrophosphate synthase OS=Homo sapiens GN=FDPS PE=1 SV=4 - [FPPS_HUMAN]	9.79	1	3	3	10	1.01978	10	12.1149	1.27142	10	35.299	1.13433	10	47.2979	0.938481	10	8.44184	0.992315	10	12.9528	1.06839	10	17.4033	0.941006	10	7.33611	0.902935	10	17.621	17.4195	9.79	3	10	419	48.2446	6.15088
	O43598	2'-deoxynucleoside 5'-phosphate N-hydrolase 1 OS=Homo sapiens GN=DNPH1 PE=1 SV=1 - [DNPH1_HUMAN]	9.77	1	1	1	3	1.01197	3	5.80424	1.03933	3	0.705322	0.836769	3	3.69242	0.861537	3	6.1779	0.858945	3	3.68973	1.30185	3	0.912356	0.901703	3	4.03812	0.803612	3	3.68155	11.376	9.77	1	3	174	19.0966	5.04639
	O43813	LanC-like protein 1 OS=Homo sapiens GN=LANCL1 PE=1 SV=1 - [LANC1_HUMAN]	9.77	1	4	4	5	1.04839	5	4.89131	0.757008	5	9.5354	0.65848	5	5.44412	0.884577	5	1.58952	0.922	5	5.24665	1.22406	5	2.7082	0.881122	5	13.7175	0.947952	5	6.12147	9.40139	9.77	4	5	399	45.2536	7.75244
	Q96F85	CB1 cannabinoid receptor-interacting protein 1 OS=Homo sapiens GN=CNRIP1 PE=1 SV=1 - [CNRP1_HUMAN]	9.76	1	1	1	3	1.0113	3	10.8278	0.838847	3	1.67209	0.722292	3	8.98241	0.819691	3	18.7876	0.894602	3	62.2534	1.17319	3	17.0191	0.746841	3	1.98348	0.795348	3	20.4926	2.05848	9.76	1	3	164	18.6366	7.94287
	P80303	Nucleobindin-2 OS=Homo sapiens GN=NUCB2 PE=1 SV=2 - [NUCB2_HUMAN]	9.76	1	3	3	4	1.06384	4	9.87763	0.73917	4	13.8003	0.600383	4	22.4562	0.896651	4	5.82293	1.08789	4	21.4897	1.07115	4	18.5206	0.910163	4	17.6254	0.895019	4	11.1486	4.57091	9.76	3	4	420	50.1643	5.12256
	Q99471	Prefoldin subunit 5 OS=Homo sapiens GN=PFDN5 PE=1 SV=2 - [PFD5_HUMAN]	9.74	1	1	1	1	0.968553	1		1.11141	1		0.933987	1		0.813934	1		0.660151	1		1.34892	1		0.862768	1		0.754306	1		2.19981	9.74	1	1	154	17.317	6.32861
	P10644	cAMP-dependent protein kinase type I-alpha regulatory subunit OS=Homo sapiens GN=PRKAR1A PE=1 SV=1 - [KAP0_HUMAN]	9.71	2	3	3	4	1.05404	4	6.77018	1.04698	4	51.1011	0.838098	4	35.5723	0.861571	4	19.0879	0.99749	4	23.3529	1.23331	4	19.0196	0.902872	4	4.52084	0.793577	4	26.1555	5.84664	9.71	3	4	381	42.955	5.35107
	Q10567	AP-1 complex subunit beta-1 OS=Homo sapiens GN=AP1B1 PE=1 SV=2 - [AP1B1_HUMAN]	9.69	1	4	7	16	1.11229	4	7.90355	1.22286	4	8.2862	0.887276	4	3.86377	0.818658	4	4.69849	0.943447	4	14.8713	1.31197	4	5.96731	0.810905	4	13.9555	0.929219	4	10.2487	26.8039	9.69	7	16	949	104.57	5.05908
	Q02241	Kinesin-like protein KIF23 OS=Homo sapiens GN=KIF23 PE=1 SV=3 - [KIF23_HUMAN]	9.69	1	7	7	7	1.09866	7	23.6495	1.24897	7	12.3063	1.00947	7	29.9625	0.871037	7	4.48756	0.932687	7	35.9982	1.23773	7	19.0969	0.869613	7	12.8047	0.793994	7	29.0558	10.6176	9.69	7	7	960	109.99	8.51416
	P49915	GMP synthase [glutamine-hydrolyzing] OS=Homo sapiens GN=GMPS PE=1 SV=1 - [GUAA_HUMAN]	9.67	1	5	5	11	1.0405	11	13.5269	1.11375	11	34.1352	0.900927	11	20.138	0.879235	11	4.46154	0.951745	11	9.012	1.19621	11	36.7219	0.8934	11	24.1549	0.956357	11	16.3265	28.424	9.67	5	11	693	76.667	6.87354
	P05089	Arginase-1 OS=Homo sapiens GN=ARG1 PE=1 SV=2 - [ARGI1_HUMAN]	9.63	1	2	2	2	1.15635	2	2.12449	1.77771	2	3.67287	1.252	2	14.0932	0.814392	2	15.6662	1.10495	2	7.40454	1.21087	2	11.7166	0.981132	2	6.87327	0.658401	2	26.6042	2.16825	9.63	2	2	322	34.7133	7.21045
	Q00169	Phosphatidylinositol transfer protein alpha isoform OS=Homo sapiens GN=PITPNA PE=1 SV=2 - [PIPNA_HUMAN]	9.63	1	1	2	2	0.83633	1		1.71146	1		1.48258	1		0.724481	1		1.01346	1		0.760282	1		0.682314	1		0.849583	1		0	9.63	2	2	270	31.786	6.55127
	Q9Y3B4	Pre-mRNA branch site protein p14 OS=Homo sapiens GN=SF3B14 PE=1 SV=1 - [PM14_HUMAN]	9.6	1	1	1	3	1.10682	3	2.28237	0.898244	3	45.9262	0.831865	3	27.1319	0.973506	3	7.65668	1.07435	3	6.42404	1.12523	3	38.1049	0.948105	3	15.4616	0.902702	3	30.5785	2.12543	9.6	1	3	125	14.5756	9.37842
	Q9NR31	GTP-binding protein SAR1a OS=Homo sapiens GN=SAR1A PE=1 SV=1 - [SAR1A_HUMAN]	9.6	2	2	2	3	0.999482	3	11.2307	1.12161	3	18.5408	0.946003	3	11.575	0.836077	3	5.97168	0.857302	3	11.8584	1.17965	3	39.4121	0.854557	3	4.04188	0.890427	3	13.6003	2.26241	9.6	2	3	198	22.3525	6.68311
	Q9UIA9	Exportin-7 OS=Homo sapiens GN=XPO7 PE=1 SV=3 - [XPO7_HUMAN]	9.57	1	10	10	18	1.02751	18	15.7695	1.4498	18	26.4176	1.16668	18	22.8126	0.826702	18	11.1491	0.877608	18	20.7563	1.12074	18	24.7416	0.753544	18	13.6792	0.870669	18	23.1639	35.3103	9.57	10	18	1087	123.828	6.31592
	P53621	Coatomer subunit alpha OS=Homo sapiens GN=COPA PE=1 SV=2 - [COPA_HUMAN]	9.56	1	8	8	13	1.08774	13	12.1235	1.21087	13	34.5747	1.07714	13	34.1974	0.93806	13	11.2151	0.907804	13	18.729	1.19439	13	18.4572	1.00345	13	12.9466	0.975181	13	19.1803	21.1186	9.56	8	13	1224	138.258	7.66455
	Q9UBE0	SUMO-activating enzyme subunit 1 OS=Homo sapiens GN=SAE1 PE=1 SV=1 - [SAE1_HUMAN]	9.54	1	2	2	3	0.982444	3	1.01248	1.056	3	32.2004	0.976117	3	35.8694	0.901947	3	3.37215	1.08963	3	6.97113	0.946646	3	27.0974	0.67526	3	22.4229	0.999298	3	0.60175	2.25585	9.54	2	3	346	38.4256	5.30029
	Q9BRT2	Mitochondrial nucleoid factor 1 OS=Homo sapiens GN=MNF1 PE=1 SV=1 - [MNF1_HUMAN]	9.52	1	1	1	1	1.2787	1		1.43674	1		0.927008	1		0.825042	1		0.83507	1		2.21984	1		1.0703	1		0.632555	1		0	9.52	1	1	126	14.8654	7.37158
	Q13242	Serine/arginine-rich splicing factor 9 OS=Homo sapiens GN=SRSF9 PE=1 SV=1 - [SRSF9_HUMAN]	9.5	1	2	2	2	1.00519	2	5.11687	0.706487	2	20.939	0.686714	2	26.8651	0.977061	2	0.570087	0.859277	2	18.9323	1.16201	2	6.88412	1.01605	2	9.71874	0.943983	2	7.74251	2.78285	9.5	2	2	221	25.5264	8.646
	Q9NR45	Sialic acid synthase OS=Homo sapiens GN=NANS PE=1 SV=2 - [SIAS_HUMAN]	9.47	1	3	3	5	1.0376	5	6.25804	1.22463	5	26.5681	0.863449	5	35.8732	0.887793	5	6.8685	0.922171	5	9.04405	1.16817	5	12.2453	0.924391	5	15.7637	0.934362	5	14.0531	9.44003	9.47	3	5	359	40.2815	6.7417
	Q96M27	Protein PRRC1 OS=Homo sapiens GN=PRRC1 PE=1 SV=1 - [PRRC1_HUMAN]	9.44	1	3	3	3	1.12901	3	13.8084	0.863637	3	10.853	0.64407	3	16.2934	0.923366	3	11.2726	1.02232	3	6.77311	1.29192	3	26.6481	0.942324	3	21.4703	0.905489	3	1.24241	3.17284	9.44	3	3	445	46.6718	5.8335
	O60749	Sorting nexin-2 OS=Homo sapiens GN=SNX2 PE=1 SV=2 - [SNX2_HUMAN]	9.44	2	4	4	10	0.957078	10	9.06351	1.10931	10	30.3989	1.0787	10	42.987	0.917731	10	4.83477	0.890044	10	15.4743	1.04248	10	20.0408	0.966717	10	11.3456	0.931171	10	13.4571	25.131	9.44	4	10	519	58.4347	5.12256
	Q00325	Phosphate carrier protein, mitochondrial OS=Homo sapiens GN=SLC25A3 PE=1 SV=2 - [MPCP_HUMAN]	9.39	1	3	3	20	1.04937	20	10.6092	1.27242	20	10.1052	1.06781	20	16.7068	0.895021	20	8.54997	0.85512	20	11.994	1.31361	20	20.8188	0.891432	20	10.3636	0.965914	20	31.2777	47.3329	9.39	3	20	362	40.0687	9.37842
	Q9Y3B7	39S ribosomal protein L11, mitochondrial OS=Homo sapiens GN=MRPL11 PE=1 SV=1 - [RM11_HUMAN]	9.38	1	1	1	1	1.19654	1		1.04104	1		0.865451	1		0.994725	1		1.05177	1		1.37574	1		1.10644	1		0.89533	1		0	9.38	1	1	192	20.6704	9.90576
	Q31612	HLA class I histocompatibility antigen, B-73 alpha chain OS=Homo sapiens GN=HLA-B PE=1 SV=1 - [1B73_HUMAN]	9.37	4	0	3	8																									11.0294	9.37	3	8	363	40.4099	6.23975
	Q8WXF1	Paraspeckle component 1 OS=Homo sapiens GN=PSPC1 PE=1 SV=1 - [PSPC1_HUMAN]	9.37	1	3	4	11	1.03266	8	25.6889	1.18917	8	4.36449	0.952934	8	21.5996	0.960184	8	7.85624	0.966292	8	11.3724	1.19284	8	41.7661	0.923221	8	10.8526	0.955005	8	16.5657	10.4427	9.37	4	11	523	58.7062	6.66846
	P30042	ES1 protein homolog, mitochondrial OS=Homo sapiens GN=C21orf33 PE=1 SV=3 - [ES1_HUMAN]	9.33	1	1	1	1	0.94087	1		1.39782	1		1.25401	1		0.844073	1		0.863922	1		1.0548	1		0.648413	1		1.08175	1		3.50034	9.33	1	1	268	28.1527	8.26514
	P10153	Non-secretory ribonuclease OS=Homo sapiens GN=RNASE2 PE=1 SV=2 - [RNAS2_HUMAN]	9.32	1	2	2	7	0.964372	7	7.18445	1.06524	7	18.3066	0.975795	7	36.7432	0.91965	7	3.83462	0.819063	7	13.1635	1.09695	7	24.6146	0.809964	7	12.7647	1.01462	7	18.4731	23.788	9.32	2	7	161	18.3421	8.73389
	O00193	Small acidic protein OS=Homo sapiens GN=SMAP PE=1 SV=1 - [SMAP_HUMAN]	9.29	1	2	2	10	0.993342	10	6.56277	1.16923	10	39.7472	0.89248	10	45.8708	0.792543	10	13.6087	0.990393	10	13.3045	1.13344	10	19.6266	0.756103	10	6.76706	0.902583	10	21.7132	7.86806	9.29	2	10	183	20.3202	4.71631
	O00154	Cytosolic acyl coenzyme A thioester hydrolase OS=Homo sapiens GN=ACOT7 PE=1 SV=3 - [BACH_HUMAN]	9.21	1	2	2	3	0.885971	3	20.2597	1.42707	3	1.32074	1.32261	3	5.41799	0.851655	3	27.279	0.890392	3	19.4426	0.795452	3	4.86775	0.838459	3	31.6359	0.884378	3	14.0599	0	9.21	2	3	380	41.7693	8.54346
	Q9NWU2	Glucose-induced degradation protein 8 homolog OS=Homo sapiens GN=GID8 PE=1 SV=1 - [GID8_HUMAN]	9.21	1	1	1	2	0.987561	2	22.7142	1.41305	2	18.3666	1.14373	2	2.48028	0.799336	2	1.73493	0.711175	2	1.93561	1.29387	2	43.6836	0.770245	2	22.1679	0.823138	2	14.2416	2.26654	9.21	1	2	228	26.7317	4.97021
	P02768	Serum albumin OS=Homo sapiens GN=ALB PE=1 SV=2 - [ALBU_HUMAN]	9.2	1	7	7	79	1.0725	79	18.9819	1.82687	79	44.1231	1.52421	79	33.461	0.817803	79	19.1559	1.04636	79	20.9138	1.10326	79	24.674	0.774867	79	27.1712	1.09811	79	25.5027	151.568	9.2	7	79	609	69.3215	6.27783
	P26640	Valine--tRNA ligase OS=Homo sapiens GN=VARS PE=1 SV=4 - [SYVC_HUMAN]	9.18	1	9	9	10	1.01251	10	5.40379	1.06701	10	32.5187	0.959258	10	20.8389	0.913139	10	11.6666	0.910912	10	15.3659	1.20182	10	19.9091	0.952068	10	15.5111	0.9142	10	14.6687	20.0609	9.18	9	10	1264	140.387	7.59131
	Q96C19	EF-hand domain-containing protein D2 OS=Homo sapiens GN=EFHD2 PE=1 SV=1 - [EFHD2_HUMAN]	9.17	2	2	2	3	0.999478	3	5.33197	1.01988	3	27.2334	0.817102	3	19.997	0.889819	3	15.7323	0.946931	3	13.5087	1.13821	3	22.0223	0.904317	3	14.5704	0.918258	3	14.4157	5.33085	9.17	2	3	240	26.6805	5.19873
	Q9Y512	Sorting and assembly machinery component 50 homolog OS=Homo sapiens GN=SAMM50 PE=1 SV=3 - [SAM50_HUMAN]	9.17	1	2	2	3	0.952865	3	3.85706	0.816736	3	1.9351	0.768241	3	5.46807	0.917967	3	3.54439	0.949677	3	13.0125	1.15895	3	12.7151	0.945124	3	14.09	0.852813	3	18.1596	2.32287	9.17	2	3	469	51.9433	6.90283
	Q9GZT3	SRA stem-loop-interacting RNA-binding protein, mitochondrial OS=Homo sapiens GN=SLIRP PE=1 SV=1 - [SLIRP_HUMAN]	9.17	1	1	1	1	1.09198	1		0.477589	1		0.370275	1		0.846614	1		0.95879	1		1.33198	1		0.870611	1		0.830362	1		0	9.17	1	1	109	12.3414	10.2427
	P26885	Peptidyl-prolyl cis-trans isomerase FKBP2 OS=Homo sapiens GN=FKBP2 PE=1 SV=2 - [FKBP2_HUMAN]	9.15	1	2	2	2	1.04721	2	14.7155	0.703139	2	2.13104	0.626483	2	12.924	0.93304	2	3.89854	0.991886	2	17.7028	1.11057	2	11.6065	1.02125	2	5.41363	0.85963	2	1.25538	5.53969	9.15	2	2	142	15.6393	9.12939
	Q8TDP1	Ribonuclease H2 subunit C OS=Homo sapiens GN=RNASEH2C PE=1 SV=1 - [RNH2C_HUMAN]	9.15	1	1	1	1	1.1127	1		1.19187	1		0.924266	1		0.862873	1		0.886781	1		1.41164	1		0.963637	1		0.7729	1		0	9.15	1	1	164	17.829	5.03369
	P11388	DNA topoisomerase 2-alpha OS=Homo sapiens GN=TOP2A PE=1 SV=3 - [TOP2A_HUMAN]	9.14	1	8	13	25	0.984979	16	15.9681	1.04706	16	19.9078	0.886043	16	26.0107	0.86357	16	14.4451	0.957602	16	20.4663	1.06177	16	39.7695	0.859638	16	22.3175	0.899893	16	26.0991	44.3596	9.14	13	25	1531	174.276	8.71924
	Q15393	Splicing factor 3B subunit 3 OS=Homo sapiens GN=SF3B3 PE=1 SV=4 - [SF3B3_HUMAN]	9.12	3	7	7	10	1.05388	9	9.44153	0.982042	9	27.351	0.825102	9	30.0954	0.877359	9	6.90877	0.853612	9	3.63502	1.31463	9	14.7181	0.874055	9	8.70605	0.882095	9	18.8021	21.0073	9.12	7	10	1217	135.492	5.26221
	P48506	Glutamate--cysteine ligase catalytic subunit OS=Homo sapiens GN=GCLC PE=1 SV=2 - [GSH1_HUMAN]	9.11	1	5	5	9	1.11628	9	4.46057	1.1736	9	28.4602	1.02696	9	19.9474	0.891412	9	7.55617	0.886898	9	14.1204	1.45855	9	21.3904	0.953994	9	5.75306	0.896399	9	5.47427	13.0527	9.11	5	9	637	72.7193	6.0874
	P50238	Cysteine-rich protein 1 OS=Homo sapiens GN=CRIP1 PE=1 SV=3 - [CRIP1_HUMAN]	9.09	1	1	1	1	1.11229	1		1.00178	1		0.801104	1		0.889478	1		1.2527	1		1.03668	1		0.871384	1		0.929169	1		2.14348	9.09	1	1	77	8.52701	8.74854
	Q52LJ0	Protein FAM98B OS=Homo sapiens GN=FAM98B PE=1 SV=1 - [FA98B_HUMAN]	9.09	1	2	2	5	0.987306	5	6.04392	1.0042	5	14.7796	1.02338	5	24.8593	0.925536	5	2.70119	0.84123	5	41.2823	0.945173	5	24.9652	0.958193	5	13.3761	0.877531	5	13.0483	9.72727	9.09	2	5	330	37.167	6.29053
	P43307	Translocon-associated protein subunit alpha OS=Homo sapiens GN=SSR1 PE=1 SV=3 - [SSRA_HUMAN]	9.09	1	2	2	8	1.05167	8	19.0111	1.21421	8	25.2654	0.958636	8	27.5287	0.950279	8	8.13862	0.971674	8	20.0482	1.26608	8	40.0594	0.851443	8	16.0222	0.973328	8	19.635	14.1275	9.09	2	8	286	32.2153	4.48779
	O75306	NADH dehydrogenase [ubiquinone] iron-sulfur protein 2, mitochondrial OS=Homo sapiens GN=NDUFS2 PE=1 SV=2 - [NDUS2_HUMAN]	9.07	1	3	3	3	0.994666	3	3.61443	0.763571	3	4.22081	0.7521	3	8.50387	0.952238	3	9.11308	0.886956	3	7.1802	1.1284	3	15.6421	0.892179	3	6.90917	1.09818	3	2.44757	2.35955	9.07	3	3	463	52.5117	7.54736
	P26368	Splicing factor U2AF 65 kDa subunit OS=Homo sapiens GN=U2AF2 PE=1 SV=4 - [U2AF2_HUMAN]	9.05	1	2	2	8	1.09108	8	15.0034	1.10304	8	42.0687	0.906502	8	31.3177	0.844563	8	10.4937	0.981053	8	14.6502	1.27766	8	21.6276	0.811444	8	20.981	0.925607	8	12.7277	13.3631	9.05	2	8	475	53.4672	9.08545
	Q99757	Thioredoxin, mitochondrial OS=Homo sapiens GN=TXN2 PE=1 SV=2 - [THIOM_HUMAN]	9.04	1	1	1	4	0.97362	4	8.98394	1.32384	4	11.5701	1.07028	4	48.2517	0.910428	4	4.50119	1.08528	4	1.52196	1.22827	4	61.5738	0.831908	4	15.0243	1.0801	4	29.5222	6.17387	9.04	1	4	166	18.3716	8.29443
	P13727	Bone marrow proteoglycan OS=Homo sapiens GN=PRG2 PE=1 SV=2 - [PRG2_HUMAN]	9.01	1	2	2	3	0.862411	3	0.557499	1.46669	3	3.57206	1.44419	3	5.95666	0.866178	3	3.74283	0.74389	3	0.0882447	0.942528	3	3.3104	0.780841	3	0.0697187	1.03447	3	7.90937	4.65223	9.01	2	3	222	25.1893	6.75635
	Q9P258	Protein RCC2 OS=Homo sapiens GN=RCC2 PE=1 SV=2 - [RCC2_HUMAN]	9	1	3	3	6	1.00374	6	1.35018	1.27758	6	21.4283	1.05458	6	36.8176	0.874493	6	9.19992	1.00518	6	6.12023	1.008	6	10.1565	0.831569	6	3.80024	0.905665	6	6.04704	11.7741	9	3	6	522	56.0492	8.77783
	O76021	Ribosomal L1 domain-containing protein 1 OS=Homo sapiens GN=RSL1D1 PE=1 SV=3 - [RL1D1_HUMAN]	8.98	1	3	3	12	1.01555	12	13.5761	1.14129	12	58.8843	0.946461	12	14.7707	0.906442	12	34.939	1.03429	12	36.3288	1.02795	12	69.2246	0.814581	12	13.145	1.01206	12	61.4114	20.3292	8.98	3	12	490	54.9389	10.1255
	O14561	Acyl carrier protein, mitochondrial OS=Homo sapiens GN=NDUFAB1 PE=1 SV=3 - [ACPM_HUMAN]	8.97	1	1	1	1	0.92355	1		1.24273	1		1.41615	1		1.05242	1		0.822786	1		0.994276	1		0.908804	1		1.26364	1		2.45207	8.97	1	1	156	17.406	4.93213
	Q8TCD5	5'(3')-deoxyribonucleotidase, cytosolic type OS=Homo sapiens GN=NT5C PE=1 SV=2 - [NT5C_HUMAN]	8.96	1	1	1	1	1.01188	1		0.922749	1		0.664609	1		0.728806	1		0.801695	1		1.25329	1		0.687389	1		0.766458	1		0	8.96	1	1	201	23.3681	6.63916
	Q15427	Splicing factor 3B subunit 4 OS=Homo sapiens GN=SF3B4 PE=1 SV=1 - [SF3B4_HUMAN]	8.96	1	2	2	3	0.971246	3	20.1039	1.62209	3	41.4282	1.15853	3	5.61558	0.96391	3	7.94197	0.904578	3	51.1854	1.0629	3	6.70973	0.857086	3	7.9874	1.00221	3	10.994	4.80901	8.96	2	3	424	44.3571	8.55811
	Q9H910	Hematological and neurological expressed 1-like protein OS=Homo sapiens GN=HN1L PE=1 SV=1 - [HN1L_HUMAN]	8.95	1	1	1	1	1.01677	1		1.23681	1		1.15415	1		0.948816	1		0.889793	1		1.17081	1		0.976575	1		0.908568	1		0	8.95	1	1	190	20.051	9.26123
	P35606	Coatomer subunit beta' OS=Homo sapiens GN=COPB2 PE=1 SV=2 - [COPB2_HUMAN]	8.94	1	6	6	14	1.06445	14	11.4555	0.833191	14	44.5103	0.729416	14	27.4467	0.956031	14	8.83062	0.911747	14	21.9018	1.19418	14	19.3751	0.937865	14	16.2355	0.977836	14	18.3752	19.1687	8.94	6	14	906	102.422	5.2749
	Q15257	Serine/threonine-protein phosphatase 2A activator OS=Homo sapiens GN=PPP2R4 PE=1 SV=3 - [PTPA_HUMAN]	8.94	1	2	2	2	0.882753	2	16.3382	1.07078	2	5.76166	1.04499	2	15.4531	0.86149	2	4.89113	0.726895	2	15.933	1.08652	2	15.6927	0.887029	2	0.69778	0.83006	2	11.6358	2.90865	8.94	2	2	358	40.6414	5.93506
	Q9UMS4	Pre-mRNA-processing factor 19 OS=Homo sapiens GN=PRPF19 PE=1 SV=1 - [PRP19_HUMAN]	8.93	1	4	4	7	0.996886	7	7.31988	1.00489	7	30.2621	0.902008	7	24.1489	0.899749	7	7.70707	0.984914	7	21.3096	1.03255	7	19.4669	0.852786	7	22.6702	0.943655	7	15.1314	10.3572	8.93	4	7	504	55.1463	6.60986
	Q08752	Peptidyl-prolyl cis-trans isomerase D OS=Homo sapiens GN=PPID PE=1 SV=3 - [PPID_HUMAN]	8.92	1	3	3	5	1.1154	5	10.4645	1.09821	5	10.5444	0.936936	5	34.059	0.999509	5	13.0772	0.935362	5	15.4381	1.39618	5	20.3073	1.05448	5	2.68144	0.959498	5	16.2225	9.05572	8.92	3	5	370	40.7379	7.21045
	P63165	Small ubiquitin-related modifier 1 OS=Homo sapiens GN=SUMO1 PE=1 SV=1 - [SUMO1_HUMAN]	8.91	1	1	1	1	1.08841	1		0.617402	1		0.558605	1		0.98476	1		1.49511	1		0.733544	1		0.875845	1		1.08574	1		2.2238	8.91	1	1	101	11.5497	5.51611
	Q99613	Eukaryotic translation initiation factor 3 subunit C OS=Homo sapiens GN=EIF3C PE=1 SV=1 - [EIF3C_HUMAN]	8.87	2	7	7	18	1.02937	18	6.69204	0.932328	18	35.1467	0.925417	18	45.9083	0.906204	18	8.56829	1.05396	18	13.8773	1.01336	18	23.3381	0.885623	18	12.4121	0.960917	18	13.2607	32.7391	8.87	7	18	913	105.278	5.68115
	Q13243	Serine/arginine-rich splicing factor 5 OS=Homo sapiens GN=SRSF5 PE=1 SV=1 - [SRSF5_HUMAN]	8.82	2	1	2	9	1.01811	5	7.72319	0.902792	5	29.3113	0.845795	5	10.9651	0.91969	5	8.71904	1.04531	5	25.2048	1.04348	5	16.7783	0.989346	5	10.6969	0.827187	5	27.7385	17.2982	8.82	2	9	272	31.2453	11.5903
	Q9Y6G9	Cytoplasmic dynein 1 light intermediate chain 1 OS=Homo sapiens GN=DYNC1LI1 PE=1 SV=3 - [DC1L1_HUMAN]	8.8	1	3	3	4	0.922888	4	10.8378	1.25142	4	22.1108	1.37809	4	8.49015	0.97725	4	6.96123	1.2016	4	25.7845	0.828792	4	20.6198	0.910798	4	14.1318	1.08704	4	12.7192	2.05323	8.8	3	4	523	56.544	6.41748
	Q9NR28	Diablo homolog, mitochondrial OS=Homo sapiens GN=DIABLO PE=1 SV=1 - [DBLOH_HUMAN]	8.79	1	2	2	4	1.00704	4	3.54194	0.97991	4	75.1905	0.873778	4	66.4546	0.936854	4	7.53793	0.994639	4	8.54479	0.998703	4	9.07044	0.9353	4	16.7881	0.94469	4	2.12146	7.17792	8.79	2	4	239	27.1137	5.89697
	P50579	Methionine aminopeptidase 2 OS=Homo sapiens GN=METAP2 PE=1 SV=1 - [MAP2_HUMAN]	8.79	1	4	4	17	1.01613	17	13.4	1.14179	17	46.2483	0.990309	17	23.3008	0.837182	17	7.81605	0.952034	17	28.0329	0.936947	17	16.9812	0.827247	17	15.8947	0.899348	17	12.623	26.8428	8.79	4	17	478	52.8581	5.8208
	Q86W67	Protein FAM228A OS=Homo sapiens GN=FAM228A PE=2 SV=1 - [F228A_HUMAN]	8.74	1	1	1	1	0.984556	1		0.761073	1		0.693941	1		0.89771	1		1.05844	1		0.920812	1		0.813124	1		0.984293	1		0	8.74	1	1	206	23.7373	8.93896
	P50995	Annexin A11 OS=Homo sapiens GN=ANXA11 PE=1 SV=1 - [ANX11_HUMAN]	8.71	1	4	4	7	0.969507	7	9.90382	1.27	7	11.7701	1.04089	7	10.2782	0.816958	7	5.40516	0.953456	7	16.6981	0.99644	7	23.6524	0.766261	7	6.84636	0.955008	7	5.77499	12.7745	8.71	4	7	505	54.3551	7.6499
	Q16594	Transcription initiation factor TFIID subunit 9 OS=Homo sapiens GN=TAF9 PE=1 SV=1 - [TAF9_HUMAN]	8.71	1	1	1	1	0.805019	1		1.1815	1		0.877554	1		0.597924	1		0.59076	1		0.979864	1		0.326043	1		0.858751	1		0	8.71	1	1	264	28.9556	8.66064
	Q99961	Endophilin-A2 OS=Homo sapiens GN=SH3GL1 PE=1 SV=1 - [SH3G1_HUMAN]	8.7	1	2	2	7	1.04548	7	6.92605	1.2042	7	34.2755	1.1372	7	43.8794	0.922547	7	9.77669	0.865159	7	14.5355	1.02797	7	8.78155	0.862309	7	14.8347	1.04528	7	8.77176	14.6686	8.7	2	7	368	41.464	5.42725
	Q08722	Leukocyte surface antigen CD47 OS=Homo sapiens GN=CD47 PE=1 SV=1 - [CD47_HUMAN]	8.67	1	3	3	3	1.05017	3	3.84268	0.680701	3	0.00765644	0.772146	3	46.0632	0.901897	3	11.2055	0.943924	3	11.5203	1.02254	3	3.81844	0.897586	3	19.7211	0.860297	3	16.0317	4.96364	8.67	3	3	323	35.1907	7.21045
	Q969H8	UPF0556 protein C19orf10 OS=Homo sapiens GN=C19orf10 PE=1 SV=1 - [CS010_HUMAN]	8.67	1	1	1	3	1.01205	3	12.1384	1.32987	3	18.4899	1.07909	3	20.4632	0.942296	3	2.34467	1.06831	3	1.3645	0.985754	3	12.383	0.878565	3	18.8746	0.99428	3	17.5808	2.64913	8.67	1	3	173	18.7833	6.68311
	P23588	Eukaryotic translation initiation factor 4B OS=Homo sapiens GN=EIF4B PE=1 SV=2 - [IF4B_HUMAN]	8.67	1	4	4	8	1.05366	8	4.58277	1.00497	8	11.3314	0.870585	8	9.25313	0.884592	8	9.27883	0.965579	8	14.147	1.14932	8	28.1935	0.86344	8	11.9393	0.84814	8	11.9479	11.6745	8.67	4	8	611	69.1103	5.73193
	Q9BVC6	Transmembrane protein 109 OS=Homo sapiens GN=TMEM109 PE=1 SV=1 - [TM109_HUMAN]	8.64	1	2	2	9	1.13452	9	7.86182	1.18199	9	27.8457	0.925818	9	34.4385	0.904825	9	14.5062	0.892547	9	15.6196	1.20283	9	11.5364	0.927053	9	9.17424	0.943009	9	21.4364	22.9365	8.64	2	9	243	26.1936	10.4771
	P15170	Eukaryotic peptide chain release factor GTP-binding subunit ERF3A OS=Homo sapiens GN=GSPT1 PE=1 SV=1 - [ERF3A_HUMAN]	8.62	2	3	3	5	1.00347	5	10.3406	1.03097	5	30.4021	1.04574	5	23.9665	0.93733	5	9.81883	1.08277	5	10.841	0.869318	5	12.5395	0.839591	5	17.6984	1.04148	5	17.1497	13.353	8.62	3	5	499	55.7203	5.61768
	Q9NR46	Endophilin-B2 OS=Homo sapiens GN=SH3GLB2 PE=1 SV=1 - [SHLB2_HUMAN]	8.61	1	3	3	9	1.05154	9	12.6758	1.08091	9	3.55866	1.12977	9	36.8299	0.938847	9	14.6864	0.996234	9	15.6113	1.02126	9	18.054	0.854102	9	25.36	1.0616	9	21.8858	9.75994	8.61	3	9	395	43.9466	5.98584
	O43181	NADH dehydrogenase [ubiquinone] iron-sulfur protein 4, mitochondrial OS=Homo sapiens GN=NDUFS4 PE=1 SV=1 - [NDUS4_HUMAN]	8.57	1	1	1	2	1.06061	2	5.29223	1.02285	2	53.7404	0.940726	2	45.4082	0.975452	2	12.4085	0.959166	2	27.999	1.20537	2	37.6777	0.968383	2	34.0115	1.02008	2	12.8195	2.76811	8.57	1	2	175	20.0954	10.3013
	O43633	Charged multivesicular body protein 2a OS=Homo sapiens GN=CHMP2A PE=1 SV=1 - [CHM2A_HUMAN]	8.56	1	1	1	10	0.980495	10	16.2485	1.45927	10	13.3368	1.24472	10	27.2298	0.81994	10	11.8383	0.928055	10	7.47658	0.99565	10	12.0105	0.778255	10	13.2774	0.880075	10	10.9244	23.3178	8.56	1	10	222	25.0879	5.97314
	P35249	Replication factor C subunit 4 OS=Homo sapiens GN=RFC4 PE=1 SV=2 - [RFC4_HUMAN]	8.54	1	3	3	4	1.05675	4	3.49951	1.01555	4	10.4116	0.859482	4	7.21291	0.901426	4	3.41332	0.947619	4	7.88909	1.19356	4	9.72139	0.944753	4	2.37012	0.909266	4	14.4721	4.70381	8.54	3	4	363	39.6569	8.01611
	O00233	26S proteasome non-ATPase regulatory subunit 9 OS=Homo sapiens GN=PSMD9 PE=1 SV=3 - [PSMD9_HUMAN]	8.52	1	2	2	4	0.95239	4	9.53906	1.00087	4	19.1258	0.950264	4	21.3181	0.872706	4	13.6209	0.944742	4	20.9842	1.03692	4	19.1159	0.897593	4	21.465	0.814387	4	21.0614	6.04664	8.52	2	4	223	24.6665	6.94678
	O75452	Retinol dehydrogenase 16 OS=Homo sapiens GN=RDH16 PE=1 SV=2 - [RDH16_HUMAN]	8.52	1	1	1	1	1.05971	1		0.788005	1		0.657376	1		0.884038	1		0.901461	1		1.2911	1		0.943801	1		0.82839	1		0	8.52	1	1	317	35.6505	8.60205
	Q13547	Histone deacetylase 1 OS=Homo sapiens GN=HDAC1 PE=1 SV=1 - [HDAC1_HUMAN]	8.51	1	1	3	7	0.934148	1		0.744608	1		0.774264	1		0.971354	1		1.00794	1		0.875166	1		1.02807	1		0.921069	1		6.29541	8.51	3	7	482	55.0677	5.47803
	P54136	Arginine--tRNA ligase, cytoplasmic OS=Homo sapiens GN=RARS PE=1 SV=2 - [SYRC_HUMAN]	8.48	1	4	4	8	1.12825	8	7.53994	0.861099	8	11.1825	0.776719	8	17.7527	0.947392	8	7.45444	1.00853	8	12.0115	1.20513	8	11.19	0.966925	8	11.8045	0.944019	8	15.1547	12.4991	8.48	4	8	660	75.3309	6.68311
	P60033	CD81 antigen OS=Homo sapiens GN=CD81 PE=1 SV=1 - [CD81_HUMAN]	8.47	1	1	1	1	1.06043	1		1.33892	1		1.24672	1		0.987405	1		1.08425	1		1.04072	1		0.933307	1		1.11234	1		2.0929	8.47	1	1	236	25.7921	5.2876
	P09525	Annexin A4 OS=Homo sapiens GN=ANXA4 PE=1 SV=4 - [ANXA4_HUMAN]	8.46	1	2	3	15	1.05441	2	3.76138	1.12494	2	34.3867	0.934935	2	26.6521	0.876318	2	3.47528	0.953167	2	5.87327	1.13817	2	2.70527	0.80901	2	18.8076	1.01271	2	21.6624	26.3354	8.46	3	15	319	35.8601	6.12549
	P53680	AP-2 complex subunit sigma OS=Homo sapiens GN=AP2S1 PE=1 SV=2 - [AP2S1_HUMAN]	8.45	1	1	1	1	1.00795	1		1.37662	1		1.19199	1		0.872764	1		1.04256	1		0.989862	1		0.728581	1		1.1099	1		3.19411	8.45	1	1	142	17.0067	6.17627
	P09622	Dihydrolipoyl dehydrogenase, mitochondrial OS=Homo sapiens GN=DLD PE=1 SV=2 - [DLDH_HUMAN]	8.45	1	4	4	10	1.03745	10	7.81186	1.03663	10	16.7437	0.933819	10	17.7753	0.913942	10	4.80856	0.954421	10	6.96929	1.03817	10	16.7313	0.860762	10	5.39778	0.96581	10	11.6464	23.4587	8.45	4	10	509	54.143	7.85498
	O14579	Coatomer subunit epsilon OS=Homo sapiens GN=COPE PE=1 SV=3 - [COPE_HUMAN]	8.44	1	1	1	3	1.16618	3	1.96384	1.0277	3	2.01916	0.898856	3	18.4295	1.00707	3	19.2193	1.01151	3	6.69505	1.34534	3	4.39063	1.26086	3	6.01743	0.831152	3	9.14715	0	8.44	1	3	308	34.4603	5.12256
	Q9P016	Thymocyte nuclear protein 1 OS=Homo sapiens GN=THYN1 PE=1 SV=1 - [THYN1_HUMAN]	8.44	1	2	2	5	1.02343	5	9.88651	1.1508	5	26.3262	0.92547	5	25.6697	0.8415	5	12.177	0.876976	5	9.95191	1.33184	5	25.8032	0.861109	5	10.4183	0.895596	5	31.4243	8.53477	8.44	2	5	225	25.681	9.24658
	Q9Y3C1	Nucleolar protein 16 OS=Homo sapiens GN=NOP16 PE=1 SV=2 - [NOP16_HUMAN]	8.43	1	1	1	2	1.09634	2	8.76429	1.04894	2	5.97184	0.815744	2	3.45801	0.852607	2	6.24405	0.797116	2	17.6843	1.58853	2	46.0332	0.875977	2	8.85413	0.828757	2	3.88348	0	8.43	1	2	178	21.1751	9.93506
	Q9NRN7	L-aminoadipate-semialdehyde dehydrogenase-phosphopantetheinyl transferase OS=Homo sapiens GN=AASDHPPT PE=1 SV=2 - [ADPPT_HUMAN]	8.41	1	2	2	2	1.04265	2	10.5345	0.793822	2	13.9898	0.851605	2	45.594	1.11855	2	19.205	1.0609	2	7.92756	1.02419	2	30.3948	1.04399	2	9.20144	1.17801	2	50.0772	5.66714	8.41	2	2	309	35.7531	6.80029
	Q15005	Signal peptidase complex subunit 2 OS=Homo sapiens GN=SPCS2 PE=1 SV=3 - [SPCS2_HUMAN]	8.41	1	1	1	2	1.17737	2	13.756	0.966592	2	20.0499	0.787354	2	42.2113	0.959048	2	6.95736	1.16224	2	33.1777	1.18691	2	5.64145	1.07737	2	25.8126	0.860139	2	10.4345	2.1193	8.41	1	2	226	24.9867	8.47021
	Q96DI7	U5 small nuclear ribonucleoprotein 40 kDa protein OS=Homo sapiens GN=SNRNP40 PE=1 SV=1 - [SNR40_HUMAN]	8.4	1	1	1	1	1.03338	1		0.758528	1		0.692213	1		0.943039	1		0.877924	1		1.22195	1		0.948824	1		0.93739	1		0	8.4	1	1	357	39.2857	8.104
	Q99829	Copine-1 OS=Homo sapiens GN=CPNE1 PE=1 SV=1 - [CPNE1_HUMAN]	8.38	1	4	4	4	0.982323	4	3.25687	1.24591	4	2.59241	0.993684	4	28.0509	0.895736	4	14.9754	0.915366	4	6.00244	1.1598	4	15.016	0.942735	4	11.1748	0.848033	4	19.4947	8.35409	8.38	4	4	537	59.0215	5.8335
	P04066	Tissue alpha-L-fucosidase OS=Homo sapiens GN=FUCA1 PE=1 SV=4 - [FUCO_HUMAN]	8.37	1	3	3	11	1.19675	11	14.7661	1.13321	11	27.7848	0.896337	11	25.806	0.939209	11	9.65334	0.957748	11	9.36663	1.37144	11	14.4017	0.912695	11	21.6915	0.896058	11	20.7839	21.5401	8.37	3	11	466	53.6547	6.84424
	Q9UIJ7	GTP:AMP phosphotransferase AK3, mitochondrial OS=Homo sapiens GN=AK3 PE=1 SV=4 - [KAD3_HUMAN]	8.37	1	2	2	2	0.948545	2	16.2445	1.20533	2	6.99172	1.13989	2	25.6525	0.897044	2	2.12307	0.922268	2	5.59265	0.984754	2	25.4907	0.873188	2	8.88641	0.953455	2	19.6295	2.74437	8.37	2	2	227	25.5495	9.15869
	O75792	Ribonuclease H2 subunit A OS=Homo sapiens GN=RNASEH2A PE=1 SV=2 - [RNH2A_HUMAN]	8.36	1	2	2	6	0.914226	6	20.1661	0.869977	6	16.1008	0.969631	6	33.0682	0.937369	6	7.31926	0.958523	6	40.7713	0.921664	6	23.0789	1.04928	6	5.97903	0.972338	6	26.7118	9.44399	8.36	2	6	299	33.3739	5.24951
	O15143	Actin-related protein 2/3 complex subunit 1B OS=Homo sapiens GN=ARPC1B PE=1 SV=3 - [ARC1B_HUMAN]	8.33	1	2	2	2	1.03285	2	0.378903	0.791814	2	49.7113	0.767781	2	51.2205	1.0015	2	1.65341	0.912614	2	10.4315	1.15559	2	8.03105	1.01668	2	11.0043	0.995968	2	12.736	4.65093	8.33	2	2	372	40.9234	8.35303
	Q10589	Bone marrow stromal antigen 2 OS=Homo sapiens GN=BST2 PE=1 SV=1 - [BST2_HUMAN]	8.33	1	1	1	1	1.01779	1		0.564174	1		0.529534	1		0.955296	1		1.05213	1		0.977567	1		0.927456	1		0.985609	1		0	8.33	1	1	180	19.7563	5.60498
	O75347	Tubulin-specific chaperone A OS=Homo sapiens GN=TBCA PE=1 SV=3 - [TBCA_HUMAN]	8.33	1	1	1	5	0.907845	5	7.42046	0.985463	5	10.7022	0.864827	5	8.14399	0.852305	5	9.54613	0.858207	5	11.1786	1.00718	5	7.52642	0.850365	5	2.15911	0.85465	5	18.2668	8.39973	8.33	1	5	108	12.8467	5.2876
	P53582	Methionine aminopeptidase 1 OS=Homo sapiens GN=METAP1 PE=1 SV=2 - [MAP11_HUMAN]	8.29	1	3	3	3	1.09682	3	2.05303	0.848294	3	6.68756	0.684886	3	2.0647	0.873295	3	2.56323	0.926172	3	5.26148	1.25607	3	10.3308	0.965578	3	11.078	0.822709	3	4.77992	7.17646	8.29	3	3	386	43.1873	7.1665
	P55145	Mesencephalic astrocyte-derived neurotrophic factor OS=Homo sapiens GN=MANF PE=1 SV=3 - [MANF_HUMAN]	8.24	1	1	1	4	0.981785	4	7.5803	1.21302	4	11.7908	1.02447	4	17.2983	0.85797	4	12.9519	0.804592	4	31.0357	1.35638	4	18.008	0.894176	4	25.4504	0.817724	4	20.6661	8.06717	8.24	1	4	182	20.6868	8.68994
	P02774	Vitamin D-binding protein OS=Homo sapiens GN=GC PE=1 SV=1 - [VTDB_HUMAN]	8.23	1	2	2	6	1.04504	6	32.6154	2.11004	6	49.577	1.67031	6	12.0194	0.801472	6	16.2818	1.19486	6	18.1769	1.07457	6	37.5623	0.74308	6	23.9539	1.09402	6	16.5964	0	8.23	2	6	474	52.929	5.5415
	Q9ULZ3	Apoptosis-associated speck-like protein containing a CARD OS=Homo sapiens GN=PYCARD PE=1 SV=2 - [ASC_HUMAN]	8.21	1	1	1	2	1.28884	2	30.3222	0.903361	2	37.1528	0.643443	2	58.3628	0.918009	2	11.5125	1.21123	2	10.1286	1.48761	2	63.9285	1.03888	2	52.0126	0.933909	2	41.9002	5.60317	8.21	1	2	195	21.6133	6.34131
	Q9NVP1	ATP-dependent RNA helicase DDX18 OS=Homo sapiens GN=DDX18 PE=1 SV=2 - [DDX18_HUMAN]	8.21	1	5	5	10	0.966427	10	10.7724	1.12053	10	10.8498	1.019	10	11.5989	0.884641	10	11.0404	0.884946	10	20.4553	1.30213	10	45.1178	0.906015	10	11.1511	0.889507	10	27.7085	13.1864	8.21	5	10	670	75.3594	9.49561
	Q13813	Spectrin alpha chain, non-erythrocytic 1 OS=Homo sapiens GN=SPTAN1 PE=1 SV=3 - [SPTN1_HUMAN]	8.21	1	13	13	16	1.02915	16	6.49056	0.748212	16	39.3672	0.685337	16	43.7809	0.917685	16	6.22725	1.00163	16	10.73	1.11526	16	15.5541	0.898082	16	8.81376	0.994002	16	8.99783	29.5802	8.21	13	16	2472	284.364	5.35107
	O60925	Prefoldin subunit 1 OS=Homo sapiens GN=PFDN1 PE=1 SV=2 - [PFD1_HUMAN]	8.2	1	1	1	1	0.924423	1		0.597181	1		0.567194	1		0.878003	1		0.937707	1		0.912481	1		0.924955	1		0.832528	1		2.61472	8.2	1	1	122	14.2015	6.81494
	P62256	Ubiquitin-conjugating enzyme E2 H OS=Homo sapiens GN=UBE2H PE=1 SV=1 - [UBE2H_HUMAN]	8.2	1	1	1	3	1.13256	3	1.67366	0.992347	3	8.88327	0.806311	3	3.34727	0.92024	3	7.6683	1.03651	3	11.733	1.24791	3	8.34103	0.956353	3	6.76085	0.850153	3	17.2665	8.96754	8.2	1	3	183	20.6421	4.66553
	O95782	AP-2 complex subunit alpha-1 OS=Homo sapiens GN=AP2A1 PE=1 SV=3 - [AP2A1_HUMAN]	8.19	2	7	7	13	0.953066	13	9.23481	1.13955	13	25.4118	0.999393	13	27.6295	0.880505	13	11.9646	0.896575	13	13.5182	1.11067	13	27.215	0.879223	13	10.3607	0.864474	13	22.1676	17.1952	8.19	7	13	977	107.478	7.03467
	O14773	Tripeptidyl-peptidase 1 OS=Homo sapiens GN=TPP1 PE=1 SV=2 - [TPP1_HUMAN]	8.17	1	3	3	5	1.11435	5	6.8859	1.08777	5	18.3759	0.838925	5	13.0474	0.885826	5	6.82397	0.947417	5	10.4049	1.28456	5	17.5894	0.803887	5	9.91444	0.987327	5	2.8236	9.06729	8.17	3	5	563	61.2096	6.48096
	P02788	Lactotransferrin OS=Homo sapiens GN=LTF PE=1 SV=6 - [TRFL_HUMAN]	8.17	1	5	5	24	0.981341	24	9.03784	1.27581	24	12.3661	1.36082	24	11.2035	0.985315	24	6.82687	0.953521	24	9.90293	1.04557	24	8.61705	0.887628	24	7.93707	1.16769	24	14.0494	27.2581	8.17	5	24	710	78.1319	8.11865
	Q8IXM2	Chromatin complexes subunit BAP18 OS=Homo sapiens GN=BAP18 PE=1 SV=1 - [BAP18_HUMAN]	8.14	1	1	1	1	1.04515	1		1.12384	1		0.845113	1		0.785937	1		0.810423	1		1.33455	1		0.866677	1		0.70553	1		2.58229	8.14	1	1	172	17.8893	7.32764
	Q9UHL4	Dipeptidyl peptidase 2 OS=Homo sapiens GN=DPP7 PE=1 SV=3 - [DPP2_HUMAN]	8.13	1	3	3	3	1.23567	3	43.7759	0.720178	3	18.9459	0.540148	3	19.2156	0.926777	3	6.84653	1.07731	3	10.6553	1.4838	3	63.4583	0.933725	3	6.11958	0.808641	3	19.1793	6.15661	8.13	3	3	492	54.3072	6.31592
	O75323	Protein NipSnap homolog 2 OS=Homo sapiens GN=GBAS PE=1 SV=1 - [NIPS2_HUMAN]	8.04	1	2	2	4	1.04584	4	5.74963	0.845422	4	25.3538	0.756146	4	32.8594	0.926111	4	9.25058	0.939701	4	5.06145	1.21984	4	8.06427	0.963001	4	12.4942	0.978532	4	5.67738	3.28407	8.04	2	4	286	33.7212	9.36377
	Q9BY44	Eukaryotic translation initiation factor 2A OS=Homo sapiens GN=EIF2A PE=1 SV=3 - [EIF2A_HUMAN]	8.03	1	3	3	3	0.974555	3	2.03049	0.763823	3	2.73505	0.815619	3	3.93153	0.97416	3	34.4528	1.08269	3	9.85505	1.11164	3	14.1497	1.0859	3	36.3318	0.875477	3	8.78415	4.85312	8.03	3	3	585	64.9492	8.86572
	Q9NQ48	Leucine zipper transcription factor-like protein 1 OS=Homo sapiens GN=LZTFL1 PE=1 SV=1 - [LZTL1_HUMAN]	8.03	1	2	2	2	1.01743	2	7.36009	1.03141	2	36.5808	0.933611	2	30.1503	0.92096	2	13.3507	0.979952	2	17.7105	1.05315	2	3.10499	0.890742	2	13.1553	0.954936	2	13.2762	2.68429	8.03	2	2	299	34.5711	5.36377
	Q9H4X1	Regulator of cell cycle RGCC OS=Homo sapiens GN=RGCC PE=1 SV=1 - [RGCC_HUMAN]	8.03	1	1	1	2	1.13063	2	10.6944	0.956292	2	9.38783	0.796596	2	10.9258	0.94182	2	9.15698	1.01618	2	17.9287	1.30811	2	2.79449	0.848667	2	19.9537	1.03022	2	2.6661	4.39694	8.03	1	2	137	14.55	4.75439
	O60610	Protein diaphanous homolog 1 OS=Homo sapiens GN=DIAPH1 PE=1 SV=2 - [DIAP1_HUMAN]	8.02	1	8	8	15	1.08725	15	6.08492	1.22388	15	10.602	0.938233	15	19.3304	0.832003	15	9.3948	0.978105	15	11.99	1.25546	15	12.9811	0.923187	15	10.5949	0.858307	15	19.113	10.9782	8.02	8	15	1272	141.258	5.41455
	O60613	15 kDa selenoprotein OS=Homo sapiens GN=SEP15 PE=1 SV=3 - [SEP15_HUMAN]	8.02	1	1	1	1	1.28125	1		0.983676	1		0.647651	1		0.843574	1		1.22217	1		1.35006	1		0.781373	1		0.900076	1		2.45841	8.02	1	1	162	17.7799	5.03369
	P62495	Eukaryotic peptide chain release factor subunit 1 OS=Homo sapiens GN=ETF1 PE=1 SV=3 - [ERF1_HUMAN]	8.01	1	4	4	5	0.983337	5	22.2943	1.10986	5	16.2294	1.22571	5	9.73785	0.899036	5	14.1569	0.934493	5	7.20597	0.98573	5	30.1518	0.820732	5	29.5707	1.00412	5	10.8015	2.09351	8.01	4	5	437	49.0002	5.70654
	Q92783	Signal transducing adapter molecule 1 OS=Homo sapiens GN=STAM PE=1 SV=3 - [STAM1_HUMAN]	7.96	2	3	3	3	0.881618	3	1.44288	0.878584	3	69.0301	0.825554	3	57.3825	1.17944	3	2.35562	0.946849	3	4.8043	0.95544	3	24.5614	1.08839	3	3.51372	1.23212	3	18.4645	4.84288	7.96	3	3	540	59.142	4.81787
	Q15363	Transmembrane emp24 domain-containing protein 2 OS=Homo sapiens GN=TMED2 PE=1 SV=1 - [TMED2_HUMAN]	7.96	1	1	1	2	1.46196	2	10.5172	1.55138	2	10.9228	0.823876	2	7.05677	0.776386	2	14.4046	0.949726	2	51.4972	2.2398	2	26.039	0.948316	2	4.75526	0.614107	2	31.6429	2.65522	7.96	1	2	201	22.7464	5.17334
	Q15050	Ribosome biogenesis regulatory protein homolog OS=Homo sapiens GN=RRS1 PE=1 SV=2 - [RRS1_HUMAN]	7.95	1	2	2	3	0.952761	3	14.8124	1.12107	3	20.2045	1.02698	3	4.58394	0.868748	3	0.689105	0.678935	3	12.1436	0.866714	3	21.6721	0.810751	3	16.4455	0.960962	3	24.8783	2.73515	7.95	2	3	365	41.1682	10.6968
	P30711	Glutathione S-transferase theta-1 OS=Homo sapiens GN=GSTT1 PE=1 SV=4 - [GSTT1_HUMAN]	7.92	1	1	1	2	0.959572	2	35.2922	1.34494	2	9.08518	1.1727	2	54.8116	0.836686	2	26.5074	0.687111	2	24.0781	1.28793	2	100.949	0.804665	2	18.4059	0.876695	2	76.8599	0	7.92	1	2	240	27.3176	7.48877
	Q15165	Serum paraoxonase/arylesterase 2 OS=Homo sapiens GN=PON2 PE=1 SV=3 - [PON2_HUMAN]	7.91	1	2	2	5	1.03053	5	1.5359	0.887224	5	12.2278	0.85786	5	12.4213	0.987145	5	10.0666	0.917846	5	8.47693	1.23436	5	17.6117	1.03761	5	14.4198	0.936558	5	8.27578	9.4295	7.91	2	5	354	39.3723	5.60498
	P61201	COP9 signalosome complex subunit 2 OS=Homo sapiens GN=COPS2 PE=1 SV=1 - [CSN2_HUMAN]	7.9	1	3	3	3	1.29953	3	5.02377	0.79209	3	72.0876	0.533336	3	5.00906	0.924801	3	3.18536	0.97323	3	5.24998	1.41803	3	42.1973	0.886786	3	14.3183	1.06793	3	6.73844	4.58366	7.9	3	3	443	51.5641	5.52881
	Q16666	Gamma-interferon-inducible protein 16 OS=Homo sapiens GN=IFI16 PE=1 SV=3 - [IF16_HUMAN]	7.9	2	4	4	4	1.19649	4	2.75889	1.19525	4	35.3781	1.0508	4	25.451	0.927975	4	6.58233	1.15586	4	10.3936	1.16918	4	23.1435	0.797915	4	1.65672	1.01442	4	11.2749	4.92092	7.9	4	4	785	88.1994	9.27588
	Q8NFH3	Nucleoporin Nup43 OS=Homo sapiens GN=NUP43 PE=1 SV=1 - [NUP43_HUMAN]	7.89	1	2	2	2	0.986627	2	3.82486	0.815828	2	8.72434	0.753216	2	2.22943	0.910907	2	2.65565	0.968308	2	0.0751006	1.00682	2	7.7693	1.01709	2	2.33932	0.819156	2	3.44189	2.27947	7.89	2	2	380	42.1245	5.63037
	Q15020	Squamous cell carcinoma antigen recognized by T-cells 3 OS=Homo sapiens GN=SART3 PE=1 SV=1 - [SART3_HUMAN]	7.89	1	6	6	12	1.00933	12	11.2962	0.96229	12	52.1241	0.832691	12	41.5434	0.874012	12	12.3459	1.01469	12	11.6634	1.11194	12	27.0965	0.899935	12	16.7689	0.894563	12	16.8846	16.1785	7.89	6	12	963	109.865	5.56689
	P50402	Emerin OS=Homo sapiens GN=EMD PE=1 SV=1 - [EMD_HUMAN]	7.87	1	2	2	3	0.912721	3	6.56989	0.990012	3	7.88862	1.02522	3	27.3819	0.856385	3	5.65661	0.95676	3	9.68649	0.858082	3	9.28748	0.848601	3	11.0184	0.978002	3	1.43686	7.35478	7.87	2	3	254	28.9759	5.50342
	O95232	Luc7-like protein 3 OS=Homo sapiens GN=LUC7L3 PE=1 SV=2 - [LC7L3_HUMAN]	7.87	1	2	2	2	0.976743	2	10.396	1.07381	2	21.0174	1.0547	2	10.035	0.959358	2	0.412691	1.02046	2	21.8047	0.942384	2	0.531097	0.914571	2	17.1983	1.03647	2	20.2085	2.33746	7.87	2	2	432	51.4351	9.78857
	P06307	Cholecystokinin OS=Homo sapiens GN=CCK PE=1 SV=1 - [CCKN_HUMAN]	7.83	1	1	1	39	0.966419	39	6.99628	0.848067	39	8.1704	0.83235	39	6.85795	0.938359	39	5.86086	0.887029	39	9.34918	1.05681	39	8.27653	0.825335	39	10.847	1.12344	39	9.42164	98.011	7.83	1	39	115	12.6613	9.01221
	P48444	Coatomer subunit delta OS=Homo sapiens GN=ARCN1 PE=1 SV=1 - [COPD_HUMAN]	7.83	1	4	4	5	1.12312	5	5.922	1.14975	5	11.7146	0.859801	5	19.7666	0.843139	5	4.22386	0.774167	5	17.7343	1.74361	5	25.9299	0.917118	5	4.90731	0.658117	5	16.073	9.80099	7.83	4	5	511	57.1741	6.21436
	P36959	GMP reductase 1 OS=Homo sapiens GN=GMPR PE=1 SV=1 - [GMPR1_HUMAN]	7.83	1	2	2	2	0.975334	2	2.83136	1.21598	2	18.3965	0.919857	2	4.08022	0.737812	2	19.678	0.791077	2	3.40636	1.23002	2	5.63017	0.75932	2	2.33059	0.684239	2	44.0447	2.52457	7.83	2	2	345	37.3948	7.06396
	P14174	Macrophage migration inhibitory factor OS=Homo sapiens GN=MIF PE=1 SV=4 - [MIF_HUMAN]	7.83	1	1	1	3	1.03203	3	5.12441	0.986187	3	6.94587	0.913125	3	18.4763	0.87417	3	1.85923	0.801592	3	12.6783	1.24157	3	11.4907	0.799476	3	3.30105	1.00828	3	13.6782	6.60532	7.83	1	3	115	12.4682	7.88428
	Q8TAQ2	SWI/SNF complex subunit SMARCC2 OS=Homo sapiens GN=SMARCC2 PE=1 SV=1 - [SMRC2_HUMAN]	7.83	1	4	6	8	1.0586	6	4.23548	1.20849	6	6.06322	0.897418	6	32.7336	0.881133	6	9.51948	0.964473	6	10.8599	1.12796	6	14.6322	0.961796	6	2.442	0.816478	6	11.1937	12.6099	7.83	6	8	1214	132.797	5.69385
	Q8NFU3	Thiosulfate sulfurtransferase/rhodanese-like domain-containing protein 1 OS=Homo sapiens GN=TSTD1 PE=1 SV=3 - [TSTD1_HUMAN]	7.83	1	1	1	1	1.09363	1		1.07162	1		0.89613	1		0.914536	1		1.13936	1		1.05037	1		0.842532	1		1.00304	1		0	7.83	1	1	115	12.5224	6.07471
	Q99986	Serine/threonine-protein kinase VRK1 OS=Homo sapiens GN=VRK1 PE=1 SV=1 - [VRK1_HUMAN]	7.83	1	2	2	5	1.03115	5	14.3007	1.126	5	30.967	0.916267	5	15.5138	0.912004	5	11.9257	0.835938	5	19.5271	1.26751	5	40.055	0.886912	5	9.83894	0.946429	5	37.2899	9.19279	7.83	2	5	396	45.4474	8.90967
	O60888	Protein CutA OS=Homo sapiens GN=CUTA PE=1 SV=2 - [CUTA_HUMAN]	7.82	1	2	2	3	1.3712	3	0.979403	0.733535	3	16.7047	0.500859	3	0.439386	0.936255	3	17.2563	1.00629	3	3.11484	1.99073	3	19.0876	0.847742	3	2.71039	0.973263	3	33.0187	8.86731	7.82	2	3	179	19.1041	5.50342
	Q14203	Dynactin subunit 1 OS=Homo sapiens GN=DCTN1 PE=1 SV=3 - [DCTN1_HUMAN]	7.82	1	7	7	10	1.03644	10	5.77718	1.31714	10	38.2738	0.957018	10	52.4242	0.93573	10	9.54265	1.01284	10	6.61038	1.04416	10	13.7635	0.847459	10	15.3422	1.03251	10	30.3062	19.4954	7.82	7	10	1278	141.607	5.80811
	Q9Y678	Coatomer subunit gamma-1 OS=Homo sapiens GN=COPG1 PE=1 SV=1 - [COPG1_HUMAN]	7.78	1	5	5	5	1.04979	5	5.34083	0.913797	5	20.5858	0.744987	5	4.49205	0.918952	5	10.842	0.908202	5	6.19461	1.19515	5	8.59453	0.94583	5	22.0087	0.907889	5	3.5597	6.4143	7.78	5	5	874	97.6555	5.46533
	O00479	High mobility group nucleosome-binding domain-containing protein 4 OS=Homo sapiens GN=HMGN4 PE=1 SV=3 - [HMGN4_HUMAN]	7.78	1	1	1	2	1.13052	2	1.19069	0.646796	2	6.25022	0.671029	2	17.25	1.17288	2	12.1143	0.946004	2	0.00971815	1.29029	2	1.12394	1.17261	2	4.85504	1.25937	2	39.5368	2.2906	7.78	1	2	90	9.53323	10.4771
	Q9H008	Phospholysine phosphohistidine inorganic pyrophosphate phosphatase OS=Homo sapiens GN=LHPP PE=1 SV=2 - [LHPP_HUMAN]	7.78	1	1	1	1	0.994248	1		0.735115	1		0.732018	1		0.990059	1		0.94175	1		1.05215	1		0.985363	1		0.995202	1		2.11756	7.78	1	1	270	29.1469	6.15088
	Q9UK45	U6 snRNA-associated Sm-like protein LSm7 OS=Homo sapiens GN=LSM7 PE=1 SV=1 - [LSM7_HUMAN]	7.77	1	1	1	4	1.03902	4	4.33795	0.844478	4	51.4103	0.775578	4	40.3632	0.91061	4	5.26464	0.906378	4	10.1788	1.18388	4	16.0723	0.957172	4	6.45731	0.937485	4	3.81432	9.55591	7.77	1	4	103	11.595	5.2749
	P49821	NADH dehydrogenase [ubiquinone] flavoprotein 1, mitochondrial OS=Homo sapiens GN=NDUFV1 PE=1 SV=4 - [NDUV1_HUMAN]	7.76	1	3	3	3	0.999679	3	0.359706	0.555352	3	4.51393	0.664701	3	3.23986	0.977726	3	0.0859726	0.911574	3	2.18452	1.10237	3	2.64445	1.08447	3	5.20417	0.911871	3	4.16961	0	7.76	3	3	464	50.7848	8.20654
	P18206	Vinculin OS=Homo sapiens GN=VCL PE=1 SV=4 - [VINC_HUMAN]	7.76	1	7	7	12	1.05875	12	9.67788	0.838629	12	29.7471	0.754968	12	37.2547	0.887163	12	7.77385	0.925302	12	12.7318	1.12627	12	25.0199	0.876667	12	15.7058	0.915054	12	15.564	19.642	7.76	7	12	1134	123.722	5.65576
	P51114	Fragile X mental retardation syndrome-related protein 1 OS=Homo sapiens GN=FXR1 PE=1 SV=3 - [FXR1_HUMAN]	7.73	1	3	4	6	1.11703	5	9.24312	0.863635	5	15.2684	0.709449	5	1.92976	0.918898	5	7.09422	0.929565	5	11.3788	1.29334	5	11.9542	0.938405	5	2.98716	0.880278	5	3.31429	16.5321	7.73	4	6	621	69.6779	6.15088
	P22102	Trifunctional purine biosynthetic protein adenosine-3 OS=Homo sapiens GN=GART PE=1 SV=1 - [PUR2_HUMAN]	7.72	1	6	6	16	1.07747	16	11.7471	1.25246	16	25.0265	0.943169	16	36.8713	0.968009	16	16.523	0.889547	16	17.8812	1.3291	16	45.3407	0.965293	16	15.6066	0.953732	16	19.8266	44.4035	7.72	6	16	1010	107.699	6.69775
	P42566	Epidermal growth factor receptor substrate 15 OS=Homo sapiens GN=EPS15 PE=1 SV=2 - [EPS15_HUMAN]	7.7	1	5	5	9	1.05234	9	11.9755	1.04531	9	55.1648	0.769953	9	40.4968	0.857996	9	11.4923	1.01112	9	19.626	1.00128	9	9.3676	0.823524	9	13.1929	0.867742	9	20.9033	9.45352	7.7	5	9	896	98.5948	4.64014
	Q969T9	WW domain-binding protein 2 OS=Homo sapiens GN=WBP2 PE=1 SV=1 - [WBP2_HUMAN]	7.66	1	2	2	4	1.09259	4	5.89025	1.24196	4	12.7277	0.89318	4	8.11581	0.774091	4	7.66533	0.761863	4	8.5211	1.5069	4	19.7794	0.764274	4	7.87928	0.758043	4	1.74501	3.92073	7.66	2	4	261	28.0684	5.90967
	Q9Y4W6	AFG3-like protein 2 OS=Homo sapiens GN=AFG3L2 PE=1 SV=2 - [AFG32_HUMAN]	7.65	1	4	4	7	1.15104	7	9.47304	1.26989	7	37.4841	0.747973	7	21.865	0.78109	7	19.6031	1.10017	7	35.5999	1.08884	7	15.2554	0.798476	7	11.2527	0.976391	7	24.5129	15.5698	7.65	4	7	797	88.5282	8.66064
	Q9Y547	Heat shock protein beta-11 OS=Homo sapiens GN=HSPB11 PE=1 SV=1 - [HSB11_HUMAN]	7.64	1	1	1	3	1.13204	3	6.20687	1.37986	3	65.7169	1.20353	3	10.0205	0.914031	3	29.5032	1.03195	3	7.07841	1.24536	3	0.671648	0.795986	3	49.8944	1.1934	3	8.0187	0	7.64	1	3	144	16.2871	5.03369
	Q14739	Lamin-B receptor OS=Homo sapiens GN=LBR PE=1 SV=2 - [LBR_HUMAN]	7.64	1	4	4	7	1.01471	7	3.85021	1.08642	7	22.5595	0.888715	7	35.574	0.948651	7	2.67612	0.78663	7	24.0391	1.42642	7	38.1966	0.924445	7	12.0703	0.958648	7	14.2486	9.60426	7.64	4	7	615	70.658	9.36377
	O75348	V-type proton ATPase subunit G 1 OS=Homo sapiens GN=ATP6V1G1 PE=1 SV=3 - [VATG1_HUMAN]	7.63	1	1	1	1	0.967266	1		0.920343	1		0.889644	1		0.935002	1		0.995391	1		0.940739	1		0.935112	1		0.934885	1		2.15674	7.63	1	1	118	13.7491	8.79248
	O43402	ER membrane protein complex subunit 8 OS=Homo sapiens GN=EMC8 PE=1 SV=1 - [EMC8_HUMAN]	7.62	1	1	1	2	1.16252	2	5.154	1.07651	2	38.8685	0.836272	2	19.6562	0.903087	2	12.9425	1.01571	2	17.2479	1.33888	2	28.8017	0.862692	2	4.58168	0.941497	2	20.824	0	7.62	1	2	210	23.7577	6.40479
	P47897	Glutamine--tRNA ligase OS=Homo sapiens GN=QARS PE=1 SV=1 - [SYQ_HUMAN]	7.61	1	5	5	7	0.965557	7	3.92753	1.14243	7	43.1293	1.02147	7	29.6888	0.846101	7	5.40311	0.983869	7	9.33291	0.94703	7	1.77229	0.7804	7	19.3519	0.97277	7	14.5353	11.9469	7.61	5	7	775	87.7429	7.15186
	Q9BVK8	Transmembrane protein 147 OS=Homo sapiens GN=TMEM147 PE=1 SV=1 - [TM147_HUMAN]	7.59	1	1	1	1	1.08811	1		1.22513	1		1.00713	1		0.894488	1		0.96617	1		1.21693	1		0.846964	1		0.945313	1		0	7.59	1	1	224	25.2439	7.7085
	Q9BUR5	Apolipoprotein O OS=Homo sapiens GN=APOO PE=1 SV=1 - [APOO_HUMAN]	7.58	1	1	1	1	1.16695	1		1.22077	1		0.868118	1		0.829845	1		1.40182	1		0.966962	1		0.950624	1		0.717417	1		0	7.58	1	1	198	22.2705	9.12939
	Q9UNL2	Translocon-associated protein subunit gamma OS=Homo sapiens GN=SSR3 PE=1 SV=1 - [SSRG_HUMAN]	7.57	1	1	1	3	1.02187	3	3.15509	1.16169	3	62.7752	1.07139	3	17.3553	0.91117	3	5.00503	1.07484	3	2.55674	0.970769	3	3.88778	0.881159	3	2.32878	0.977117	3	4.42305	9.89451	7.57	1	3	185	21.0672	9.61279
	O14980	Exportin-1 OS=Homo sapiens GN=XPO1 PE=1 SV=1 - [XPO1_HUMAN]	7.56	1	6	6	11	1.04814	11	8.53331	1.22646	11	21.8204	0.966259	11	12.7461	0.821477	11	14.0094	0.933571	11	15.1378	1.15343	11	39.2019	0.94575	11	11.8949	0.852828	11	23.6372	23.7596	7.56	6	11	1071	123.306	6.06201
	Q92820	Gamma-glutamyl hydrolase OS=Homo sapiens GN=GGH PE=1 SV=2 - [GGH_HUMAN]	7.55	1	2	2	2	1.18553	2	4.92184	1.20783	2	12.8721	0.828404	2	11.4545	0.81311	2	6.32727	0.877842	2	3.11434	1.67363	2	20.9838	0.90754	2	9.06312	0.723399	2	7.00498	4.77055	7.55	2	2	318	35.9412	7.10791
	P09234	U1 small nuclear ribonucleoprotein C OS=Homo sapiens GN=SNRPC PE=1 SV=1 - [RU1C_HUMAN]	7.55	1	1	1	10	1.032	10	6.49589	0.889085	10	20.9263	0.767113	10	23.4424	0.871677	10	5.96377	0.93872	10	13.7176	1.10138	10	26.7685	0.874309	10	15.5455	0.921386	10	13.3136	12.1969	7.55	1	10	159	17.3812	9.67139
	Q9UBS4	DnaJ homolog subfamily B member 11 OS=Homo sapiens GN=DNAJB11 PE=1 SV=1 - [DJB11_HUMAN]	7.54	1	2	2	6	1.13156	6	7.43256	1.41969	6	22.2531	1.13171	6	27.0313	0.955665	6	9.17084	0.928051	6	19.7164	1.34123	6	28.4626	1.01158	6	18.2048	0.979485	6	18.6507	13.4013	7.54	2	6	358	40.4886	6.17627
	P43490	Nicotinamide phosphoribosyltransferase OS=Homo sapiens GN=NAMPT PE=1 SV=1 - [NAMPT_HUMAN]	7.54	1	3	3	3	1.10731	3	2.67343	0.806129	3	51.1262	0.736939	3	7.13645	1.06697	3	2.49785	1.00284	3	2.21461	1.22491	3	2.03377	1.10978	3	0.137284	1.02611	3	24.9401	2.3647	7.54	3	3	491	55.4866	7.15186
	Q9H2W6	39S ribosomal protein L46, mitochondrial OS=Homo sapiens GN=MRPL46 PE=1 SV=1 - [RM46_HUMAN]	7.53	1	1	1	1	0.979717	1		1.03489	1		1.15449	1		1.09294	1		0.996704	1		0.962973	1		0.913556	1		1.30515	1		0	7.53	1	1	279	31.6854	7.04932
	P16989	Y-box-binding protein 3 OS=Homo sapiens GN=YBX3 PE=1 SV=4 - [YBOX3_HUMAN]	7.53	2	1	2	2	0.865141	1		0.622117	1		0.534215	1		0.742901	1		0.942855	1		0.816649	1		0.731142	1		0.757365	1		0	7.53	2	2	372	40.066	9.77393
	P19367	Hexokinase-1 OS=Homo sapiens GN=HK1 PE=1 SV=3 - [HXK1_HUMAN]	7.52	3	7	7	11	1.03693	11	5.09053	1.24878	11	29.9183	0.911025	11	40.2172	0.904742	11	8.82399	0.959831	11	14.3673	1.10783	11	21.0195	0.868926	11	14.3706	0.955118	11	14.5431	19.75	7.52	7	11	917	102.42	6.80029
	P12724	Eosinophil cationic protein OS=Homo sapiens GN=RNASE3 PE=1 SV=2 - [ECP_HUMAN]	7.5	1	1	1	3	1.02454	3	12.5583	0.536563	3	98.6269	0.462255	3	59.0666	0.960353	3	16.8207	0.898723	3	13.376	1.16148	3	11.1555	1.1834	3	6.97626	1.0104	3	4.16035	6.22858	7.5	1	3	160	18.3733	10.0229
	P16150	Leukosialin OS=Homo sapiens GN=SPN PE=1 SV=1 - [LEUK_HUMAN]	7.5	1	3	3	14	0.991014	14	8.48184	0.915898	14	18.2783	0.832974	14	15.211	0.920735	14	6.5525	0.903206	14	9.47578	1.08617	14	12.6497	0.817296	14	14.4188	1.0109	14	13.1819	28.1139	7.5	3	14	400	40.2973	5.09717
	Q9NTX5	Ethylmalonyl-CoA decarboxylase OS=Homo sapiens GN=ECHDC1 PE=1 SV=2 - [ECHD1_HUMAN]	7.49	1	2	2	7	0.975985	7	6.62862	1.31604	7	75.1102	1.17252	7	76.806	0.889801	7	9.27411	1.02231	7	13.6043	0.965276	7	13.3864	0.836988	7	14.6577	1.00685	7	15.5608	11.5352	7.49	2	7	307	33.6765	8.20654
	P52564	Dual specificity mitogen-activated protein kinase kinase 6 OS=Homo sapiens GN=MAP2K6 PE=1 SV=1 - [MP2K6_HUMAN]	7.49	1	1	1	1	2.48757	1		6.20298	1		5.75685	1		2.30866	1		1.41663	1		3.6074	1		3.58094	1		0.838097	1		0	7.49	1	1	334	37.4682	7.38623
	O94776	Metastasis-associated protein MTA2 OS=Homo sapiens GN=MTA2 PE=1 SV=1 - [MTA2_HUMAN]	7.49	3	5	5	6	0.922131	6	16.345	0.844249	6	32.2736	0.78751	6	27.0141	0.891692	6	15.1239	0.823	6	9.09765	1.01295	6	30.591	0.901205	6	27.5424	0.896705	6	6.90283	4.47289	7.49	5	6	668	74.9757	9.65674
	Q16851	UTP--glucose-1-phosphate uridylyltransferase OS=Homo sapiens GN=UGP2 PE=1 SV=5 - [UGPA_HUMAN]	7.48	1	3	3	6	1.00992	6	6.39156	0.753234	6	33.5682	0.740719	6	26.6568	0.96391	6	7.33097	0.997511	6	13.2781	1.06066	6	9.25695	0.95242	6	11.9341	0.971532	6	7.61628	7.75263	7.48	3	6	508	56.9047	8.14795
	O95202	LETM1 and EF-hand domain-containing protein 1, mitochondrial OS=Homo sapiens GN=LETM1 PE=1 SV=1 - [LETM1_HUMAN]	7.44	1	3	3	5	1.07358	5	4.35208	1.12526	5	36.6704	0.846221	5	25.5815	0.934452	5	9.8831	0.897671	5	35.0171	1.07708	5	10.6564	0.872508	5	12.678	1.0089	5	18.743	10.4265	7.44	3	5	739	83.302	6.69775
	P29972	Aquaporin-1 OS=Homo sapiens GN=AQP1 PE=1 SV=3 - [AQP1_HUMAN]	7.43	1	1	1	3	1.01991	3	0.207666	1.02419	3	10.444	0.860856	3	9.49405	0.93869	3	3.24621	1.13906	3	23.4316	1.07999	3	7.80087	0.856085	3	12.9977	1.03135	3	20.0211	4.35758	7.43	1	3	269	28.5081	7.41553
	P15586	N-acetylglucosamine-6-sulfatase OS=Homo sapiens GN=GNS PE=1 SV=3 - [GNS_HUMAN]	7.43	1	4	4	6	1.06233	6	5.96756	0.743489	6	32.3058	0.773518	6	22.2754	0.998098	6	7.53738	1.03202	6	4.1905	1.12192	6	7.38052	1.04048	6	17.336	0.949896	6	10.3649	7.91809	7.43	4	6	552	62.042	8.30908
	P09497	Clathrin light chain B OS=Homo sapiens GN=CLTB PE=1 SV=1 - [CLCB_HUMAN]	7.42	1	2	2	2	0.963679	2	20.6017	1.04257	2	52.8854	1.00669	2	64.404	0.930515	2	11.178	1.01893	2	16.6704	0.933423	2	21.051	0.926189	2	17.6408	0.956056	2	2.75783	4.4794	7.42	2	2	229	25.1751	4.64014
	Q9NYU2	UDP-glucose:glycoprotein glucosyltransferase 1 OS=Homo sapiens GN=UGGT1 PE=1 SV=3 - [UGGG1_HUMAN]	7.4	1	8	8	19	0.968222	19	14.2366	1.29807	19	31.0391	0.977626	19	37.8563	0.858658	19	8.99384	0.915776	19	29.606	1.1123	19	31.4367	0.881558	19	12.3469	0.82415	19	30.4732	15.5077	7.4	8	19	1555	177.078	5.63037
	Q9BQ61	Uncharacterized protein C19orf43 OS=Homo sapiens GN=C19orf43 PE=1 SV=1 - [CS043_HUMAN]	7.39	1	1	1	1	0.997598	1		0.825808	1		0.816704	1		0.9866	1		0.889244	1		1.11504	1		0.980196	1		0.993174	1		2.64225	7.39	1	1	176	18.4082	9.43701
	Q01658	Protein Dr1 OS=Homo sapiens GN=DR1 PE=1 SV=1 - [NC2B_HUMAN]	7.39	1	1	1	1	0.841428	1		0.783048	1		0.790984	1		0.849955	1		0.892822	1		0.804207	1		0.979663	1		0.739651	1		2.12191	7.39	1	1	176	19.4317	4.75439
	P31040	Succinate dehydrogenase [ubiquinone] flavoprotein subunit, mitochondrial OS=Homo sapiens GN=SDHA PE=1 SV=2 - [DHSA_HUMAN]	7.38	1	5	5	9	0.974614	9	12.6935	0.989965	9	27.3198	0.852821	9	29.2164	0.930148	9	13.1472	0.930248	9	8.31819	1.06277	9	27.028	0.837096	9	14.1809	0.872583	9	13.683	9.00706	7.38	5	9	664	72.6453	7.38623
	Q15046	Lysine--tRNA ligase OS=Homo sapiens GN=KARS PE=1 SV=3 - [SYK_HUMAN]	7.37	1	5	5	13	1.01999	13	11.1383	0.812133	13	64.1154	0.64292	13	54.0679	0.942284	13	11.2222	0.972966	13	18.2441	1.07337	13	26.5608	0.931141	13	17.5729	0.959975	13	20.6988	34.1547	7.37	5	13	597	68.0046	6.354
	P49585	Choline-phosphate cytidylyltransferase A OS=Homo sapiens GN=PCYT1A PE=1 SV=2 - [PCY1A_HUMAN]	7.36	2	2	2	2	0.99694	2	0.0653584	0.829553	2	5.90682	0.80419	2	2.1315	0.966459	2	3.8372	0.834859	2	2.74088	1.19682	2	3.30166	1.00512	2	14.7374	0.927897	2	6.44646	0	7.36	2	2	367	41.7048	7.25439
	O95831	Apoptosis-inducing factor 1, mitochondrial OS=Homo sapiens GN=AIFM1 PE=1 SV=1 - [AIFM1_HUMAN]	7.34	1	3	3	8	1.09531	8	12.1084	1.18519	8	44.8988	0.903204	8	41.3479	0.844716	8	4.15301	0.941078	8	14.1523	1.29372	8	28.4548	0.844265	8	20.1361	0.893301	8	23.2862	13.4438	7.34	3	8	613	66.8589	8.95361
	Q9UNS2	COP9 signalosome complex subunit 3 OS=Homo sapiens GN=COPS3 PE=1 SV=3 - [CSN3_HUMAN]	7.33	1	2	2	3	1.05957	3	7.6738	0.795578	3	15.8852	0.744995	3	10.5447	1.02811	3	2.39209	1.02797	3	29.7128	1.16236	3	6.08215	0.983115	3	16.3624	0.885609	3	19.4616	2.05857	7.33	2	3	423	47.842	6.65381
	P40306	Proteasome subunit beta type-10 OS=Homo sapiens GN=PSMB10 PE=1 SV=1 - [PSB10_HUMAN]	7.33	1	1	1	1	1.28946	1		1.56164	1		0.832396	1		0.687318	1		0.868981	1		1.87965	1		0.688343	1		0.686214	1		0	7.33	1	1	273	28.9181	7.81104
	P21283	V-type proton ATPase subunit C 1 OS=Homo sapiens GN=ATP6V1C1 PE=1 SV=4 - [VATC1_HUMAN]	7.33	1	2	2	4	1.08165	4	9.97248	1.23571	4	16.7017	1.04995	4	19.6999	0.939395	4	7.03078	0.9765	4	7.52267	1.38827	4	32.6888	0.923245	4	19.7625	0.975375	4	28.2652	7.48744	7.33	2	4	382	43.914	7.45947
	Q9NT62	Ubiquitin-like-conjugating enzyme ATG3 OS=Homo sapiens GN=ATG3 PE=1 SV=1 - [ATG3_HUMAN]	7.32	1	2	2	3	1.07815	3	8.78047	1.00586	3	5.57568	0.822124	3	8.69938	0.872742	3	15.8642	0.921103	3	4.13039	1.25405	3	3.3805	0.892022	3	21.8883	0.851553	3	4.73308	7.02151	7.32	2	3	314	35.8415	4.7417
	Q02978	Mitochondrial 2-oxoglutarate/malate carrier protein OS=Homo sapiens GN=SLC25A11 PE=1 SV=3 - [M2OM_HUMAN]	7.32	1	2	2	2	0.953962	2	7.31338	1.42637	2	6.54964	1.40503	2	4.3141	0.939684	2	3.55221	0.849462	2	6.95615	1.05516	2	4.64357	0.80034	2	6.32972	1.2165	2	2.40221	4.64565	7.32	2	2	314	34.0399	9.90576
	Q9NZZ3	Charged multivesicular body protein 5 OS=Homo sapiens GN=CHMP5 PE=1 SV=1 - [CHMP5_HUMAN]	7.31	1	1	1	1	0.647639	1		0.582223	1		0.804845	1		0.895274	1		0.970144	1		0.465904	1		0.940508	1		0.84477	1		2.06059	7.31	1	1	219	24.5554	4.83057
	O00116	Alkyldihydroxyacetonephosphate synthase, peroxisomal OS=Homo sapiens GN=AGPS PE=1 SV=1 - [ADAS_HUMAN]	7.29	1	3	3	3	1.05711	3	5.2292	0.751791	3	1.62948	0.724337	3	9.99544	0.877393	3	16.622	0.939135	3	0.40478	1.29204	3	5.76923	0.844219	3	15.3546	0.902255	3	2.54021	0	7.29	3	3	658	72.8658	7.34229
	Q96SI9	Spermatid perinuclear RNA-binding protein OS=Homo sapiens GN=STRBP PE=1 SV=1 - [STRBP_HUMAN]	7.29	1	1	5	8	1.15308	1		0.789002	1		0.661862	1		0.967274	1		0.799967	1		1.8705	1		1.09829	1		0.855383	1		5.89065	7.29	5	8	672	73.6059	8.71924
	P61916	Epididymal secretory protein E1 OS=Homo sapiens GN=NPC2 PE=1 SV=1 - [NPC2_HUMAN]	7.28	1	1	1	1	0.997095	1		0.590221	1		0.590237	1		0.997121	1		1.01642	1		0.977008	1		1.12422	1		0.874732	1		0	7.28	1	1	151	16.5595	7.6499
	P11233	Ras-related protein Ral-A OS=Homo sapiens GN=RALA PE=1 SV=1 - [RALA_HUMAN]	7.28	1	1	1	2	1.04864	2	2.78682	0.940456	2	58.0618	0.841712	2	39.1968	0.938534	2	13.3675	1.04128	2	7.14437	1.06358	2	1.48928	0.891869	2	25.891	1.02211	2	4.13581	0	7.28	1	2	206	23.552	7.10791
	O60763	General vesicular transport factor p115 OS=Homo sapiens GN=USO1 PE=1 SV=2 - [USO1_HUMAN]	7.28	1	6	6	10	0.977959	10	17.507	0.831838	10	46.4408	0.72162	10	45.9128	0.938146	10	7.74611	0.959297	10	14.417	1.04404	10	23.9698	0.993363	10	13.3811	0.91473	10	12.597	9.40658	7.28	6	10	962	107.828	4.90674
	Q13247	Serine/arginine-rich splicing factor 6 OS=Homo sapiens GN=SRSF6 PE=1 SV=2 - [SRSF6_HUMAN]	7.27	2	2	3	7	0.995772	3	1.99981	0.92583	3	1.15072	0.87451	3	3.03669	0.838094	3	3.63315	0.848609	3	4.57251	1.23112	3	25.7138	0.863519	3	0.146926	0.785775	3	1.75021	17.4347	7.27	3	7	344	39.5634	11.4292
	Q9UBR2	Cathepsin Z OS=Homo sapiens GN=CTSZ PE=1 SV=1 - [CATZ_HUMAN]	7.26	1	2	2	3	0.962769	3	7.24493	0.869798	3	44.5459	0.743398	3	1.24882	0.896862	3	14.086	0.73186	3	1.42953	1.19729	3	13.9826	0.770269	3	16.0445	1.01502	3	5.81748	5.83606	7.26	2	3	303	33.8462	7.10791
	Q96C01	Protein FAM136A OS=Homo sapiens GN=FAM136A PE=1 SV=1 - [F136A_HUMAN]	7.25	1	1	1	1	0.987646	1		0.519634	1		0.544656	1		1.0352	1		0.898626	1		1.09635	1		1.03102	1		1.0389	1		3.4641	7.25	1	1	138	15.6307	7.60596
	Q96B97	SH3 domain-containing kinase-binding protein 1 OS=Homo sapiens GN=SH3KBP1 PE=1 SV=2 - [SH3K1_HUMAN]	7.22	1	3	3	3	1.2386	3	7.58687	1.6071	3	18.382	1.09858	3	2.9511	0.935265	3	16.6723	1.17045	3	12.6407	1.43122	3	1.87549	0.857032	3	15.7919	1.04704	3	3.43391	3.12727	7.22	3	3	665	73.0817	6.62451
	Q14204	Cytoplasmic dynein 1 heavy chain 1 OS=Homo sapiens GN=DYNC1H1 PE=1 SV=5 - [DYHC1_HUMAN]	7.21	1	24	24	38	1.02534	38	11.3271	1.19142	38	28.5004	0.963992	38	37.5457	0.890421	38	9.63524	0.933497	38	13.1398	1.0864	38	22.9571	0.878345	38	23.6766	0.924627	38	20.7544	66.9122	7.21	24	38	4646	532.072	6.40479
	Q9UI08	Ena/VASP-like protein OS=Homo sapiens GN=EVL PE=1 SV=2 - [EVL_HUMAN]	7.21	1	3	3	5	1.09438	5	18.4139	1.18245	5	38.0211	1.0885	5	5.66711	0.967933	5	3.2467	1.2264	5	22.7839	0.905195	5	29.0193	0.900656	5	11.5838	1.04509	5	11.4812	8.06472	7.21	3	5	416	44.5922	8.83643
	Q14677	Clathrin interactor 1 OS=Homo sapiens GN=CLINT1 PE=1 SV=1 - [EPN4_HUMAN]	7.2	1	3	3	5	0.992914	5	4.53347	0.675672	5	21.6424	0.772206	5	44.6098	0.95682	5	5.26501	1.04157	5	11.3572	0.947758	5	15.8286	1.08877	5	8.55725	0.837724	5	2.51765	6.80039	7.2	3	5	625	68.2158	6.41748
	Q5JTV8	Torsin-1A-interacting protein 1 OS=Homo sapiens GN=TOR1AIP1 PE=1 SV=2 - [TOIP1_HUMAN]	7.2	1	3	3	4	1.09279	4	6.53291	1.15129	4	10.2543	0.902872	4	3.88886	0.813235	4	13.8616	0.825693	4	15.7461	1.43695	4	26.1983	0.873764	4	8.52171	0.740175	4	17.1044	6.8896	7.2	3	4	583	66.2083	8.17725
	P17480	Nucleolar transcription factor 1 OS=Homo sapiens GN=UBTF PE=1 SV=1 - [UBF1_HUMAN]	7.2	1	4	4	8	1.02514	8	14.4589	1.04131	8	28.2272	0.846706	8	46.2322	0.946939	8	16.9126	0.95235	8	8.33906	1.06588	8	19.7722	0.925286	8	22.2274	1.04659	8	17.9952	16.3771	7.2	4	8	764	89.3502	5.80811
	P78537	Biogenesis of lysosome-related organelles complex 1 subunit 1 OS=Homo sapiens GN=BLOC1S1 PE=1 SV=2 - [BL1S1_HUMAN]	7.19	1	1	1	2	1.07757	2	8.54055	1.02587	2	20.4871	0.914796	2	43.0187	0.960899	2	12.4521	1.01646	2	0.37078	1.14498	2	17.8307	0.915588	2	4.33746	1.03609	2	24.7649	0	7.19	1	2	153	17.2519	9.33447
	P40616	ADP-ribosylation factor-like protein 1 OS=Homo sapiens GN=ARL1 PE=1 SV=1 - [ARL1_HUMAN]	7.18	1	1	1	1	0.993654	1		1.4441	1		1.14091	1		0.785039	1		0.819318	1		1.07275	1		0.753562	1		0.842573	1		0	7.18	1	1	181	20.4044	5.71924
	Q9NPJ3	Acyl-coenzyme A thioesterase 13 OS=Homo sapiens GN=ACOT13 PE=1 SV=1 - [ACO13_HUMAN]	7.14	1	1	1	1	0.934446	1		1.37628	1		1.26327	1		0.857713	1		1.0323	1		0.893122	1		0.763356	1		1.00819	1		3.34342	7.14	1	1	140	14.9509	9.14404
	Q96A26	Protein FAM162A OS=Homo sapiens GN=FAM162A PE=1 SV=2 - [F162A_HUMAN]	7.14	1	1	1	1	1.04046	1		0.627062	1		0.542958	1		0.900913	1		0.827843	1		1.35236	1		0.942192	1		0.860653	1		0	7.14	1	1	154	17.3312	9.77393
	Q6P587	Acylpyruvase FAHD1, mitochondrial OS=Homo sapiens GN=FAHD1 PE=1 SV=2 - [FAHD1_HUMAN]	7.14	1	1	1	2	1.02577	2	4.03068	1.35997	2	4.71316	1.1071	2	4.36744	0.835044	2	5.05008	0.818386	2	1.6776	1.2575	2	5.28987	0.973384	2	2.8616	0.705184	2	14.6706	2.75433	7.14	1	2	224	24.8267	7.38623
	Q9Y4E8	Ubiquitin carboxyl-terminal hydrolase 15 OS=Homo sapiens GN=USP15 PE=1 SV=3 - [UBP15_HUMAN]	7.14	1	5	5	8	1.05275	8	6.90868	1.09167	8	55.6428	0.865318	8	32.5508	0.865661	8	10.3748	0.963518	8	5.1786	1.11233	8	10.5802	0.8719	8	16.3095	0.889824	8	17.5983	11.7152	7.14	5	8	981	112.348	5.22412
	Q96C86	m7GpppX diphosphatase OS=Homo sapiens GN=DCPS PE=1 SV=2 - [DCPS_HUMAN]	7.12	1	2	2	2	0.992526	2	8.68842	0.974307	2	30.9192	0.943048	2	45.0401	0.960682	2	4.09046	1.02373	2	0.85221	0.984431	2	15.018	0.953082	2	2.25388	0.979453	2	12.0982	5.20335	7.12	2	2	337	38.585	6.37939
	Q8TDM0	Breast carcinoma-amplified sequence 4 OS=Homo sapiens GN=BCAS4 PE=2 SV=1 - [BCAS4_HUMAN]	7.11	1	1	1	1	1.12222	1		1.08971	1		0.872746	1		0.898782	1		0.987923	1		1.27103	1		0.827112	1		0.979103	1		0	7.11	1	1	211	22.7437	5.85889
	O43663	Protein regulator of cytokinesis 1 OS=Homo sapiens GN=PRC1 PE=1 SV=2 - [PRC1_HUMAN]	7.1	1	3	4	6	0.972552	5	13.4261	1.07546	5	38.1509	0.940738	5	58.1706	0.877136	5	6.16827	0.801936	5	25.8106	1.22167	5	53.935	1.0072	5	6.26302	0.903567	5	24.8356	4.15382	7.1	4	6	620	71.5616	6.68311
	Q16630	Cleavage and polyadenylation specificity factor subunit 6 OS=Homo sapiens GN=CPSF6 PE=1 SV=2 - [CPSF6_HUMAN]	7.08	1	2	2	8	1.07947	8	10.5337	1.04796	8	21.0146	0.821048	8	24.3611	0.89608	8	11.983	1.01261	8	11.1107	1.17016	8	11.6796	0.875488	8	11.7047	0.958585	8	12.6389	18.0655	7.08	2	8	551	59.1734	7.15186
	O94905	Erlin-2 OS=Homo sapiens GN=ERLIN2 PE=1 SV=1 - [ERLN2_HUMAN]	7.08	2	2	2	4	0.915596	4	18.6964	0.819497	4	64.7315	0.735895	4	26.695	0.87881	4	0.747463	0.981198	4	9.91776	0.958117	4	27.94	0.871665	4	7.56262	0.915455	4	6.41587	10.9819	7.08	2	4	339	37.8155	5.61768
	Q9BUQ8	Probable ATP-dependent RNA helicase DDX23 OS=Homo sapiens GN=DDX23 PE=1 SV=3 - [DDX23_HUMAN]	7.07	1	5	5	7	1.08766	7	6.80491	0.882914	7	43.4	0.803663	7	38.4306	0.945843	7	9.63651	1.04531	7	6.98347	1.20694	7	31.6401	0.999041	7	14.3302	0.861715	7	1.94659	13.3216	7.07	5	7	820	95.5239	9.5542
	O00429	Dynamin-1-like protein OS=Homo sapiens GN=DNM1L PE=1 SV=2 - [DNM1L_HUMAN]	7.07	1	4	4	5	1.01025	5	5.11529	0.878854	5	51.5057	0.759263	5	36.2896	0.937313	5	10.6063	0.93696	5	11.1117	1.01096	5	15.0359	0.902575	5	16.3019	0.958358	5	24.266	7.89599	7.07	4	5	736	81.8261	6.81494
	Q9BYD3	39S ribosomal protein L4, mitochondrial OS=Homo sapiens GN=MRPL4 PE=1 SV=1 - [RM04_HUMAN]	7.07	1	2	2	2	0.879852	2	28.5517	1.08943	2	37.3004	1.07535	2	5.45028	0.868473	2	2.65248	0.771426	2	7.76348	1.0201	2	66.2528	1.08703	2	30.9923	0.676308	2	40.7915	0	7.07	2	2	311	34.8973	9.71533
	Q9Y5K6	CD2-associated protein OS=Homo sapiens GN=CD2AP PE=1 SV=1 - [CD2AP_HUMAN]	7.04	1	3	3	4	1.06341	4	3.0843	1.20681	4	6.11255	0.781907	4	19.9413	0.772323	4	20.7043	0.795852	4	20.7985	1.5089	4	7.27855	0.870553	4	12.0417	0.68675	4	17.2805	3.13774	7.04	3	4	639	71.4073	6.40479
	Q9UEE9	Craniofacial development protein 1 OS=Homo sapiens GN=CFDP1 PE=1 SV=1 - [CFDP1_HUMAN]	7.02	1	1	1	2	1.10774	2	2.30988	0.890398	2	8.82416	0.670837	2	12.3505	0.834583	2	18.9686	1.01877	2	10.1781	1.21665	2	6.68973	0.809712	2	19.7929	0.859056	2	18.4098	2.76969	7.02	1	2	299	33.5726	4.80518
	Q9UKV3	Apoptotic chromatin condensation inducer in the nucleus OS=Homo sapiens GN=ACIN1 PE=1 SV=2 - [ACINU_HUMAN]	7.01	1	7	7	22	0.943961	22	19.2059	0.810575	22	25.0341	0.883544	22	27.1384	0.985643	22	22.7097	0.96607	22	23.1644	1.02057	22	20.1566	1.0928	22	17.5419	0.899939	22	30.3312	17.4429	7.01	7	22	1341	151.771	6.43018
	Q9BRF8	Calcineurin-like phosphoesterase domain-containing protein 1 OS=Homo sapiens GN=CPPED1 PE=1 SV=3 - [CPPED_HUMAN]	7.01	1	2	2	2	1.04015	2	12.5518	1.02412	2	6.88135	0.897824	2	13.7464	0.911872	2	8.0656	0.843653	2	20.0658	1.17299	2	18.0892	0.791714	2	1.72327	1.13305	2	26.5094	6.02752	7.01	2	2	314	35.5259	6.20166
	P07686	Beta-hexosaminidase subunit beta OS=Homo sapiens GN=HEXB PE=1 SV=3 - [HEXB_HUMAN]	7.01	1	3	3	4	0.957942	4	8.87897	1.23932	4	16.2552	1.08795	4	6.71285	0.879848	4	13.8547	0.901561	4	16.4886	0.960889	4	7.4803	0.967982	4	16.8052	0.997911	4	19.6136	6.6391	7.01	3	4	556	63.0712	6.75635
	Q8WVM8	Sec1 family domain-containing protein 1 OS=Homo sapiens GN=SCFD1 PE=1 SV=4 - [SCFD1_HUMAN]	7.01	1	3	3	5	1.03041	5	6.85264	1.19278	5	21.7238	1.27701	5	47.7771	0.877916	5	10.9057	0.896363	5	7.27475	1.16468	5	31.0364	0.928579	5	33.5966	1.17979	5	42.4274	9.16564	7.01	3	5	642	72.3341	6.26514
	Q9Y5M8	Signal recognition particle receptor subunit beta OS=Homo sapiens GN=SRPRB PE=1 SV=3 - [SRPRB_HUMAN]	7.01	1	1	1	2	1.01754	2	11.7633	0.928061	2	27.7792	0.761277	2	53.8786	0.834674	2	11.535	1.02453	2	24.2535	1.00571	2	1.46105	0.967236	2	13.6877	0.73571	2	34.4946	0	7.01	1	2	271	29.6838	9.0415
	Q15021	Condensin complex subunit 1 OS=Homo sapiens GN=NCAPD2 PE=1 SV=3 - [CND1_HUMAN]	7	1	5	5	9	1.01662	9	12.0467	1.19294	9	12.4085	1.05313	9	30.9964	0.811964	9	9.1354	0.940421	9	32.1506	1.00781	9	41.311	0.832153	9	25.5332	0.817821	9	19.464	7.03063	7	5	9	1401	157.082	6.60986
	O43772	Mitochondrial carnitine/acylcarnitine carrier protein OS=Homo sapiens GN=SLC25A20 PE=1 SV=1 - [MCAT_HUMAN]	6.98	1	2	2	2	0.840675	2	20.8215	0.855209	2	92.8654	0.88053	2	40.0144	0.865566	2	19.9125	0.940549	2	24.7326	0.782348	2	20.4683	0.830166	2	42.0217	0.950958	2	7.3923	0	6.98	2	2	301	32.9221	9.40771
	Q8IYB3	Serine/arginine repetitive matrix protein 1 OS=Homo sapiens GN=SRRM1 PE=1 SV=2 - [SRRM1_HUMAN]	6.97	1	3	3	5	1.15787	5	14.489	1.28711	5	12.7343	0.888948	5	35.5558	0.799692	5	7.7012	1.03078	5	35.3738	1.29238	5	20.7942	0.850918	5	9.57684	0.806887	5	12.1333	10.948	6.97	3	5	904	102.274	11.8394
	P43246	DNA mismatch repair protein Msh2 OS=Homo sapiens GN=MSH2 PE=1 SV=1 - [MSH2_HUMAN]	6.96	1	5	5	6	1.05689	6	10.4455	0.91291	6	23.5414	0.6965	6	8.58412	0.874713	6	6.50304	1.08907	6	13.4083	1.05348	6	27.9747	0.925194	6	7.6213	0.817997	6	7.72492	4.59712	6.96	5	6	934	104.677	5.77002
	Q8TEM1	Nuclear pore membrane glycoprotein 210 OS=Homo sapiens GN=NUP210 PE=1 SV=3 - [PO210_HUMAN]	6.94	1	9	9	15	1.05891	15	10.3631	1.0982	15	26.0741	0.871647	15	42.7602	0.885804	15	8.73428	0.947531	15	17.0181	1.1395	15	19.3822	0.84959	15	9.21087	0.95981	15	16.6199	22.3762	6.94	9	15	1887	204.983	6.81494
	P53597	Succinyl-CoA ligase [ADP/GDP-forming] subunit alpha, mitochondrial OS=Homo sapiens GN=SUCLG1 PE=1 SV=4 - [SUCA_HUMAN]	6.94	1	2	2	4	1.00408	4	5.739	1.30905	4	17.3899	0.894847	4	11.5425	0.686373	4	6.64338	0.915605	4	12.085	1.06582	4	12.5924	0.564131	4	13.7937	0.948244	4	12.0879	9.53115	6.94	2	4	346	36.2268	8.79248
	P15144	Aminopeptidase N OS=Homo sapiens GN=ANPEP PE=1 SV=4 - [AMPN_HUMAN]	6.93	1	5	5	7	1.01373	7	7.00114	1.4787	7	7.69793	1.1747	7	25.6897	0.906878	7	9.0571	0.93991	7	9.61957	1.09322	7	8.21473	0.839025	7	7.54795	1.06959	7	19.891	8.3807	6.93	5	7	967	109.471	5.47803
	Q92804	TATA-binding protein-associated factor 2N OS=Homo sapiens GN=TAF15 PE=1 SV=1 - [RBP56_HUMAN]	6.93	1	2	4	9	0.940625	3	6.00393	0.842608	3	69.1898	0.738144	3	66.4494	0.903003	3	2.04171	0.964373	3	23.8102	0.92968	3	6.42619	0.852412	3	3.04914	0.938244	3	10.7091	17.5077	6.93	4	9	592	61.7931	8.01611
	Q13576	Ras GTPase-activating-like protein IQGAP2 OS=Homo sapiens GN=IQGAP2 PE=1 SV=4 - [IQGA2_HUMAN]	6.92	2	6	7	9	1.07263	8	6.99037	1.28278	8	28.6664	0.975799	8	46.4157	0.876681	8	10.5821	0.975875	8	9.65429	1.18901	8	21.2191	0.879584	8	11.2691	1.05055	8	29.6091	13.0922	6.92	7	9	1575	180.465	5.64307
	Q9HB07	UPF0160 protein MYG1, mitochondrial OS=Homo sapiens GN=C12orf10 PE=1 SV=2 - [MYG1_HUMAN]	6.91	1	2	2	3	0.989001	3	6.52523	1.20565	3	7.73083	1.02932	3	11.1772	0.963346	3	4.93717	0.839301	3	14.5636	1.08	3	22.4186	0.874563	3	5.17858	0.860582	3	23.3476	2.1238	6.91	2	3	376	42.4224	6.66846
	Q8TAT6	Nuclear protein localization protein 4 homolog OS=Homo sapiens GN=NPLOC4 PE=1 SV=3 - [NPL4_HUMAN]	6.91	1	3	3	5	1.0639	5	11.8682	0.850132	5	12.8232	0.76443	5	5.82361	0.999305	5	6.30992	0.983809	5	8.03222	1.10191	5	25.832	0.99428	5	5.22297	0.895203	5	10.6664	7.71444	6.91	3	5	608	68.0769	6.37939
	P42574	Caspase-3 OS=Homo sapiens GN=CASP3 PE=1 SV=2 - [CASP3_HUMAN]	6.86	1	2	2	3	1.00825	3	2.32994	1.14701	3	26.0768	0.994213	3	1.1364	0.873939	3	4.8053	0.861861	3	15.1531	1.2475	3	30.6813	0.927075	3	5.43518	0.852569	3	4.73141	7.38361	6.86	2	3	277	31.5875	6.53662
	Q8N1G4	Leucine-rich repeat-containing protein 47 OS=Homo sapiens GN=LRRC47 PE=1 SV=1 - [LRC47_HUMAN]	6.86	1	4	4	4	1.00635	4	5.53312	0.565102	4	23.9455	0.565286	4	17.6604	0.90528	4	3.51536	0.979893	4	20.3011	0.888234	4	22.9646	0.93898	4	3.66722	0.888961	4	7.83334	3.882	6.86	4	4	583	63.4337	8.27979
	Q86U42	Polyadenylate-binding protein 2 OS=Homo sapiens GN=PABPN1 PE=1 SV=3 - [PABP2_HUMAN]	6.86	1	2	2	7	1.03989	7	7.09875	0.965736	7	5.50799	0.877542	7	5.48803	0.905941	7	3.18843	0.887327	7	16.1648	1.21838	7	16.7482	0.952614	7	10.5986	0.856765	7	16.2207	12.3796	6.86	2	7	306	32.729	5.05908
	P08567	Pleckstrin OS=Homo sapiens GN=PLEK PE=1 SV=3 - [PLEK_HUMAN]	6.86	1	1	1	2	1.0668	2	14.1448	1.00703	2	91.8786	0.850759	2	35.6631	0.901253	2	30.2136	0.997596	2	34.8525	1.17303	2	6.99359	0.869359	2	48.3409	0.949355	2	8.85957	5.82352	6.86	1	2	350	40.0994	8.27979
	Q96HE7	ERO1-like protein alpha OS=Homo sapiens GN=ERO1L PE=1 SV=2 - [ERO1A_HUMAN]	6.84	1	3	3	4	1.07057	4	8.00741	0.978416	4	30.6223	0.854702	4	34.3182	0.898224	4	3.52479	0.957493	4	11.5961	1.17002	4	16.3303	0.841438	4	13.4031	0.992692	4	11.3622	6.27765	6.84	3	4	468	54.3581	5.68115
	Q12972	Nuclear inhibitor of protein phosphatase 1 OS=Homo sapiens GN=PPP1R8 PE=1 SV=2 - [PP1R8_HUMAN]	6.84	1	1	1	1	0.934243	1		1.45479	1		1.34494	1		0.863701	1		0.805464	1		1.02505	1		0.668443	1		1.31301	1		2.43135	6.84	1	1	351	38.4548	7.37158
	Q9NRR5	Ubiquilin-4 OS=Homo sapiens GN=UBQLN4 PE=1 SV=2 - [UBQL4_HUMAN]	6.82	1	1	3	5	1.10007	1		0.834783	1		0.70443	1		0.92829	1		0.935439	1		1.30748	1		0.961	1		0.901262	1		9.06682	6.82	3	5	601	63.8124	5.22412
	P02765	Alpha-2-HS-glycoprotein OS=Homo sapiens GN=AHSG PE=1 SV=1 - [FETUA_HUMAN]	6.81	1	3	3	11	1.0615	11	12.2763	3.16452	11	49.4796	1.63369	11	19.9633	0.541232	11	42.8153	1.03018	11	15.681	1.14521	11	19.4683	0.445188	11	62.8997	1.17587	11	21.06	17.6097	6.81	3	11	367	39.2997	5.71924
	Q8IXI1	Mitochondrial Rho GTPase 2 OS=Homo sapiens GN=RHOT2 PE=1 SV=2 - [MIRO2_HUMAN]	6.8	2	3	3	4	1.12173	4	5.79398	1.13461	4	46.1252	0.920283	4	40.7666	0.897083	4	15.168	1.12475	4	13.762	1.10429	4	14.3515	0.8659	4	25.0458	1.00337	4	14.011	4.52913	6.8	3	4	618	68.0747	5.85889
	Q01130	Serine/arginine-rich splicing factor 2 OS=Homo sapiens GN=SRSF2 PE=1 SV=4 - [SRSF2_HUMAN]	6.79	2	2	2	2	1.05104	2	19.5052	0.913921	2	12.0829	0.78997	2	6.6667	0.908495	2	0.624943	0.992811	2	37.0142	1.12842	2	1.82309	0.878683	2	6.11772	0.936387	2	6.50525	4.96745	6.79	2	2	221	25.4612	11.854
	P07766	T-cell surface glycoprotein CD3 epsilon chain OS=Homo sapiens GN=CD3E PE=1 SV=2 - [CD3E_HUMAN]	6.76	1	1	1	1	1.16606	1		0.628701	1		0.509471	1		0.944919	1		1.16529	1		1.16686	1		0.901373	1		0.991799	1		0	6.76	1	1	207	23.1325	6.75635
	P82970	High mobility group nucleosome-binding domain-containing protein 5 OS=Homo sapiens GN=HMGN5 PE=1 SV=1 - [HMGN5_HUMAN]	6.74	1	1	1	5	1.01147	5	17.4509	1.00745	5	28.5911	0.830427	5	30.9875	0.93292	5	8.35232	1.22667	5	10.8092	1.00566	5	13.1124	0.930161	5	14.0928	0.936012	5	12.2422	0	6.74	1	5	282	31.5059	4.55127
	P06493	Cyclin-dependent kinase 1 OS=Homo sapiens GN=CDK1 PE=1 SV=3 - [CDK1_HUMAN]	6.73	24	1	2	2	1.05571	1		0.657825	1		0.569819	1		0.914472	1		1.01497	1		1.10371	1		0.96259	1		0.871444	1		2.39951	6.73	2	2	297	34.0739	8.39697
	P78347	General transcription factor II-I OS=Homo sapiens GN=GTF2I PE=1 SV=2 - [GTF2I_HUMAN]	6.71	3	5	5	6	0.929538	6	6.805	1.0116	6	51.051	0.903581	6	47.4562	0.898384	6	12.7761	0.896517	6	9.983	1.02937	6	18.9785	0.847094	6	19.8067	1.00287	6	3.57318	8.42307	6.71	5	6	998	112.346	6.39209
	P55327	Tumor protein D52 OS=Homo sapiens GN=TPD52 PE=1 SV=2 - [TPD52_HUMAN]	6.7	1	1	1	1	1.19422	1		0.888856	1		0.770512	1		1.03522	1		1.01458	1		1.45368	1		0.995236	1		1.07592	1		0	6.7	1	1	224	24.3122	4.83057
	O95571	Persulfide dioxygenase ETHE1, mitochondrial OS=Homo sapiens GN=ETHE1 PE=1 SV=2 - [ETHE1_HUMAN]	6.69	1	1	1	1	1.06915	1		0.796951	1		0.691695	1		0.92794	1		1.17754	1		0.974139	1		1.0338	1		0.853059	1		0	6.69	1	1	254	27.8551	6.82959
	P28482	Mitogen-activated protein kinase 1 OS=Homo sapiens GN=MAPK1 PE=1 SV=3 - [MK01_HUMAN]	6.67	2	2	2	4	1.06128	4	20.5713	0.994941	4	25.3848	0.908736	4	32.4656	0.897659	4	2.30415	0.886036	4	6.54092	1.34693	4	35.8552	1.08268	4	0.622457	0.847284	4	23.3637	8.13442	6.67	2	4	360	41.3632	6.97607
	P49006	MARCKS-related protein OS=Homo sapiens GN=MARCKSL1 PE=1 SV=2 - [MRP_HUMAN]	6.67	1	1	1	1	1.02604	1		0.609477	1		0.542148	1		0.912691	1		1.0069	1		1.04792	1		0.897517	1		0.925365	1		0	6.67	1	1	195	19.5172	4.66553
	O75934	Pre-mRNA-splicing factor SPF27 OS=Homo sapiens GN=BCAS2 PE=1 SV=1 - [SPF27_HUMAN]	6.67	1	1	1	1	0.889381	1		0.915728	1		1.06068	1		1.03017	1		0.655628	1		1.20711	1		0.882231	1		1.22146	1		0	6.67	1	1	225	26.115	5.65576
	Q9BSJ2	Gamma-tubulin complex component 2 OS=Homo sapiens GN=TUBGCP2 PE=1 SV=2 - [GCP2_HUMAN]	6.65	1	4	4	5	1.00854	5	19.331	0.774843	5	23.6461	0.697546	5	18.8611	0.930403	5	3.84589	1.06681	5	5.38696	0.971887	5	25.2105	0.995058	5	7.76961	0.855821	5	4.01373	12.7224	6.65	4	5	902	102.469	6.84424
	Q16555	Dihydropyrimidinase-related protein 2 OS=Homo sapiens GN=DPYSL2 PE=1 SV=1 - [DPYL2_HUMAN]	6.64	1	2	2	2	0.958413	2	9.74027	1.33493	2	6.13915	1.24083	2	2.45599	0.890852	2	6.04504	1.02352	2	1.07944	0.931184	2	14.8004	0.796185	2	10.5444	1.0389	2	2.48212	2.03874	6.64	2	2	572	62.2546	6.37939
	Q92878	DNA repair protein RAD50 OS=Homo sapiens GN=RAD50 PE=1 SV=1 - [RAD50_HUMAN]	6.63	1	7	7	13	1.02626	13	7.83201	0.960304	13	36.4852	0.881698	13	40.3764	0.926001	13	5.70402	0.896698	13	9.97287	1.15343	13	10.7883	0.914604	13	4.51665	0.915381	13	7.10586	32.3645	6.63	7	13	1312	153.797	6.88818
	Q9Y6H1	Coiled-coil-helix-coiled-coil-helix domain-containing protein 2, mitochondrial OS=Homo sapiens GN=CHCHD2 PE=1 SV=1 - [CHCH2_HUMAN]	6.62	1	1	1	1	1.10129	1		0.973636	1		0.811643	1		0.91806	1		0.886722	1		1.40544	1		0.965144	1		0.874341	1		0	6.62	1	1	151	15.5027	9.21729
	P53618	Coatomer subunit beta OS=Homo sapiens GN=COPB1 PE=1 SV=3 - [COPB_HUMAN]	6.61	1	4	4	10	1.00132	10	16.6766	1.28439	10	12.8713	0.941477	10	41.3883	0.90027	10	14.4186	0.936997	10	10.9495	0.999343	10	32.332	0.875835	10	20.9245	0.998291	10	15.0937	12.6073	6.61	4	10	953	107.074	6.04932
	Q9UII2	ATPase inhibitor, mitochondrial OS=Homo sapiens GN=ATPIF1 PE=1 SV=1 - [ATIF1_HUMAN]	6.6	1	1	1	10	1.0258	10	9.36201	1.00987	10	27.433	1.00658	10	8.78214	0.96034	10	6.76752	0.961854	10	2.10645	1.13211	10	20.9017	0.949486	10	6.91046	0.98648	10	20.3935	25.293	6.6	1	10	106	12.2413	9.34912
	P61758	Prefoldin subunit 3 OS=Homo sapiens GN=VBP1 PE=1 SV=3 - [PFD3_HUMAN]	6.6	1	1	1	1	0.873966	1		1.13028	1		1.31628	1		1.01778	1		1.50102	1		0.789815	1		1.02778	1		0.999709	1		2.58169	6.6	1	1	197	22.6434	7.10791
	P61019	Ras-related protein Rab-2A OS=Homo sapiens GN=RAB2A PE=1 SV=1 - [RAB2A_HUMAN]	6.6	1	1	1	5	1.02982	5	15.5957	1.33726	5	23.5828	1.02283	5	70.425	0.981794	5	9.63779	1.06703	5	6.81204	1.11045	5	12.0897	0.983932	5	6.89744	0.88676	5	8.83358	11.5974	6.6	1	5	212	23.5308	6.53662
	Q13501	Sequestosome-1 OS=Homo sapiens GN=SQSTM1 PE=1 SV=1 - [SQSTM_HUMAN]	6.59	1	2	2	3	0.959602	3	10.3647	0.976558	3	3.58817	1.0534	3	0.951471	0.962676	3	11.7479	1.0996	3	8.65619	0.788671	3	15.4855	0.952303	3	6.71067	0.931466	3	15.6246	6.29643	6.59	2	3	440	47.6569	5.22412
	O75251	NADH dehydrogenase [ubiquinone] iron-sulfur protein 7, mitochondrial OS=Homo sapiens GN=NDUFS7 PE=1 SV=3 - [NDUS7_HUMAN]	6.57	1	1	1	2	1.02919	2	1.16951	1.01647	2	6.06656	0.955832	2	0.330945	0.967786	2	6.90773	0.97046	2	4.69006	1.08505	2	1.72676	0.915442	2	1.69402	1.02365	2	15.659	5.94251	6.57	1	2	213	23.5481	9.99365
	Q13043	Serine/threonine-protein kinase 4 OS=Homo sapiens GN=STK4 PE=1 SV=2 - [STK4_HUMAN]	6.57	2	2	2	3	0.999679	3	14.6819	1.00794	3	0.385513	0.892328	3	2.76516	0.911961	3	1.39045	0.9086	3	4.51213	1.10183	3	26.455	0.917793	3	8.81865	0.906745	3	17.4075	6.80942	6.57	2	3	487	55.5949	5.07178
	P29144	Tripeptidyl-peptidase 2 OS=Homo sapiens GN=TPP2 PE=1 SV=4 - [TPP2_HUMAN]	6.57	1	6	6	12	1.06077	12	13.7249	0.849009	12	49.5938	0.784691	12	37.7957	0.954307	12	8.91521	0.974951	12	24.2289	1.10004	12	18.4449	0.959501	12	8.08729	0.917234	12	16.0581	3.99722	6.57	6	12	1249	138.263	6.31592
	Q8IUI8	Cytokine receptor-like factor 3 OS=Homo sapiens GN=CRLF3 PE=1 SV=2 - [CRLF3_HUMAN]	6.56	1	2	2	2	1.05276	2	5.92338	1.08051	2	59.3353	0.827209	2	48.7607	0.805967	2	14.7338	0.93037	2	17.1738	1.2002	2	4.28769	0.85573	2	14.0829	0.752529	2	15.658	5.19471	6.56	2	2	442	49.7349	5.13525
	Q96GG9	DCN1-like protein 1 OS=Homo sapiens GN=DCUN1D1 PE=1 SV=1 - [DCNL1_HUMAN]	6.56	1	1	1	1	1.21828	1		1.21127	1		0.939987	1		0.945424	1		0.881483	1		1.58974	1		1.09927	1		0.798795	1		0	6.56	1	1	259	30.1051	5.33838
	P09417	Dihydropteridine reductase OS=Homo sapiens GN=QDPR PE=1 SV=2 - [DHPR_HUMAN]	6.56	1	1	1	1	1.03333	1		0.798891	1		0.721693	1		0.933477	1		0.830266	1		1.30023	1		1.05412	1		0.83351	1		2.03766	6.56	1	1	244	25.773	7.37158
	Q9H0R4	Haloacid dehalogenase-like hydrolase domain-containing protein 2 OS=Homo sapiens GN=HDHD2 PE=1 SV=1 - [HDHD2_HUMAN]	6.56	1	1	1	1	0.960739	1		0.78147	1		0.758629	1		0.932659	1		0.935525	1		0.993725	1		0.908831	1		0.956839	1		2.75475	6.56	1	1	259	28.5179	6.23975
	Q13098	COP9 signalosome complex subunit 1 OS=Homo sapiens GN=GPS1 PE=1 SV=4 - [CSN1_HUMAN]	6.52	1	3	3	3	1.001	3	5.56651	1.2361	3	22.4936	1.06765	3	31.064	0.864585	3	9.18625	1.03506	3	15.0911	0.93534	3	9.97996	0.873838	3	40.8582	0.85489	3	20.1822	6.94558	6.52	3	3	491	55.5012	6.7417
	Q9NVS9	Pyridoxine-5'-phosphate oxidase OS=Homo sapiens GN=PNPO PE=1 SV=1 - [PNPO_HUMAN]	6.51	1	1	1	2	1.04134	2	2.0124	1.14194	2	64.0311	1.02117	2	66.4357	0.931211	2	3.8616	1.03512	2	17.3065	1.08024	2	11.4705	0.866372	2	9.3394	1.06355	2	26.2445	0	6.51	1	2	261	29.9688	7.06396
	Q9NP79	Vacuolar protein sorting-associated protein VTA1 homolog OS=Homo sapiens GN=VTA1 PE=1 SV=1 - [VTA1_HUMAN]	6.51	1	1	1	2	1.08533	2	3.22685	1.50135	2	14.8332	1.26026	2	14.4856	0.911047	2	3.56924	0.973161	2	5.77679	1.21841	2	16.1918	0.786032	2	20.0084	1.15388	2	25.5407	0	6.51	1	2	307	33.8579	6.29053
	Q92734	Protein TFG OS=Homo sapiens GN=TFG PE=1 SV=2 - [TFG_HUMAN]	6.5	1	1	1	1	1.64167	1		3.33496	1		1.26998	1		0.625163	1		0.980973	1		2.32199	1		0.55608	1		1.01307	1		0	6.5	1	1	400	43.4212	5.09717
	Q9P289	Serine/threonine-protein kinase MST4 OS=Homo sapiens GN=MST4 PE=1 SV=2 - [MST4_HUMAN]	6.49	3	3	3	8	1.08701	8	6.18548	1.15063	8	28.4331	0.907328	8	35.2172	0.907638	8	7.40131	0.908417	8	19.0747	1.28422	8	20.8399	0.922209	8	12.1256	0.990197	8	22.4643	16.5522	6.49	3	8	416	46.4996	5.2876
	O95299	NADH dehydrogenase [ubiquinone] 1 alpha subcomplex subunit 10, mitochondrial OS=Homo sapiens GN=NDUFA10 PE=1 SV=1 - [NDUAA_HUMAN]	6.48	1	2	2	7	1.03594	7	5.81304	1.18333	7	8.91518	1.00958	7	42.6397	0.943669	7	8.41661	0.887283	7	10.7856	1.14396	7	11.7347	0.95738	7	13.6188	0.915452	7	9.66279	12.0327	6.48	2	7	355	40.7249	8.48486
	Q9BT09	Protein canopy homolog 3 OS=Homo sapiens GN=CNPY3 PE=1 SV=1 - [CNPY3_HUMAN]	6.47	1	1	1	1	1.11363	1		1.52475	1		1.36425	1		0.996406	1		1.25236	1		1.04532	1		0.799763	1		1.34261	1		0	6.47	1	1	278	30.7287	5.49072
	Q6YN16	Hydroxysteroid dehydrogenase-like protein 2 OS=Homo sapiens GN=HSDL2 PE=1 SV=1 - [HSDL2_HUMAN]	6.46	1	2	2	4	0.974978	4	6.43664	0.981514	4	42.3864	1.09913	4	33.2807	1.03563	4	2.7387	1.08118	4	5.24734	0.917129	4	6.33879	1.07971	4	13.0536	1.04162	4	6.51197	4.24386	6.46	2	4	418	45.3655	7.98682
	Q9NQC3	Reticulon-4 OS=Homo sapiens GN=RTN4 PE=1 SV=2 - [RTN4_HUMAN]	6.46	1	4	4	11	1.08853	11	19.8241	1.28626	11	33.4685	0.952475	11	29.1925	0.815947	11	16.3489	0.934706	11	19.3911	1.28101	11	13.7484	0.80554	11	16.4839	0.819524	11	16.773	17.3511	6.46	4	11	1192	129.851	4.50049
	Q53HL2	Borealin OS=Homo sapiens GN=CDCA8 PE=1 SV=2 - [BOREA_HUMAN]	6.43	1	1	1	1	1.10394	1		1.37214	1		1.05805	1		0.851245	1		1.02028	1		1.20082	1		0.939837	1		0.775647	1		0	6.43	1	1	280	31.3038	9.86182
	O43488	Aflatoxin B1 aldehyde reductase member 2 OS=Homo sapiens GN=AKR7A2 PE=1 SV=3 - [ARK72_HUMAN]	6.41	3	2	2	2	1.06021	2	4.58795	1.30355	2	33.2812	1.08726	2	23.1302	0.884292	2	4.99919	0.999248	2	8.48871	1.12788	2	0.727646	0.83448	2	7.10179	0.955363	2	0.855704	4.24721	6.41	2	2	359	39.5637	7.1665
	Q15006	ER membrane protein complex subunit 2 OS=Homo sapiens GN=EMC2 PE=1 SV=1 - [EMC2_HUMAN]	6.4	1	1	1	1	1.89189	1		2.20927	1		1.26234	1		1.08099	1		4.38279	1		1.3727	1		0.907732	1		1.40015	1		0	6.4	1	1	297	34.8114	6.56592
	P01911	HLA class II histocompatibility antigen, DRB1-15 beta chain OS=Homo sapiens GN=HLA-DRB1 PE=1 SV=2 - [2B1F_HUMAN]	6.39	11	2	2	4	1.09043	4	9.33459	1.0131	4	69.2774	0.932256	4	65.1063	0.954792	4	13.394	1.04612	4	3.0923	1.07017	4	12.4979	0.890961	4	13.0177	1.11839	4	18.5532	7.0971	6.39	2	4	266	29.947	7.73779
	Q96GA7	Serine dehydratase-like OS=Homo sapiens GN=SDSL PE=1 SV=1 - [SDSL_HUMAN]	6.38	1	2	2	2	1.00718	2	5.22074	1.1184	2	10.1195	1.05805	2	12.2926	0.952834	2	17.2493	1.02988	2	45.0775	1.00197	2	57.4054	0.904126	2	4.52929	0.988724	2	39.0207	4.86428	6.38	2	2	329	34.6521	6.88818
	P11441	Ubiquitin-like protein 4A OS=Homo sapiens GN=UBL4A PE=1 SV=1 - [UBL4A_HUMAN]	6.37	1	1	1	1	1.0819	1		0.88574	1		0.755088	1		0.922311	1		0.893023	1		1.36462	1		0.904841	1		0.937666	1		0	6.37	1	1	157	17.7656	8.66064
	P51571	Translocon-associated protein subunit delta OS=Homo sapiens GN=SSR4 PE=1 SV=1 - [SSRD_HUMAN]	6.36	1	1	1	6	1.07201	6	7.96896	1.10526	6	37.5429	0.888702	6	38.3658	0.897344	6	4.13969	0.901966	6	9.40505	1.22556	6	28.8405	0.901024	6	7.76174	0.888895	6	13.4745	6.47945	6.36	1	6	173	18.9866	6.15088
[truncated: 832 more rows]
