# Supplementary material for: Proteomic Studies for the Investigation of γ-Globin Induction by Decitabine in Human Primary Erythroid Progenitor Cultures
Source: J Clin Med. 2020 Jan 3;9(1):134. doi: 10.3390/jcm9010134 (PMC7019605; doi:10.3390/jcm9010134)
Supplement: Supplementary file 1 [file jcm-09-00134-s001.zip › Supplementary Table S2.xlsx]

## Sheet: Supplementary file 2
	Accession	Description	ΣCoverage	Σ# Proteins	Σ# Unique Peptides	Σ# Peptides	Σ# PSMs	A7: (114+116)/(113+115)	A7: (114+116)/(113+115) Count	A7: (114+116)/(113+115) Variability [%]	A7: (117+119)/(113+115)	A7: (117+119)/(113+115) Count	A7: (117+119)/(113+115) Variability [%]	A7: (118+121)/(114+116)	A7: (118+121)/(114+116) Count	A7: (118+121)/(114+116) Variability [%]	A7: (118+121)/(117+119)	A7: (118+121)/(117+119) Count	A7: (118+121)/(117+119) Variability [%]	A7: 114/113	A7: 114/113 Count	A7: 114/113 Variability [%]	A7: 116/115	A7: 116/115 Count	A7: 116/115 Variability [%]	A7: 118/117	A7: 118/117 Count	A7: 118/117 Variability [%]	A7: 121/119	A7: 121/119 Count	A7: 121/119 Variability [%]	Score A(3,6)	Coverage A(3,6)	# Peptides A(3,6)	# PSM A(3,6)	# AAs	MW [kDa]	calc. pI
	P0CG48	Polyubiquitin-C OS=Homo sapiens GN=UBC PE=1 SV=3 - [UBC_HUMAN]	91.97	4	9	9	115	1.09263	115	22.8534	1.73227	115	37.8675	1.3189	115	20.4874	0.868789	115	12.064	0.963043	115	22.4673	1.51056	115	63.0723	0.828241	115	19.0419	0.967797	115	13.4904	186.526	91.97	9	115	685	76.9915	7.66455
		Sequence	# PSMs	# Proteins	# Protein Groups	Protein Group Accessions	Modifications	MH+ [Da]	(114+116)/(113+115)	(114+116)/(113+115) Count	(114+116)/(113+115) Variability [%]	(117+119)/(113+115)	(117+119)/(113+115) Count	(117+119)/(113+115) Variability [%]	(118+121)/(114+116)	(118+121)/(114+116) Count	(118+121)/(114+116) Variability [%]	(118+121)/(117+119)	(118+121)/(117+119) Count	(118+121)/(117+119) Variability [%]	114/113	114/113 Count	114/113 Variability [%]	116/115	116/115 Count	116/115 Variability [%]	118/117	118/117 Count	118/117 Variability [%]	121/119	121/119 Count	121/119 Variability [%]	q-Value	PEP	A3	XCorr A3	A6	XCorr A6
		TLSDYNIQKESTLHLVLR	11	4	1	P0CG48	N-Term(iTRAQ8plex); K9(iTRAQ8plex)	2738.57	0.99642	11	7.63528	1.18968	11	28.6589	1.12654	11	31.0112	0.864446	11	9.17393	0.905825	11	9.64303	1.11005	11	22.0271	0.784263	11	18.1925	0.982437	11	11.1798	0	7.31e-06			High	4.0204
		ESTLHLVLR	11	4	1	P0CG48	N-Term(iTRAQ8plex)	1371.82	1.02565	11	12.44	1.45009	11	15.7301	1.21128	11	24.3721	0.829171	11	14.8749	0.818751	11	32.2058	1.61025	11	37.0092	0.834478	11	16.2628	0.985285	11	10.7215	0	0.001843			High	3.84578
		TITLEVEPSDTIENVK	16	4	1	P0CG48	N-Term(iTRAQ8plex); K16(iTRAQ8plex)	2396.33	1.04477	16	15.3644	1.76616	16	21.502	1.43744	16	24.148	0.827526	16	16.1465	0.984795	16	31.0404	1.11828	16	33.1221	0.748885	16	35.9216	1.08236	16	14.7231	0	0.001732			High	2.82864
		IQDKEGIPPDQQR	14	4	1	P0CG48	N-Term(iTRAQ8plex); K4(iTRAQ8plex)	2132.18	1.07566	14	13.0232	1.27798	14	20.6098	1.10286	14	23.0843	0.904324	14	7.44796	0.976469	14	13.9078	0.961869	14	28.5084	0.876757	14	7.56018	0.915876	14	4.51917	0	3.91e-06			High	2.55689
		EGIPPDQQR	46	4	1	P0CG48	N-Term(iTRAQ8plex)	1343.72	1.38559	46	19.1276	2.21867	46	21.0515	1.36399	46	12.4129	0.879442	46	10.6475	1.02108	46	22.3116	2.13525	46	29.8469	0.80466	46	15.9229	0.963242	46	12.4603	0	0.001898			High	2.51809
		TLSDYNIQK	8	4	1	P0CG48	N-Term(iTRAQ8plex); K9(iTRAQ8plex)	1689.96	0.962241	8	14.5293	1.8107	8	7.66049	1.5398	8	17.8621	0.84982	8	9.59683	0.618522	8	51.2566	1.69783	8	73.1399	0.864064	8	8.28759	0.748944	8	53.2383	0	0.008618			High	2.50021
		LIFAGKQLEDGR	4	4	1	P0CG48	N-Term(iTRAQ8plex); K6(iTRAQ8plex)	1955.14	1.02429	4	4.54159	1.01124	4	26.719	0.895966	4	13.4646	0.935738	4	9.21576	0.961034	4	4.55992	1.04552	4	14.9882	0.9101	4	15.729	1.01447	4	7.67615	0	0.001235			High	2.48968
		MQIFVKTLTGKTITLEVEPSDTIENVK	1	4	1	P0CG48	N-Term(iTRAQ8plex); K6(iTRAQ8plex); K11(iTRAQ8plex); K27(iTRAQ8plex)	4251.47	0.956327	1		1.01623	1		0.999773	1		0.940844	1		0.937925	1		0.975246	1		0.988591	1		0.891538	1		0.001	0.03075			High	1.89022
		MQIFVK	4	4	1	P0CG48	N-Term(iTRAQ8plex); K6(iTRAQ8plex)	1373.84	1.18837	4	17.8566	2.04474	4	16.1244	1.53529	4	11.1067	0.812226	4	16.4413	0.673032	4	36.0345	2.3041	4	16.615	0.951644	4	4.69349	0.667784	4	62.8054	0.004	0.07022			High	2.52367
	P68871	Hemoglobin subunit beta OS=Homo sapiens GN=HBB PE=1 SV=2 - [HBB_HUMAN]	91.16	1	12	18	2059	0.997414	1072	13.9627	0.855658	1072	32.4188	0.694646	1072	34.6318	0.819808	1072	16.2323	0.815993	1071	24.6379	1.19789	1070	25.5438	0.842233	1070	20.2592	0.815015	1072	28.1545	3688.83	91.16	18	2059	147	15.9883	7.28369
		Sequence	# PSMs	# Proteins	# Protein Groups	Protein Group Accessions	Modifications	MH+ [Da]	(114+116)/(113+115)	(114+116)/(113+115) Count	(114+116)/(113+115) Variability [%]	(117+119)/(113+115)	(117+119)/(113+115) Count	(117+119)/(113+115) Variability [%]	(118+121)/(114+116)	(118+121)/(114+116) Count	(118+121)/(114+116) Variability [%]	(118+121)/(117+119)	(118+121)/(117+119) Count	(118+121)/(117+119) Variability [%]	114/113	114/113 Count	114/113 Variability [%]	116/115	116/115 Count	116/115 Variability [%]	118/117	118/117 Count	118/117 Variability [%]	121/119	121/119 Count	121/119 Variability [%]	q-Value	PEP	A3	XCorr A3	A6	XCorr A6
		LLGNVLVCVLAHHFGK	22	1	1	P68871	N-Term(iTRAQ8plex); C8(Methylthio); K16(iTRAQ8plex)	2374.36	0.807055	22	25.9775	1.03682	22	20.6805	0.881475	22	32.7845	0.786161	22	7.33659	0.683977	22	35.5858	1.19153	22	70.7532	0.665492	22	25.1727	0.985796	22	16.2299	0	1.176e-10			High	6.2705
		VVAGVANALAHK	318	2	2	P68871;P02042	N-Term(iTRAQ8plex); K12(iTRAQ8plex)	1758.08																									0	6.54e-12			High	6.19236
		KVLGAFSDGLAHLDNLK	89	2	2	P68871;P02042	N-Term(iTRAQ8plex); K1(iTRAQ8plex); K17(iTRAQ8plex)	2710.58																									0	6.6e-08			High	5.80883
		SAVTALWGKVNVDEVGGEALGR	6	1	1	P68871	N-Term(iTRAQ8plex); K9(iTRAQ8plex)	2836.57	0.792274	6	29.266	0.629799	6	46.7736	0.904037	6	10.8927	1.13924	6	17.9402	1.28949	6	58.9752	0.553383	6	85.9599	0.959292	6	29.1783	1.2648	6	56.072	0	3.3e-11			High	5.36633
		GTFATLSELHCDK	40	1	1	P68871	N-Term(iTRAQ8plex); C11(Methylthio); K13(iTRAQ8plex)	2076.06	0.989808	40	28.8019	1.15422	40	24.3164	0.763527	40	45.1367	0.750263	40	23.2094	0.897596	40	23.9873	2.26644	40	243.169	0.758316	40	23.2204	0.891404	40	31.4671	0	3.159e-06			High	4.64274
		VLGAFSDGLAHLDNLK	93	2	2	P68871;P02042	N-Term(iTRAQ8plex); K16(iTRAQ8plex)	2278.3																									0	1.52e-07			High	4.53833
		VVAGVANALAHKYH	31	2	2	P68871;P02042	N-Term(iTRAQ8plex); K12(iTRAQ8plex)	2058.2																									0	2.536e-10			High	4.50857
		SAVTALWGK	299	1	1	P68871	N-Term(iTRAQ8plex); K9(iTRAQ8plex)	1540.93	1.01348	299	8.62284	0.767405	299	24.2144	0.578036	299	26.6941	0.791145	299	11.2299	0.809752	299	13.7046	1.21007	299	13.3296	0.84185	299	15.2443	0.742207	299	19.3955	0	7.251e-05			High	4.37466
		GTFATLSELHCDKLHVDPENFR	20	1	1	P68871	N-Term(iTRAQ8plex); C11(Methylthio); K13(iTRAQ8plex)	3183.62	1.1361	20	35.3916	0.711498	20	30.3095	0.644328	20	32.0465	0.86937	20	17.8344	0.806696	20	30.1754	1.50523	20	105.777	0.923994	20	15.7316	0.786538	20	34.4444	0	2.927e-06			High	4.19237
		LLVVYPWTQR	270	5	4	P68871;P02042;P69891;P69892	N-Term(iTRAQ8plex)	1578.93																									0	2.742e-05			High	3.94979
		VNVDEVGGEALGR	291	1	1	P68871	N-Term(iTRAQ8plex)	1618.87	0.967374	291	14.7518	0.895179	291	32.4729	0.824622	291	29.9648	0.85918	291	17.0903	0.881984	291	27.952	1.08247	291	22.4943	0.858238	291	22.866	0.873788	291	24.1985	0	2.591e-05			High	3.905
		FFESFGDLSTPDAVMGNPK	197	1	1	P68871	N-Term(iTRAQ8plex); K19(iTRAQ8plex)	2667.35	0.975852	197	15.6871	0.765272	197	35.8041	0.664857	197	27.9288	0.822212	197	16.6717	0.81392	196	23.4915	1.15824	196	22.3405	0.825623	196	27.5378	0.819813	197	24.2856	0	0.001145			High	3.65617
		EFTPPVQAAYQK	120	1	1	P68871	N-Term(iTRAQ8plex); K12(iTRAQ8plex)	1987.11	1.04408	120	19.4517	0.995848	120	14.3531	0.74796	120	29.3128	0.807392	120	15.9631	0.600894	120	46.6966	2.05989	120	39.549	0.858466	120	21.7829	0.724337	120	38.1721	0	0.0003607			High	3.33916
		LHVDPENFR	186	2	2	P68871;P02042	N-Term(iTRAQ8plex)	1430.77																									0	0.0002122			High	3.20451
		LLGNVLVCVLAHHFGKEFTPPVQAAYQK	6	1	1	P68871	N-Term(iTRAQ8plex); C8(Methylthio); K16(iTRAQ8plex); K28(iTRAQ8plex)	4038.25	0.951752	6	6.75684	0.927751	6	9.66898	0.88882	6	11.5933	0.953564	6	17.6597	0.804074	6	32.9032	1.17342	6	49.431	0.84596	6	8.84127	1.16549	6	40.4013	0	0.002979			High	3.15625
		FFESFGDLSTPDAVMGNPK	67	1	1	P68871	N-Term(iTRAQ8plex); M15(Oxidation); K19(iTRAQ8plex)	2683.35	1.00692	67	12.4993	0.910683	67	37.5298	0.741647	67	31.1616	0.882515	67	17.1843	0.881057	67	19.4066	1.1724	66	19.621	0.848805	66	28.4856	0.951034	67	22.8456	0	7.091e-06			High	3.13725
		LLVVYPWTQRFFESFGDLSTPDAVMGNPK	1	1	1	P68871	N-Term(iTRAQ8plex); K29(iTRAQ8plex)	3923.07	0.789229	1		0.535615	1		0.863305	1		1.27208	1		1.04141	1		0.651859	1		0.839928	1		1.7136	1		0	0.001443			High	2.75143
		FFESFGDLSTPDAVMGNPKVK	2	1	1	P68871	N-Term(iTRAQ8plex); K19(iTRAQ8plex); K21(iTRAQ8plex)	3198.72	1.13859	2	14.3224	0.710817	2	8.29445	0.553871	2	35.3008	0.887192	2	11.7801	1.35972	2	23.8918	0.998711	2	8.15481	0.645254	2	23.1283	1.17138	2	9.24599	0	0.000353			High	2.70342
		EFTPPVQAAYQKVVAGVANALAHKYH	1	1	1	P68871	N-Term(iTRAQ8plex); K12(iTRAQ8plex); K24(iTRAQ8plex)	3722.07	1.0656	1		0.582204	1		0.532614	1		0.97484	1		1.71135	1		0.782946	1		0.579143	1		1.51104	1		0.001	0.01256			High	2.73726
	P02042	Hemoglobin subunit delta OS=Homo sapiens GN=HBD PE=1 SV=2 - [HBD_HUMAN]	89.8	1	8	14	1215	0.961521	228	13.676	1.71715	228	55.6988	1.4348	228	45.2636	0.795611	228	17.36	0.877333	226	23.5372	1.08201	226	27.2912	0.782655	228	20.5691	0.870893	228	21.0979	2343.11	89.8	14	1215	147	16.0453	8.04541
		Sequence	# PSMs	# Proteins	# Protein Groups	Protein Group Accessions	Modifications	MH+ [Da]	(114+116)/(113+115)	(114+116)/(113+115) Count	(114+116)/(113+115) Variability [%]	(117+119)/(113+115)	(117+119)/(113+115) Count	(117+119)/(113+115) Variability [%]	(118+121)/(114+116)	(118+121)/(114+116) Count	(118+121)/(114+116) Variability [%]	(118+121)/(117+119)	(118+121)/(117+119) Count	(118+121)/(117+119) Variability [%]	114/113	114/113 Count	114/113 Variability [%]	116/115	116/115 Count	116/115 Variability [%]	118/117	118/117 Count	118/117 Variability [%]	121/119	121/119 Count	121/119 Variability [%]	q-Value	PEP	A3	XCorr A3	A6	XCorr A6
		VVAGVANALAHK	318	2	2	P68871;P02042	N-Term(iTRAQ8plex); K12(iTRAQ8plex)	1758.08																									0	6.54e-12			High	6.19236
		KVLGAFSDGLAHLDNLK	89	2	2	P68871;P02042	N-Term(iTRAQ8plex); K1(iTRAQ8plex); K17(iTRAQ8plex)	2710.58																									0	6.6e-08			High	5.80883
		VLGAFSDGLAHLDNLK	93	2	2	P68871;P02042	N-Term(iTRAQ8plex); K16(iTRAQ8plex)	2278.3																									0	1.52e-07			High	4.53833
		VVAGVANALAHKYH	31	2	2	P68871;P02042	N-Term(iTRAQ8plex); K12(iTRAQ8plex)	2058.2																									0	2.536e-10			High	4.50857
		LLVVYPWTQR	270	5	4	P68871;P02042;P69891;P69892	N-Term(iTRAQ8plex)	1578.93																									0	2.742e-05			High	3.94979
		LLGNVLVCVLAR	12	1	1	P02042	N-Term(iTRAQ8plex); C8(Methylthio)	1619.96	0.856465	12	15.1115	1.56183	12	54.9424	1.35653	12	57.1439	0.779542	12	13.248	0.806708	12	16.5918	0.930918	12	31.5916	0.694053	12	30.9169	0.908945	12	20.4074	0	1.277e-07			High	3.88694
		EFTPQMQAAYQK	13	1	1	P02042	N-Term(iTRAQ8plex); M6(Oxidation); K12(iTRAQ8plex)	2066.08	0.974166	13	11.724	2.2245	13	64.3656	1.52054	13	57.2647	0.766053	13	18.2222	0.813619	13	33.7972	1.17682	13	18.2247	0.721834	13	23.1257	0.811207	13	28.9481	0	0.0005483			High	3.74592
		GTFSQLSELHCDK	17	1	1	P02042	N-Term(iTRAQ8plex); C11(Methylthio); K13(iTRAQ8plex)	2119.07	1.0556	17	14.6213	2.05552	17	80.6762	1.56829	17	72.2527	0.707014	17	5.24926	0.94673	17	20.513	1.06265	16	39.9816	0.57884	17	36.8844	0.805811	17	16.4131	0	0.0002021			High	3.72393
		GTFSQLSELHCDKLHVDPENFR	2	1	1	P02042	N-Term(iTRAQ8plex); C11(Methylthio); K13(iTRAQ8plex)	3226.62	1.0282	2	24.8265	1.96583	2	49.9957	1.32929	2	4.43816	0.695263	2	27.726	1.11232	2	35.1423	0.956644	2	15.3545	0.952632	2	31.1556	0.501621	2	29.7157	0	0.0001299			High	3.63184
		VNVDAVGGEALGR	48	1	1	P02042	N-Term(iTRAQ8plex)	1560.86	0.929024	48	16.001	2.21244	48	72.1575	1.79381	48	60.3084	0.794389	48	14.8755	0.861563	46	21.6232	1.09036	48	21.8846	0.786677	48	18.2329	0.860484	48	17.8791	0	2.229e-06			High	3.59756
		TAVNALWGK	50	1	1	P02042	N-Term(iTRAQ8plex); K9(iTRAQ8plex)	1567.93	0.918152	50	9.17245	1.57946	50	51.6787	1.33592	50	22.6857	0.851395	50	17.1434	0.975127	50	26.6315	0.912252	50	29.5412	0.822332	50	15.1824	0.92338	50	21.9866	0	0.01102			High	3.36638
		NFGKEFTPQMQAAYQK	1	1	1	P02042	N-Term(iTRAQ8plex); K4(iTRAQ8plex); K16(iTRAQ8plex)	2800.52	0.804423	1		0.682845	1		1.51471	1		1.7844	1		1.41949	1		0.516979	1		0.850486	1		2.75099	1		0	0.003154			High	3.23881
		LHVDPENFR	186	2	2	P68871;P02042	N-Term(iTRAQ8plex)	1430.77																									0	0.0002122			High	3.20451
		FFESFGDLSSPDAVMGNPK	37	1	1	P02042	N-Term(iTRAQ8plex); K19(iTRAQ8plex)	2653.34	0.996618	37	16.4258	1.65473	37	31.5581	1.38171	37	23.2975	0.832942	37	21.9817	0.813686	37	28.2702	1.24177	37	20.6659	0.761267	37	28.3701	0.814531	37	18.7338	0	7.577e-07			High	3.08911
		FFESFGDLSSPDAVMGNPK	26	1	1	P02042	N-Term(iTRAQ8plex); M15(Oxidation); K19(iTRAQ8plex)	2669.33	1.01218	26	10.1259	1.48988	26	31.2045	1.28005	26	34.9865	0.86728	26	16.5254	0.879951	26	22.0191	1.1963	26	15.5795	0.825007	26	17.1007	0.911885	26	26.406	0	0.001735			High	3.08638
		EFTPQMQAAYQK	21	1	1	P02042	N-Term(iTRAQ8plex); K12(iTRAQ8plex)	2050.09	1.0233	21	16.6997	2.0309	21	89.0765	1.61524	21	70.007	0.754253	21	11.9316	0.89195	21	23.6554	1.11618	20	42.7634	0.778527	21	25.7539	0.901957	21	19.8554	0	0.002077			High	3.06659
		NFGKEFTPQMQAAYQK	1	1	1	P02042	N-Term(iTRAQ8plex); K4(iTRAQ8plex); M10(Oxidation); K16(iTRAQ8plex)	2816.49	0.95929	1		1.11107	1		1.30864	1		1.12987	1		1.02471	1		0.897193	1		0.765812	1		1.59209	1		0.003	0.05518			High	1.93347
	P69891	Hemoglobin subunit gamma-1 OS=Homo sapiens GN=HBG1 PE=1 SV=2 - [HBG1_HUMAN]	88.44	2	1	13	788	1.00959	114	8.35321	1.09853	114	10.1014	1.00433	114	12.7862	0.910875	114	7.98246	0.801044	114	12.5537	1.34077	114	17.9101	0.888276	114	13.1915	0.930254	114	11.0629	1674.95	88.44	13	788	147	16.1303	7.1958
		Sequence	# PSMs	# Proteins	# Protein Groups	Protein Group Accessions	Modifications	MH+ [Da]	(114+116)/(113+115)	(114+116)/(113+115) Count	(114+116)/(113+115) Variability [%]	(117+119)/(113+115)	(117+119)/(113+115) Count	(117+119)/(113+115) Variability [%]	(118+121)/(114+116)	(118+121)/(114+116) Count	(118+121)/(114+116) Variability [%]	(118+121)/(117+119)	(118+121)/(117+119) Count	(118+121)/(117+119) Variability [%]	114/113	114/113 Count	114/113 Variability [%]	116/115	116/115 Count	116/115 Variability [%]	118/117	118/117 Count	118/117 Variability [%]	121/119	121/119 Count	121/119 Variability [%]	q-Value	PEP	A3	XCorr A3	A6	XCorr A6
		LLGNVLVTVLAIHFGK	14	2	2	P69891;P69892	N-Term(iTRAQ8plex); K16(iTRAQ8plex)	2302.44																									0	8.793e-09			High	4.60873
		MVTAVASALSSR	100	1	1	P69891	N-Term(iTRAQ8plex); M1(Oxidation)	1512.83	1.01094	100	7.93396	1.09714	100	9.94061	0.996439	100	11.9231	0.908399	100	7.07989	0.798838	100	12.3068	1.3463	100	18.4337	0.886886	100	12.5872	0.920258	100	10.805	0	6.323e-06			High	4.13523
		GTFAQLSELHCDK	14	2	2	P69891;P69892	N-Term(iTRAQ8plex); C11(Methylthio); K13(iTRAQ8plex)	2103.08																									0	7.963e-05			High	3.969
		MVTAVASALSSR	14	1	1	P69891	N-Term(iTRAQ8plex)	1496.83	1.00873	14	15.0148	1.15274	14	14.5802	1.1205	14	19.2953	1.02876	14	19.4259	0.823572	14	26.1296	1.28437	14	20.4481	0.984205	14	29.4837	1.00007	14	21.4135	0	4.615e-06			High	3.96208
		LLVVYPWTQR	270	5	4	P68871;P02042;P69891;P69892	N-Term(iTRAQ8plex)	1578.93																									0	2.742e-05			High	3.94979
		VNVEDAGGETLGR	105	2	2	P69891;P69892	N-Term(iTRAQ8plex)	1620.84																									0	8.892e-08			High	3.90624
		FFDSFGNLSSASAIMGNPK	41	2	2	P69891;P69892	N-Term(iTRAQ8plex); M15(Oxidation); K19(iTRAQ8plex)	2614.35																									0	5.088e-05			High	3.79041
		VLTSLGDAIK	35	2	2	P69891;P69892	N-Term(iTRAQ8plex); K10(iTRAQ8plex)	1625																									0	0.0006292			High	3.72353
		FFDSFGNLSSASAIMGNPK	70	2	2	P69891;P69892	N-Term(iTRAQ8plex); K19(iTRAQ8plex)	2598.34																									0	0.0001972			High	3.52907
		ATITSLWGK	68	2	2	P69891;P69892	N-Term(iTRAQ8plex); K9(iTRAQ8plex)	1584.95																									0	0.01045			High	3.29367
		GTFAQLSELHCDKLHVDPENFK	6	2	2	P69891;P69892	N-Term(iTRAQ8plex); C11(Methylthio); K13(iTRAQ8plex); K22(iTRAQ8plex)	3486.81																									0	0.002678			High	3.23859
		KVLTSLGDAIK	5	2	2	P69891;P69892	N-Term(iTRAQ8plex); K1(iTRAQ8plex); K11(iTRAQ8plex)	2057.29																									0	0.0003767			High	3.05401
		HLDDLK	8	2	2	P69891;P69892	N-Term(iTRAQ8plex); K6(iTRAQ8plex)	1348.8																									0	0.00906			High	3.05299
		EFTPEVQASWQK	16	2	2	P69891;P69892	N-Term(iTRAQ8plex); K12(iTRAQ8plex)	2058.11																									0	0.002626			High	2.94081
		LHVDPENFK	22	3	2	P69891;P69892	N-Term(iTRAQ8plex); K9(iTRAQ8plex)	1706.96																									0	0.00159			High	2.84595
	P69892	Hemoglobin subunit gamma-2 OS=Homo sapiens GN=HBG2 PE=1 SV=2 - [HBG2_HUMAN]	88.44	2	1	13	828	1.08271	154	12.6009	1.24504	154	29.85	1.1525	154	12.9659	0.986429	154	15.8922	0.841935	154	21.0893	1.50567	154	43.3593	1.05371	154	19.7128	0.915882	154	30.6405	1804.51	88.44	13	828	147	16.1163	7.1958
		Sequence	# PSMs	# Proteins	# Protein Groups	Protein Group Accessions	Modifications	MH+ [Da]	(114+116)/(113+115)	(114+116)/(113+115) Count	(114+116)/(113+115) Variability [%]	(117+119)/(113+115)	(117+119)/(113+115) Count	(117+119)/(113+115) Variability [%]	(118+121)/(114+116)	(118+121)/(114+116) Count	(118+121)/(114+116) Variability [%]	(118+121)/(117+119)	(118+121)/(117+119) Count	(118+121)/(117+119) Variability [%]	114/113	114/113 Count	114/113 Variability [%]	116/115	116/115 Count	116/115 Variability [%]	118/117	118/117 Count	118/117 Variability [%]	121/119	121/119 Count	121/119 Variability [%]	q-Value	PEP	A3	XCorr A3	A6	XCorr A6
		LLGNVLVTVLAIHFGK	14	2	2	P69891;P69892	N-Term(iTRAQ8plex); K16(iTRAQ8plex)	2302.44																									0	8.793e-09			High	4.60873
		MVTGVASALSSR	116	1	1	P69892	N-Term(iTRAQ8plex)	1482.82	1.08575	116	13.176	1.27086	116	28.3359	1.16051	116	11.0054	0.991432	116	14.9918	0.841935	116	22.3515	1.52456	116	52.3967	1.0588	116	15.2682	0.915882	116	34.3492	0	1.07e-05			High	4.27555
		GTFAQLSELHCDK	14	2	2	P69891;P69892	N-Term(iTRAQ8plex); C11(Methylthio); K13(iTRAQ8plex)	2103.08																									0	7.963e-05			High	3.969
		LLVVYPWTQR	270	5	4	P68871;P02042;P69891;P69892	N-Term(iTRAQ8plex)	1578.93																									0	2.742e-05			High	3.94979
		VNVEDAGGETLGR	105	2	2	P69891;P69892	N-Term(iTRAQ8plex)	1620.84																									0	8.892e-08			High	3.90624
		FFDSFGNLSSASAIMGNPK	41	2	2	P69891;P69892	N-Term(iTRAQ8plex); M15(Oxidation); K19(iTRAQ8plex)	2614.35																									0	5.088e-05			High	3.79041
		VLTSLGDAIK	35	2	2	P69891;P69892	N-Term(iTRAQ8plex); K10(iTRAQ8plex)	1625																									0	0.0006292			High	3.72353
		FFDSFGNLSSASAIMGNPK	70	2	2	P69891;P69892	N-Term(iTRAQ8plex); K19(iTRAQ8plex)	2598.34																									0	0.0001972			High	3.52907
		ATITSLWGK	68	2	2	P69891;P69892	N-Term(iTRAQ8plex); K9(iTRAQ8plex)	1584.95																									0	0.01045			High	3.29367
		GTFAQLSELHCDKLHVDPENFK	6	2	2	P69891;P69892	N-Term(iTRAQ8plex); C11(Methylthio); K13(iTRAQ8plex); K22(iTRAQ8plex)	3486.81																									0	0.002678			High	3.23859
		KVLTSLGDAIK	5	2	2	P69891;P69892	N-Term(iTRAQ8plex); K1(iTRAQ8plex); K11(iTRAQ8plex)	2057.29																									0	0.0003767			High	3.05401
		HLDDLK	8	2	2	P69891;P69892	N-Term(iTRAQ8plex); K6(iTRAQ8plex)	1348.8																									0	0.00906			High	3.05299
		EFTPEVQASWQK	16	2	2	P69891;P69892	N-Term(iTRAQ8plex); K12(iTRAQ8plex)	2058.11																									0	0.002626			High	2.94081
		MVTGVASALSSR	38	1	1	P69892	N-Term(iTRAQ8plex); M1(Oxidation)	1498.82	1.06933	38	9.82043	1.16943	38	29.687	1.04914	38	28.3617	0.943252	38	20.7716	0.849361	38	16.9081	1.49084	38	20.1641	1.03803	38	26.3206	0.911937	38	24.7132	0	9.67e-05			High	2.9279
		LHVDPENFK	22	3	2	P69891;P69892	N-Term(iTRAQ8plex); K9(iTRAQ8plex)	1706.96																									0	0.00159			High	2.84595
	P06702	Protein S100-A9 OS=Homo sapiens GN=S100A9 PE=1 SV=1 - [S10A9_HUMAN]	81.58	1	8	8	92	1.17583	92	15.1943	0.79595	92	54.7498	0.58856	92	67.7638	0.917664	92	12.028	1.04125	90	28.5275	1.25444	92	20.4134	0.883307	92	19.82	0.969083	91	19.274	157.289	81.58	8	92	114	13.2335	6.12549
		Sequence	# PSMs	# Proteins	# Protein Groups	Protein Group Accessions	Modifications	MH+ [Da]	(114+116)/(113+115)	(114+116)/(113+115) Count	(114+116)/(113+115) Variability [%]	(117+119)/(113+115)	(117+119)/(113+115) Count	(117+119)/(113+115) Variability [%]	(118+121)/(114+116)	(118+121)/(114+116) Count	(118+121)/(114+116) Variability [%]	(118+121)/(117+119)	(118+121)/(117+119) Count	(118+121)/(117+119) Variability [%]	114/113	114/113 Count	114/113 Variability [%]	116/115	116/115 Count	116/115 Variability [%]	118/117	118/117 Count	118/117 Variability [%]	121/119	121/119 Count	121/119 Variability [%]	q-Value	PEP	A3	XCorr A3	A6	XCorr A6
		QLSFEEFIMLMAR	4	1	1	P06702	N-Term(iTRAQ8plex)	1919.01	1.39963	4	18.0703	0.794609	4	27.5652	0.50489	4	18.7504	0.94786	4	11.9172	0.909164	4	26.1335	1.49719	4	8.28604	0.966215	4	24.5614	0.989362	4	5.45743	0	4.482e-08			High	4.5599
		NIETIINTFHQYSVK	4	1	1	P06702	N-Term(iTRAQ8plex); K15(iTRAQ8plex)	2415.34	1.06546	4	11.9095	0.932636	4	40.025	0.745768	4	71.8815	0.926366	4	4.62311	0.919663	4	11.2363	1.16604	4	15.8611	0.882239	4	5.56061	1.01705	4	12.6895	0	0.0001046			High	4.07454
		VIEHIMEDLDTNADK	23	1	1	P06702	N-Term(iTRAQ8plex); M6(Oxidation); K15(iTRAQ8plex)	2367.22	1.19283	23	8.80857	0.832741	23	35.8168	0.674319	23	39.2373	0.819019	23	12.9367	1.0177	23	21.2163	1.24877	23	11.2935	0.808826	23	23.2057	0.969268	23	26.9339	0	0.0007322			High	3.90203
		VIEHIMEDLDTNADK	29	1	1	P06702	N-Term(iTRAQ8plex); K15(iTRAQ8plex)	2351.23	1.2028	29	15.1155	0.78298	29	62.7739	0.568072	29	82.166	0.868047	29	12.5545	1.14041	27	34.0337	1.27014	29	22.3781	0.877036	29	18.7058	0.951311	28	21.6672	0	5.29e-07			High	3.8781
		LGHPDTLNQGEFK	15	1	1	P06702	N-Term(iTRAQ8plex); K13(iTRAQ8plex)	2064.13	1.10905	15	12.7107	0.793704	15	91.9645	0.641386	15	74.8665	0.925976	15	9.09906	1.11119	15	35.059	1.25125	15	19.9675	0.906327	15	18.0553	1.00447	15	18.8121	0	1.66e-05			High	3.47438
		LTWASHEK	7	1	1	P06702	N-Term(iTRAQ8plex); K8(iTRAQ8plex)	1579.9	1.05834	7	13.8786	1.06111	7	68.2102	1.0006	7	61.4701	0.984639	7	2.69047	0.874094	7	19.2282	1.03543	7	27.6191	0.975049	7	7.45963	0.938044	7	4.82906	0	0.001549			High	3.29654
		MHEGDEGPGHHHKPGLGEGTP	5	1	1	P06702	N-Term(iTRAQ8plex); K13(iTRAQ8plex)	2784.36	0.979358	5	1.98883	0.564693	5	62.7924	0.412615	5	39.4999	0.819425	5	22.3454	0.947348	5	25.1427	1.04438	5	8.93572	0.802626	5	15.6062	1.13559	5	31.2244	0	0.0003504			High	2.90166
		DLQNFLK	3	1	1	P06702	N-Term(iTRAQ8plex); K7(iTRAQ8plex)	1485.88	1.2633	3	6.64582	0.562319	3	158.818	0.442619	3	179.915	0.985625	3	1.31105	0.998639	3	6.06873	1.72239	3	5.71873	1.01001	3	0.486727	0.965134	3	2.46281	0.001	0.01939			High	2.55702
		KDLQNFLK	1	1	1	P06702	N-Term(iTRAQ8plex); K1(iTRAQ8plex); K8(iTRAQ8plex)	1918.18	1.28731	1		0.802263	1		0.536649	1		0.861107	1		1.12482	1		1.31547	1		0.822151	1		0.970717	1		0.002	0.04647			High	2.03035
		MHEGDEGPGHHHKPGLGEGTP	1	1	1	P06702	N-Term(iTRAQ8plex); M1(Oxidation); K13(iTRAQ8plex)	2800.36	1.05012	1		0.781972	1		0.719873	1		0.966727	1		0.970792	1		1.06384	1		0.933833	1		1.03893	1		0.008	0.1145			High	2.01913
	P05387	60S acidic ribosomal protein P2 OS=Homo sapiens GN=RPLP2 PE=1 SV=1 - [RLA2_HUMAN]	77.39	1	8	8	50	1.04181	50	15.5263	1.1276	50	34.909	0.887708	50	43.0776	0.856422	50	15.8516	0.900855	50	14.8128	1.14378	50	50.3397	0.870872	50	17.3879	0.894539	50	23.4608	91.0281	77.39	8	50	115	11.6578	4.53857
		Sequence	# PSMs	# Proteins	# Protein Groups	Protein Group Accessions	Modifications	MH+ [Da]	(114+116)/(113+115)	(114+116)/(113+115) Count	(114+116)/(113+115) Variability [%]	(117+119)/(113+115)	(117+119)/(113+115) Count	(117+119)/(113+115) Variability [%]	(118+121)/(114+116)	(118+121)/(114+116) Count	(118+121)/(114+116) Variability [%]	(118+121)/(117+119)	(118+121)/(117+119) Count	(118+121)/(117+119) Variability [%]	114/113	114/113 Count	114/113 Variability [%]	116/115	116/115 Count	116/115 Variability [%]	118/117	118/117 Count	118/117 Variability [%]	121/119	121/119 Count	121/119 Variability [%]	q-Value	PEP	A3	XCorr A3	A6	XCorr A6
		YVASYLLAALGGNSSPSAK	4	1	1	P05387	N-Term(iTRAQ8plex); K19(iTRAQ8plex)	2477.38	1.06684	4	1.99783	0.972431	4	1.41904	0.811123	4	18.9058	0.889873	4	19.8182	0.822612	4	15.43	1.3909	4	11.5064	0.975966	4	2.0497	0.795987	4	28.4288	0	6.883e-08			High	3.88127
		ILDSVGIEADDDR	19	1	1	P05387	N-Term(iTRAQ8plex)	1721.89	0.954413	19	13.9365	1.25384	19	23.918	1.08463	19	40.6299	0.864549	19	10.8009	0.957493	19	30.9344	0.938539	19	31.0274	0.827341	19	13.4104	0.909755	19	22.79	0	2.274e-08			High	3.78784
		NIEDVIAQGIGK	11	1	1	P05387	N-Term(iTRAQ8plex); K12(iTRAQ8plex)	1865.09	1.13183	11	7.31808	1.08476	11	32.654	0.70562	11	41.4882	0.886237	11	17.5798	0.859768	11	12.2458	1.84052	11	40.8007	0.895825	11	17.7835	0.865339	11	40.9582	0	6.357e-05			High	3.36505
		KILDSVGIEADDDR	4	1	1	P05387	N-Term(iTRAQ8plex); K1(iTRAQ8plex)	2154.18	1.1382	4	1.05198	0.886232	4	37.9313	0.746693	4	36.2528	0.850627	4	13.8103	1.01505	4	13.9627	1.18547	4	31.3561	0.910223	4	10.6555	0.842497	4	11.7513	0	0.000108			High	3.19587
		LASVPAGGAVAVSAAPGSAAPAAGSAPAAAEEK	4	1	1	P05387	N-Term(iTRAQ8plex); K33(iTRAQ8plex)	3382.85	0.963465	4	13.5046	1.19549	4	17.6591	1.05864	4	6.15703	0.790178	4	4.11423	0.936355	4	2.12397	1.04581	4	27.2621	0.758609	4	22.9985	0.907147	4	14.4251	0	0.0003488			High	3.18375
		ILDSVGIEADDDRLNK	5	1	1	P05387	N-Term(iTRAQ8plex); K16(iTRAQ8plex)	2381.31	0.849936	5	15.1007	0.715412	5	18.201	0.716618	5	4.55859	0.769366	5	1.12272	0.918519	5	9.15661	0.793872	5	22.9294	0.799607	5	9.86942	0.769551	5	15.0181	0	0.001295			High	3.07761
		KILDSVGIEADDDRLNK	2	1	1	P05387	N-Term(iTRAQ8plex); K1(iTRAQ8plex); K17(iTRAQ8plex)	2813.6	1.48685	2	12.6462	1.16471	2	12.9447	0.71163	2	7.52421	0.908456	2	7.82043	2.52377	2	12.6268	0.766643	2	11.5822	0.87063	2	17.7805	0.942976	2	0.964253	0	0.001213			High	2.2998
		VISELNGK	1	1	1	P05387	N-Term(iTRAQ8plex); K8(iTRAQ8plex)	1467.89	1.11373	1		0.705906	1		0.617014	1		0.973481	1		0.98402	1		1.27586	1		0.98492	1		0.961877	1		0.001	0.01911			High	1.69251
	P00441	Superoxide dismutase [Cu-Zn] OS=Homo sapiens GN=SOD1 PE=1 SV=2 - [SODC_HUMAN]	77.27	1	9	9	45	1.04803	45	10.9099	1.13073	45	23.3178	0.962238	45	19.7437	0.896996	45	14.9602	0.922362	45	19.1564	1.2233	45	28.0387	0.818956	45	17.9068	0.955053	45	14.256	89.796	77.27	9	45	154	15.9259	6.12549
		Sequence	# PSMs	# Proteins	# Protein Groups	Protein Group Accessions	Modifications	MH+ [Da]	(114+116)/(113+115)	(114+116)/(113+115) Count	(114+116)/(113+115) Variability [%]	(117+119)/(113+115)	(117+119)/(113+115) Count	(117+119)/(113+115) Variability [%]	(118+121)/(114+116)	(118+121)/(114+116) Count	(118+121)/(114+116) Variability [%]	(118+121)/(117+119)	(118+121)/(117+119) Count	(118+121)/(117+119) Variability [%]	114/113	114/113 Count	114/113 Variability [%]	116/115	116/115 Count	116/115 Variability [%]	118/117	118/117 Count	118/117 Variability [%]	121/119	121/119 Count	121/119 Variability [%]	q-Value	PEP	A3	XCorr A3	A6	XCorr A6
		GDGPVQGIINFEQK	23	1	1	P00441	N-Term(iTRAQ8plex); K14(iTRAQ8plex)	2110.17	1.07807	23	11.9525	1.06555	23	43.4364	0.988356	23	39.1043	0.951491	23	10.778	0.957211	23	7.94118	1.23849	23	30.3078	0.954081	23	22.104	1.03968	23	11.1423	0	2.191e-05			High	3.58575
		HVGDLGNVTADKDGVADVSIEDSVISLSGDHCIIGR	1	1	1	P00441	N-Term(iTRAQ8plex); K12(iTRAQ8plex); C32(Methylthio)	4318.17	1.26997	1		1.64099	1		1.14981	1		0.889842	1		1.95717	1		1.0145	1		0.800691	1		1.03043	1		0	1.148e-05			High	3.23468
		GLTEGLHGFHVHEFGDNTAGCTSAGPHFNPLSR	1	1	1	P00441	N-Term(iTRAQ8plex); C21(Methylthio)	3812.8	1.05018	1		1.43157	1		1.41672	1		1.03929	1		1.17149	1		0.982341	1		0.917104	1		1.35715	1		0	0.001525			High	2.78001
		HVGDLGNVTADK	1	1	1	P00441	N-Term(iTRAQ8plex); K12(iTRAQ8plex)	1834.03	1.03971	1		0.786065	1		0.719305	1		0.951412	1		1.0325	1		1.04686	1		1.02221	1		0.890646	1		0	0.001139			High	1.73635
		LACGVIGIAQ	13	1	1	P00441	N-Term(iTRAQ8plex); C3(Methylthio)	1294.71	0.954547	13	10.9515	1.16434	13	7.46753	0.956533	13	7.28264	0.767992	13	4.13797	0.744836	13	16.9432	1.2415	13	11.0041	0.729173	13	3.00384	0.823678	13	12.2357	0.001	0.01644			High	2.27029
		TLVVHEK	3	1	1	P00441	N-Term(iTRAQ8plex); K7(iTRAQ8plex)	1433.89	1.00982	3	7.26302	1.13073	3	46.8191	1.05143	3	52.0244	0.894172	3	2.72328	1.04836	3	0.555545	0.974849	3	7.78674	0.818956	3	12.9441	0.955053	3	4.49778	0.002	0.03543			High	2.99613
		VWGSIK	1	1	1	P00441	N-Term(iTRAQ8plex); K6(iTRAQ8plex)	1297.8	0.973889	1		1.26836	1		1.04086	1		0.799208	1		0.692267	1		1.48353	1		0.921432	1		0.668007	1		0.005	0.08368			High	2.52428
		ESNGPVK	1	1	1	P00441	N-Term(iTRAQ8plex); K7(iTRAQ8plex)	1338.78	1.11221	1		1.01995	1		0.840959	1		0.917031	1		0.975031	1		1.272	1		0.910824	1		0.923217	1		0.006	0.0895			High	1.81677
		AVCVLK	1	1	1	P00441	N-Term(iTRAQ8plex); C3(Methylthio); K6(iTRAQ8plex)	1286.78	1.43216	1		1.00634	1		0.630295	1		0.896996	1		0.958156	1		2.41892	1		0.835962	1		0.959957	1		0.008	0.1218			High	2.20498
	P69905	Hemoglobin subunit alpha OS=Homo sapiens GN=HBA1 PE=1 SV=2 - [HBA_HUMAN]	76.06	1	11	12	1325	0.971196	1274	13.7813	0.979757	1274	23.486	0.909463	1274	24.4972	0.917543	1274	15.4036	0.857148	1272	21.2335	1.10105	1272	22.2936	0.893541	1273	19.1294	0.94181	1274	20.9063	2969.68	76.06	12	1325	142	15.2479	8.67529
		Sequence	# PSMs	# Proteins	# Protein Groups	Protein Group Accessions	Modifications	MH+ [Da]	(114+116)/(113+115)	(114+116)/(113+115) Count	(114+116)/(113+115) Variability [%]	(117+119)/(113+115)	(117+119)/(113+115) Count	(117+119)/(113+115) Variability [%]	(118+121)/(114+116)	(118+121)/(114+116) Count	(118+121)/(114+116) Variability [%]	(118+121)/(117+119)	(118+121)/(117+119) Count	(118+121)/(117+119) Variability [%]	114/113	114/113 Count	114/113 Variability [%]	116/115	116/115 Count	116/115 Variability [%]	118/117	118/117 Count	118/117 Variability [%]	121/119	121/119 Count	121/119 Variability [%]	q-Value	PEP	A3	XCorr A3	A6	XCorr A6
		KVADALTNAVAHVDDMPNALSALSDLHAHK	171	1	1	P69905	N-Term(iTRAQ8plex); K1(iTRAQ8plex); K30(iTRAQ8plex)	4037.18	1.00795	171	15.4501	1.02034	171	22.1286	0.882579	171	25.1469	0.912691	171	19.5706	0.876785	171	29.1441	1.1773	170	23.6554	0.888948	170	25.0369	0.889486	171	29.7708	0	1.165e-14			High	8.82868
		VADALTNAVAHVDDMPNALSALSDLHAHK	141	1	1	P69905	N-Term(iTRAQ8plex); K29(iTRAQ8plex)	3604.88	1.026	141	16.8539	1.08206	141	22.2577	0.848691	141	37.399	0.872852	141	24.5838	0.773278	140	29.9175	1.31253	140	24.5019	0.865194	141	16.7789	0.878234	141	37.6698	0	1.084e-10			High	8.16057
		VADALTNAVAHVDDMPNALSALSDLHAHK	23	1	1	P69905	N-Term(iTRAQ8plex); M15(Oxidation); K29(iTRAQ8plex)	3620.89	0.953693	23	21.1562	1.15241	23	19.0706	1.01334	23	39.1699	0.93311	23	20.3991	0.782917	23	19.7322	1.11004	23	24.4113	0.928948	23	27.1343	0.929366	23	23.6089	0	6.143e-12			High	6.82602
		KVADALTNAVAHVDDMPNALSALSDLHAHK	63	1	1	P69905	N-Term(iTRAQ8plex); K1(iTRAQ8plex); M16(Oxidation); K30(iTRAQ8plex)	4053.21	0.94607	63	11.9034	1.05612	63	27.8275	1.03071	63	21.6399	0.961761	63	17.6935	0.878685	63	21.0395	1.08111	63	22.73	0.99991	63	23.1426	0.961644	63	21.7382	0	6.224e-14			High	6.67396
		VGAHAGEYGAEALER	363	1	1	P69905	N-Term(iTRAQ8plex)	1833.93	0.971727	363	14.7806	1.01305	363	31.5996	0.956599	363	27.2231	0.909781	363	14.4429	0.924805	362	19.3857	1.01889	363	25.953	0.884683	363	20.1625	0.941249	363	20.0492	0	3.604e-07			High	4.76737
		FLASVSTVLTSK	61	1	1	P69905	N-Term(iTRAQ8plex); K12(iTRAQ8plex)	1861.11	1.0113	61	14.6734	0.905859	61	37.7489	0.772975	61	20.4725	0.917528	61	11.4021	0.790686	61	21.4141	1.17561	61	37.165	0.883149	61	19.7269	0.971701	61	22.8108	0	8.432e-08			High	4.62863
		TYFPHFDLSHGSAQVK	41	1	1	P69905	N-Term(iTRAQ8plex); K16(iTRAQ8plex)	2442.29	0.937216	41	9.84736	0.999971	41	14.9745	0.990209	41	17.4752	0.967872	41	11.3602	0.866976	41	24.0293	1.07302	41	18.0213	0.900695	41	11.4493	0.983944	41	17.7139	0	3.704e-05			High	4.26606
		AAWGKVGAHAGEYGAEALER	2	1	1	P69905	N-Term(iTRAQ8plex); K5(iTRAQ8plex)	2651.4	0.842991	2	4.71702	0.655103	2	21.4486	0.990137	2	0.501062	1.27412	2	26.8913	1.21235	2	52.4633	0.630466	2	31.6688	0.817771	2	0.450851	1.78192	2	41.8837	0	0.0001173			High	3.97775
		MFLSFPTTK	211	1	1	P69905	N-Term(iTRAQ8plex); M1(Oxidation); K9(iTRAQ8plex)	1695.95	0.973143	211	10.9098	0.914612	211	13.1905	0.852102	211	11.8356	0.908223	211	10.7467	0.850177	211	17.6343	1.12789	211	14.0588	0.896411	211	15.6922	0.9348	211	15.3009	0	0.0008813			High	3.63688
		LRVDPVNFK	5	1	1	P69905	N-Term(iTRAQ8plex); K9(iTRAQ8plex)	1696.04	0.356814	5	31.3827	0.307365	5	22.7691	0.968397	5	24.4149	1.28665	5	19.2951	0.793416	5	28.8087	0.227289	5	12.9895	1.29968	5	16.2539	1.13267	5	47.2499	0	0.003291			High	3.59568
		MFLSFPTTK	182	1	1	P69905	N-Term(iTRAQ8plex); K9(iTRAQ8plex)	1679.96	0.935659	182	9.44426	0.934392	182	14.6594	0.90656	182	19.5882	0.941024	182	14.8662	0.806891	182	16.5968	1.06055	182	14.0227	0.885573	182	16.5221	0.974042	182	15.7778	0	0.00177			High	3.08055
		VDPVNFK	51	2	2	P02008;P69905	N-Term(iTRAQ8plex); K7(iTRAQ8plex)	1426.85																									0	0.007537			High	2.90623
		MVLSPADK	6	1	1	P69905	N-Term(iTRAQ8plex); K8(iTRAQ8plex)	1468.86	1.13973	6	6.54141	0.993683	6	17.9636	1.63389	6	21.5508	1.79216	6	54.8155	0.891954	6	13.6851	1.43225	6	15.5321	2.48018	6	59.2801	0.87875	6	14.6575	0	0.004693			High	2.18496
		VADALTNAVAHVDDMPNALSALSDLHAHKLR	1	1	1	P69905	N-Term(iTRAQ8plex); K29(iTRAQ8plex)	3874.08	0.715242	1		0.910323	1		1.52932	1		1.20159	1		0.785111	1		0.679621	1		0.705093	1		1.78945	1		0.001	0.01883			High	1.52423
		MVLSPADK	3	1	1	P69905	N-Term(iTRAQ8plex); M1(Oxidation); K8(iTRAQ8plex)	1484.85	1.05567	3	13.8138	1.13421	3	44.9251	1.3805	3	3.85223	0.970621	3	59.0569	0.943256	3	4.4427	1.15149	3	27.8399	0.950355	3	39.3455	0.801782	3	51.0134	0.002	0.0386			High	1.9926
		TNVKAAWGK	1	1	1	P69905	N-Term(iTRAQ8plex); K4(iTRAQ8plex); K9(iTRAQ8plex)	1887.16	1.1651	1		1.07144	1		0.776975	1		0.844895	1		0.861627	1		1.5759	1		0.928664	1		0.759589	1		0.004	0.06441			High	2.0882
	P37802	Transgelin-2 OS=Homo sapiens GN=TAGLN2 PE=1 SV=3 - [TAGL2_HUMAN]	75.88	2	12	12	56	1.03475	56	7.58099	0.908809	56	37.1371	0.811218	56	41.1146	0.894411	56	11.7638	0.915333	56	23.3157	1.16851	56	31.2553	0.842684	56	15.8167	0.953589	56	15.7885	91.3156	75.88	12	56	199	22.3772	8.25049
		Sequence	# PSMs	# Proteins	# Protein Groups	Protein Group Accessions	Modifications	MH+ [Da]	(114+116)/(113+115)	(114+116)/(113+115) Count	(114+116)/(113+115) Variability [%]	(117+119)/(113+115)	(117+119)/(113+115) Count	(117+119)/(113+115) Variability [%]	(118+121)/(114+116)	(118+121)/(114+116) Count	(118+121)/(114+116) Variability [%]	(118+121)/(117+119)	(118+121)/(117+119) Count	(118+121)/(117+119) Variability [%]	114/113	114/113 Count	114/113 Variability [%]	116/115	116/115 Count	116/115 Variability [%]	118/117	118/117 Count	118/117 Variability [%]	121/119	121/119 Count	121/119 Variability [%]	q-Value	PEP	A3	XCorr A3	A6	XCorr A6
		DGTVLCELINALYPEGQAPVK	3	1	1	P37802	N-Term(iTRAQ8plex); C6(Methylthio); K21(iTRAQ8plex)	2884.53	1.08981	3	14.1725	0.869772	3	7.6778	0.813609	3	11.934	1.05303	3	5.07377	0.744433	3	2.55365	1.54312	3	22.7052	0.903193	3	4.4376	1.19836	3	6.55136	0	3.394e-07			High	3.55414
		QMEQISQFLQAAER	7	1	1	P37802	N-Term(iTRAQ8plex)	1983.03	1.07297	7	2.07588	1.18775	7	37.8926	0.989988	7	11.0146	0.873659	7	5.1719	0.869897	7	22.8491	1.40367	7	15.8013	0.808804	7	10.3646	0.908938	7	13.6978	0	7.459e-07			High	3.52925
		DDGLFSGDPNWFPK	11	1	1	P37802	N-Term(iTRAQ8plex); K14(iTRAQ8plex)	2203.13	1.06664	11	5.74065	1.15988	11	32.0558	0.808833	11	55.4696	0.876479	11	8.90876	0.99082	11	13.1243	1.21064	11	36.8187	0.881858	11	11.721	0.939755	11	10.6793	0	0.0006385			High	3.32612
		TLMNLGGLAVAR	9	1	1	P37802	N-Term(iTRAQ8plex)	1519.89	1.0357	9	10.9247	0.752548	9	7.46033	0.610838	9	24.3943	0.874441	9	15.0701	1.08533	9	34.6286	0.955222	9	23.622	0.747593	9	24.2545	1.01356	9	8.50427	0	4.509e-05			High	3.04737
		YGINTTDIFQTVDLWEGK	7	1	1	P37802	N-Term(iTRAQ8plex); K18(iTRAQ8plex)	2708.43	1.02095	7	9.89153	1.11152	7	8.96963	0.8654	7	5.19967	0.802572	7	20.0149	0.69669	7	14.2722	1.52515	7	23.5067	0.835813	7	9.86959	0.761571	7	25.6755	0	0.0001395			High	2.85568
		NVIGLQMGTNR	4	1	1	P37802	N-Term(iTRAQ8plex)	1506.84	1.02344	4	5.01638	0.870023	4	50.3318	0.672566	4	19.2223	0.894878	4	13.7398	0.935378	4	7.37039	1.25627	4	24.2232	0.81244	4	16.6636	0.976249	4	8.63454	0	0.0008992			High	2.74954
		NFSDNQLQEGK	3	1	1	P37802	N-Term(iTRAQ8plex); K11(iTRAQ8plex)	1887.99	0.883962	3	0.31731	1.01911	3	27.6456	0.915455	3	2.19882	0.866515	3	7.66846	0.880841	3	16.9219	0.882525	3	6.2762	0.772338	3	10.8273	1.03976	3	25.5152	0	0.002233			High	2.25628
		GASQAGMTGYGMPR	4	2	1	P37802	N-Term(iTRAQ8plex)	1687.8	1.00798	4	4.49958	0.730326	4	28.2967	0.663127	4	17.0824	0.893549	4	2.61683	0.989645	4	7.17259	1.02661	4	4.90335	0.875228	4	11.3381	0.894181	4	2.50445	0	1.889e-05			High	2.06836
		QMEQISQFLQAAER	1	1	1	P37802	N-Term(iTRAQ8plex); M2(Oxidation)	1999.02	1.01188	1		0.909128	1		0.863932	1		0.961578	1		0.901232	1		1.16104	1		1.05342	1		0.88269	1		0	0.009143			High	2.04416
		GASQAGMTGYGMPR	1	2	1	P37802	N-Term(iTRAQ8plex); M7(Oxidation)	1703.82	1.02871	1		0.563385	1		0.526805	1		0.961921	1		0.847048	1		1.24768	1		0.874789	1		1.05898	1		0	0.003566			High	1.96217
		ENFQNWLK	2	1	1	P37802	N-Term(iTRAQ8plex); K8(iTRAQ8plex)	1686.94	1.09992	2	19.7611	0.849009	2	60.3483	0.722984	2	69.1653	0.936653	2	12.8266	1.07158	2	23.1489	1.37265	2	74.8503	0.843471	2	24.7948	1.09486	2	5.3765	0.002	0.03462			High	2.00128
		GPAYGLSR	2	1	1	P37802	N-Term(iTRAQ8plex)	1124.64	1.02436	2	2.54758	0.668384	2	61.6598	0.632247	2	55.1555	0.968973	2	7.78733	1.02252	2	8.61802	1.02817	2	3.91765	1.0327	2	17.399	0.906468	2	2.1658	0.003	0.05032			High	2.37788
		KDVGRPQPGR	1	1	1	P37802	N-Term(iTRAQ8plex); K1(iTRAQ8plex)	1718.02	0.688591	1		0.51848	1		1.09455	1		1.45367	1		1.60151	1		0.358389	1		0.797884	1		2.25722	1		0.007	0.1086			High	2.50277
		KIQASTMAFK	1	1	1	P37802	N-Term(iTRAQ8plex); K1(iTRAQ8plex); K10(iTRAQ8plex)	2037.23	0.99922	1		0.808011	1		0.777788	1		0.961844	1		0.754029	1		1.31641	1		0.953596	1		0.970741	1		0.008	0.1176			High	1.86769
	P60174	Triosephosphate isomerase OS=Homo sapiens GN=TPI1 PE=1 SV=3 - [TPIS_HUMAN]	75.87	1	17	17	93	1.00926	93	11.2712	1.01633	93	26.4892	0.898018	93	19.3996	0.889651	93	12.4482	0.901342	93	19.3131	1.15186	93	23.8244	0.882281	93	12.7085	0.923695	93	23.444	205.979	75.87	17	93	286	30.7717	5.92236
		Sequence	# PSMs	# Proteins	# Protein Groups	Protein Group Accessions	Modifications	MH+ [Da]	(114+116)/(113+115)	(114+116)/(113+115) Count	(114+116)/(113+115) Variability [%]	(117+119)/(113+115)	(117+119)/(113+115) Count	(117+119)/(113+115) Variability [%]	(118+121)/(114+116)	(118+121)/(114+116) Count	(118+121)/(114+116) Variability [%]	(118+121)/(117+119)	(118+121)/(117+119) Count	(118+121)/(117+119) Variability [%]	114/113	114/113 Count	114/113 Variability [%]	116/115	116/115 Count	116/115 Variability [%]	118/117	118/117 Count	118/117 Variability [%]	121/119	121/119 Count	121/119 Variability [%]	q-Value	PEP	A3	XCorr A3	A6	XCorr A6
		TATPQQAQEVHEK	11	1	1	P60174	N-Term(iTRAQ8plex); K13(iTRAQ8plex)	2075.14	0.976584	11	4.88176	0.938988	11	19.554	0.860266	11	20.4487	0.904348	11	11.278	0.902646	11	7.76926	1.12898	11	7.82207	0.885688	11	8.79969	0.886086	11	18.0921	0	1.749e-07			High	4.66786
		VAHALAEGLGVIACIGEK	5	1	1	P60174	N-Term(iTRAQ8plex); C14(Methylthio); K18(iTRAQ8plex)	2405.34	1.09289	5	15.5807	1.01168	5	13.6909	0.801144	5	36.5765	0.845494	5	4.28703	1.0008	5	9.60958	1.19449	5	40.3396	0.766024	5	8.84303	1.0336	5	16.8953	0	8.233e-09			High	4.64992
		VVLAYEPVWAIGTGK	11	1	1	P60174	N-Term(iTRAQ8plex); K15(iTRAQ8plex)	2211.29	1.0113	11	7.62531	1.01382	11	10.4681	0.862419	11	12.1232	0.879355	11	7.58275	0.971347	11	11.7217	1.07565	11	11.0511	0.882281	11	13.9785	0.830095	11	13.6569	0	3.718e-06			High	4.21132
		DCGATWVVLGHSER	4	1	1	P60174	N-Term(iTRAQ8plex); C2(Methylthio)	1879.9	1.01186	4	11.6435	1.03844	4	4.8777	1.03341	4	8.97144	1.00305	4	6.10609	0.851451	4	4.29202	1.1948	4	28.4225	0.851079	4	2.55385	1.25421	4	27.8549	0	9.826e-05			High	4.02264
		QSLGELIGTLNAAK	3	1	1	P60174	N-Term(iTRAQ8plex); K14(iTRAQ8plex)	2023.19	1.01418	3	8.09373	0.985298	3	10.0902	0.898018	3	24.4812	0.942053	3	12.9322	0.847613	3	2.78891	1.20509	3	36.3128	0.960914	3	20.894	1.15526	3	1.29888	0	1.152e-05			High	3.77384
		HVFGESDELIGQK	7	1	1	P60174	N-Term(iTRAQ8plex); K13(iTRAQ8plex)	2067.13	0.939582	7	8.17736	1.21188	7	36.3311	1.02232	7	14.1239	0.848695	7	15.8671	1.04513	7	10.3922	0.894041	7	21.4201	0.897824	7	21.7856	0.902519	7	17.3189	0	5.653e-06			High	3.6825
		VPADTEVVCAPPTAYIDFAR	3	1	1	P60174	N-Term(iTRAQ8plex); C9(Methylthio)	2485.23	0.997281	3	16.6281	1.27071	3	43.0341	0.993741	3	3.66552	0.697697	3	9.25026	0.909713	3	64.899	1.27902	3	56.8909	0.697717	3	13.0329	0.988632	3	15.5437	0	2.561e-07			High	3.60555
		KQSLGELIGTLNAAK	6	1	1	P60174	N-Term(iTRAQ8plex); K1(iTRAQ8plex); K15(iTRAQ8plex)	2455.5	1.04927	6	6.35726	1.07723	6	22.5515	0.814822	6	12.6838	0.877417	6	9.36424	0.99661	6	11.2675	1.12298	6	19.5704	0.900252	6	10.8625	0.92705	6	16.2211	0	6.302e-09			High	3.54753
		SNVSDAVAQSTR	8	1	1	P60174	N-Term(iTRAQ8plex)	1538.81	0.950698	8	6.12592	0.949288	8	20.0297	0.782287	8	25.3607	0.903766	8	8.66344	0.838445	8	12.5092	1.07196	8	22.0022	0.844268	8	8.80255	1.00124	8	13.2157	0	1.256e-06			High	3.37859
		EAGITEK	6	1	1	P60174	N-Term(iTRAQ8plex); K7(iTRAQ8plex)	1355.8	1.21117	6	6.45813	1.33565	6	5.50448	0.865739	6	7.10487	0.816575	6	17.1526	0.832532	6	22.3156	1.96691	6	10.0558	0.878529	6	5.22725	0.661136	6	41.965	0	0.01136			High	3.29812
		ELASQPDVDGFLVGGASLKPEFVDIINAK	13	1	1	P60174	N-Term(iTRAQ8plex); K19(iTRAQ8plex); K29(iTRAQ8plex)	3942.2	1.09414	13	6.8898	1.04243	13	27.3838	0.892465	13	25.7093	0.914408	13	14.3932	0.818526	13	34.8442	1.60638	13	4.93583	0.936735	13	12.8023	0.927951	13	29.8033	0	0.0002088			High	2.89269
		VIADNVK	4	1	1	P60174	N-Term(iTRAQ8plex); K7(iTRAQ8plex)	1366.85	1.02185	4	3.77589	0.967789	4	8.70714	0.90111	4	7.5785	0.959063	4	8.02033	0.891515	4	5.58125	1.25807	4	5.20873	1.01568	4	4.88736	0.872533	4	25.3522	0	0.006731			High	2.82279
		VTNGAFTGEISPGMIK	2	1	1	P60174	N-Term(iTRAQ8plex); K16(iTRAQ8plex)	2230.22	1.01485	2	2.24319	1.0525	2	43.9627	1.048	2	46.3924	1.01052	2	4.36026	0.918169	2	17.8173	1.1379	2	15.2049	0.933986	2	5.47101	1.13616	2	20.2091	0	0.001546			High	2.80617
		IIYGGSVTGATCK	3	1	1	P60174	N-Term(iTRAQ8plex); C12(Methylthio); K13(iTRAQ8plex)	1924.05	1.00655	3	12.8502	1.09776	3	18.3679	1.04392	3	18.0102	0.846522	3	1.27075	0.720563	3	4.56665	1.04079	3	3.27769	0.819263	3	0.713474	1.01389	3	4.00057	0	0.01094			High	2.55183
		VVFEQTK	3	1	1	P60174	N-Term(iTRAQ8plex); K7(iTRAQ8plex)	1458.87	1.15107	3	10.8642	1.14006	3	13.218	0.99712	3	11.0076	0.899641	3	16.793	1.10338	3	17.8366	1.09536	3	49.9825	0.90674	3	0.670156	0.885701	3	55.9724	0	0.006701			High	2.17607
		IAVAAQNCYK	2	1	1	P60174	N-Term(iTRAQ8plex); C8(Methylthio); K10(iTRAQ8plex)	1734.95	1.00392	2	7.77918	0.910559	2	52.6005	0.826069	2	17.2676	0.910772	2	24.8876	0.67346	2	28.2659	1.63869	2	56.866	0.98216	2	19.5677	0.817525	2	36.4077	0.001	0.01635			High	1.94921
		FFVGGNWK	1	1	1	P60174	N-Term(iTRAQ8plex); K8(iTRAQ8plex)	1562.89	0.935597	1		0.929612	1		0.865184	1		0.870754	1		0.828917	1		1.05965	1		0.842954	1		0.908495	1		0.006	0.09002			High	1.53077
		VTNGAFTGEISPGMIK	1	1	1	P60174	N-Term(iTRAQ8plex); M14(Oxidation); K16(iTRAQ8plex)	2246.22	1.03431	1		1.47163	1		1.20457	1		0.846617	1		1.15605	1		0.977675	1		0.71815	1		1.13751	1		0.008	0.1249			High	1.23564
	P61604	10 kDa heat shock protein, mitochondrial OS=Homo sapiens GN=HSPE1 PE=1 SV=2 - [CH10_HUMAN]	73.53	1	9	9	57	0.994863	57	12.611	0.999545	57	38.9302	1.06021	57	29.4293	0.953189	57	9.32208	0.94699	57	20.5529	1.07253	57	27.9209	0.917228	57	13.8353	1.06082	57	21.0522	104.388	73.53	9	57	102	10.9249	8.92432
		Sequence	# PSMs	# Proteins	# Protein Groups	Protein Group Accessions	Modifications	MH+ [Da]	(114+116)/(113+115)	(114+116)/(113+115) Count	(114+116)/(113+115) Variability [%]	(117+119)/(113+115)	(117+119)/(113+115) Count	(117+119)/(113+115) Variability [%]	(118+121)/(114+116)	(118+121)/(114+116) Count	(118+121)/(114+116) Variability [%]	(118+121)/(117+119)	(118+121)/(117+119) Count	(118+121)/(117+119) Variability [%]	114/113	114/113 Count	114/113 Variability [%]	116/115	116/115 Count	116/115 Variability [%]	118/117	118/117 Count	118/117 Variability [%]	121/119	121/119 Count	121/119 Variability [%]	q-Value	PEP	A3	XCorr A3	A6	XCorr A6
		VLQATVVAVGSGSK	15	1	1	P61604	N-Term(iTRAQ8plex); K14(iTRAQ8plex)	1924.16	0.985551	15	7.90153	1.02226	15	10.7864	0.918022	15	13.8894	0.928323	15	7.12185	0.825585	15	22.2794	1.13565	15	28.3978	0.869886	15	13.7553	1.07028	15	18.4685	0	1.602e-07			High	4.36242
		VVLDDKDYFLFR	16	1	1	P61604	N-Term(iTRAQ8plex); K6(iTRAQ8plex)	2138.21	1.06318	16	8.29094	1.27416	16	15.1324	1.12216	16	29.8003	0.983324	16	6.43398	0.991017	16	13.6027	1.07906	16	20.1893	0.934308	16	12.5813	0.980717	16	10.5319	0	0.0001108			High	3.14487
		VGDKVLLPEYGGTK	5	1	1	P61604	N-Term(iTRAQ8plex); K4(iTRAQ8plex); K14(iTRAQ8plex)	2388.42	0.835699	5	2.71925	0.755929	5	6.60163	1.29584	5	1.74071	1.45808	5	10.8781	1.39304	5	15.4735	0.569038	5	1.99283	0.984026	5	10.9504	1.81342	5	13.0742	0	0.002335			High	2.63778
		VLLPEYGGTK	1	1	1	P61604	N-Term(iTRAQ8plex); K10(iTRAQ8plex)	1685	1.01441	1		0.835013	1		0.956845	1		1.16242	1		0.906184	1		1.13553	1		1.53541	1		0.899208	1		0	0.003931			High	2.56685
		GGEIQPVSVK	13	1	1	P61604	N-Term(iTRAQ8plex); K10(iTRAQ8plex)	1621.97	0.994863	13	17.52	1.00399	13	48.2059	1.09027	13	23.2838	0.930419	13	10.7563	0.839555	13	17.4664	1.10746	13	47.2075	0.852616	13	16.787	0.996514	13	38.0268	0	0.005963			High	2.31475
		GKGGEIQPVSVK	2	1	1	P61604	N-Term(iTRAQ8plex); K2(iTRAQ8plex); K12(iTRAQ8plex)	2111.29	0.748682	2	37.5626	0.498429	2	101.273	0.799272	2	66.0135	1.20057	2	12.5046	1.29323	2	28.1471	0.481069	2	33.6872	1.04976	2	10.9125	1.3244	2	32.0149	0	0.003095			High	2.21396
		DGDILGK	1	1	1	P61604	N-Term(iTRAQ8plex); K7(iTRAQ8plex)	1325.78	1.08741	1		0.591189	1		0.51835	1		0.953437	1		0.9855	1		1.20919	1		0.964709	1		0.940213	1		0.001	0.03077			High	2.14361
		SAAETVTK	1	1	1	P61604	N-Term(iTRAQ8plex); K8(iTRAQ8plex)	1414.83	0.958024	1		0.822727	1		0.729599	1		0.849581	1		0.886362	1		1.03318	1		0.917228	1		0.79517	1		0.002	0.03463			High	1.888
		GGIMLPEK	3	1	1	P61604	N-Term(iTRAQ8plex); K8(iTRAQ8plex)	1452.86	0.961878	3	7.6306	1.23644	3	5.79088	1.29321	3	21.3784	0.907068	3	7.74606	0.929789	3	3.09526	0.973197	3	10.8987	0.794644	3	6.94846	1.2112	3	0.501953	0.003	0.05183			High	2.49464
	P30086	Phosphatidylethanolamine-binding protein 1 OS=Homo sapiens GN=PEBP1 PE=1 SV=3 - [PEBP1_HUMAN]	73.26	1	9	9	37	1.05729	37	11.3688	1.08179	37	38.397	0.877697	37	45.2241	0.894303	37	12.5196	0.934039	37	25.8534	1.20569	37	23.8745	0.851066	37	21.5556	1.017	37	16.852	61.8573	73.26	9	37	187	21.0437	7.53271
		Sequence	# PSMs	# Proteins	# Protein Groups	Protein Group Accessions	Modifications	MH+ [Da]	(114+116)/(113+115)	(114+116)/(113+115) Count	(114+116)/(113+115) Variability [%]	(117+119)/(113+115)	(117+119)/(113+115) Count	(117+119)/(113+115) Variability [%]	(118+121)/(114+116)	(118+121)/(114+116) Count	(118+121)/(114+116) Variability [%]	(118+121)/(117+119)	(118+121)/(117+119) Count	(118+121)/(117+119) Variability [%]	114/113	114/113 Count	114/113 Variability [%]	116/115	116/115 Count	116/115 Variability [%]	118/117	118/117 Count	118/117 Variability [%]	121/119	121/119 Count	121/119 Variability [%]	q-Value	PEP	A3	XCorr A3	A6	XCorr A6
		GNDISSGTVLSDYVGSGPPK	10	1	1	P30086	N-Term(iTRAQ8plex); K20(iTRAQ8plex)	2558.35	1.03051	10	12.9785	1.16673	10	44.0723	0.880688	10	52.9009	0.881704	10	9.45572	0.961283	10	22.941	1.09476	10	22.6831	0.881955	10	24.2779	0.964926	10	14.3	0	6.166e-08			High	4.41812
		YVWLVYEQDRPLK	4	1	1	P30086	N-Term(iTRAQ8plex); K13(iTRAQ8plex)	2317.31	1.03551	4	6.00167	1.13877	4	16.5402	0.851106	4	30.2809	0.823014	4	8.31814	0.727069	4	15.8241	1.57173	4	25.2336	0.821192	4	8.26407	0.835946	4	27.2254	0	1.241e-07			High	3.89098
		NRPTSISWDGLDSGK	5	1	1	P30086	N-Term(iTRAQ8plex); K15(iTRAQ8plex)	2241.2	1.05729	5	3.42189	1.08179	5	19.5424	0.954031	5	12.4116	0.901457	5	5.01123	1.11397	5	12.692	1.00685	5	6.66833	0.772543	5	17.78	1.11902	5	15.2361	0	0.008135			High	2.5666
		WSGPLSLQEVDEQPQHPLHVTYAGAAVDELGK	3	1	1	P30086	N-Term(iTRAQ8plex); K32(iTRAQ8plex)	4080.12	1.13492	3	26.8077	0.554671	3	10.2606	0.271761	3	52.5988	0.704343	3	60.7833	1.62198	3	3.03126	1.06827	3	29.8111	0.88803	3	15.5284	0.751288	3	57.5084	0	0.004088			High	2.29783
		LYEQLSGK	2	1	1	P30086	N-Term(iTRAQ8plex); K8(iTRAQ8plex)	1545.91	0.9646	2	3.92564	0.825122	2	8.88176	0.740089	2	18.0766	0.865192	2	13.0463	0.74951	2	9.49625	1.25563	2	1.6349	0.871092	2	14.5239	0.858349	2	11.4997	0	0.0009609			High	2.27047
		LYTLVLTDPDAPSR	8	1	1	P30086	N-Term(iTRAQ8plex)	1865.03	1.04107	8	12.8361	1.2727	8	43.6129	1.11624	8	18.396	0.941947	8	12.3237	0.97239	8	19.9761	1.24114	8	19.2536	0.735372	8	12.5816	1.14102	8	16.3854	0	0.0009698			High	2.10223
		CDEPILSNR	1	1	1	P30086	N-Term(iTRAQ8plex); C1(Methylthio)	1396.68	1.12662	1		1.69569	1		1.1741	1		0.780073	1		1.10767	1		1.13859	1		0.612005	1		1.21103	1		0	0.008299			High	1.98925
		APVAGTCYQAEWDDYVPK	2	1	1	P30086	N-Term(iTRAQ8plex); C7(Methylthio); K18(iTRAQ8plex)	2667.3	1.40923	2	8.25768	1.02333	2	8.43894	0.690565	2	26.7631	0.95098	2	9.65634	1.01483	2	24.3713	2.08823	2	16.256	0.883516	2	22.6058	1.03855	2	5.62374	0	0.003405			High	1.59602
		VLTPTQVK	2	1	1	P30086	N-Term(iTRAQ8plex); K8(iTRAQ8plex)	1493.96	1.07638	2	4.11101	0.673524	2	48.0172	0.734771	2	67.1033	1.17426	2	19.72	0.919825	2	20.5067	1.24888	2	10.8529	0.918847	2	9.97466	1.4355	2	42.8679	0.001	0.03001			High	2.35491
	P60709	Actin, cytoplasmic 1 OS=Homo sapiens GN=ACTB PE=1 SV=1 - [ACTB_HUMAN]	73.07	7	9	24	337	1.09549	158	14.0828	1.03037	158	37.4278	0.892452	158	32.8951	0.923917	158	19.8495	0.956099	158	23.0129	1.2406	156	28.0694	0.884383	156	23.2515	0.984588	158	23.8482	712.199	73.07	24	337	375	41.7097	5.47803
		Sequence	# PSMs	# Proteins	# Protein Groups	Protein Group Accessions	Modifications	MH+ [Da]	(114+116)/(113+115)	(114+116)/(113+115) Count	(114+116)/(113+115) Variability [%]	(117+119)/(113+115)	(117+119)/(113+115) Count	(117+119)/(113+115) Variability [%]	(118+121)/(114+116)	(118+121)/(114+116) Count	(118+121)/(114+116) Variability [%]	(118+121)/(117+119)	(118+121)/(117+119) Count	(118+121)/(117+119) Variability [%]	114/113	114/113 Count	114/113 Variability [%]	116/115	116/115 Count	116/115 Variability [%]	118/117	118/117 Count	118/117 Variability [%]	121/119	121/119 Count	121/119 Variability [%]	q-Value	PEP	A3	XCorr A3	A6	XCorr A6
		TTGIVMDSGDGVTHTVPIYEGYALPHAILR	20	2	1	P60709	N-Term(iTRAQ8plex)	3487.82	1.01692	20	10.4736	1.03498	20	36.2441	1.02332	20	16.8584	0.96459	20	21.6154	0.86754	20	21.9032	1.14332	19	32.8085	0.864559	20	25.7515	1.11948	20	19.6121	0	9.137e-08			High	4.72243
		AVFPSIVGRPR	23	9	2	P68032;P60709	N-Term(iTRAQ8plex)	1502.91																									0	7.1e-06			High	4.41469
		VAPEEHPVLLTEAPLNPK	24	2	1	P60709	N-Term(iTRAQ8plex); K18(iTRAQ8plex)	2562.48	1.07527	24	11.0743	1.07596	24	22.1686	0.900419	24	32.9115	0.951523	24	10.3868	1.13931	24	25.1552	1.03168	24	21.9128	0.902121	24	24.7999	1.00927	24	17.1293	0	0.0001398			High	4.25129
		SYELPDGQVITIGNER	34	10	3	P68032;Q562R1;P60709	N-Term(iTRAQ8plex)	2095.09																									0	6.718e-06			High	4.23676
		KDLYANTVLSGGTTMYPGIADR	17	2	1	P60709	N-Term(iTRAQ8plex); K1(iTRAQ8plex)	2951.58	1.06402	17	7.66043	0.864564	17	60.6336	0.772594	17	50.7165	0.869438	17	12.2605	0.89865	17	12.268	1.43214	17	24.3788	0.916915	17	19.5877	0.892787	17	16.5463	0	2.138e-06			High	4.19663
		DLYANTVLSGGTTMYPGIADR	17	2	1	P60709	N-Term(iTRAQ8plex)	2519.26	1.04449	17	16.6053	0.998486	17	37.4811	0.917464	17	38.6152	0.922415	17	14.9476	0.966174	17	26.5718	1.20482	17	17.9406	0.774686	16	33.8052	1.00412	17	28.0355	0	6.04e-07			High	3.93391
		RGILTLK	7	10	2	P68032;P60709	N-Term(iTRAQ8plex); K7(iTRAQ8plex)	1408.94																									0	0.002159			High	3.8475
		QEYDESGPSIVHR	2	7	1	P60709	N-Term(iTRAQ8plex)	1820.91	1.15699	2	12.2927	1.10512	2	33.825	0.835946	2	48.1488	0.875182	2	0.502191	0.998791	2	9.98463	1.375	2	18.3095	0.885545	2	19.8138	0.852062	2	20.732	0	5.417e-05			High	3.66985
		HQGVMVGMGQK	9	7	3	P68032;Q562R1;P60709	N-Term(iTRAQ8plex); M8(Oxidation); K11(iTRAQ8plex)	1795.97																									0	9.941e-06			High	3.61297
		HQGVMVGMGQK	4	7	3	P68032;Q562R1;P60709	N-Term(iTRAQ8plex); M5(Oxidation); M8(Oxidation); K11(iTRAQ8plex)	1811.97																									0	0.0001816			High	3.50173
		TTGIVMDSGDGVTHTVPIYEGYALPHAILR	9	2	1	P60709	N-Term(iTRAQ8plex); M6(Oxidation)	3503.81	1.13939	9	25.119	0.969356	9	31.8002	0.854119	9	26.2243	0.946115	9	9.48748	0.932935	9	20.935	1.23202	8	23.1757	0.718371	8	30.7049	1.16399	9	29.9925	0	3.076e-05			High	3.47087
		EITALAPSTMK	15	6	2	P68032;P60709	N-Term(iTRAQ8plex); K11(iTRAQ8plex)	1770.03																									0	0.002984			High	3.35352
		HQGVMVGMGQK	6	7	3	P68032;Q562R1;P60709	N-Term(iTRAQ8plex); K11(iTRAQ8plex)	1779.97																									0	8.454e-05			High	3.35183
		AGFAGDDAPR	24	10	2	P68032;P60709	N-Term(iTRAQ8plex)	1280.65																									0	2.055e-05			High	3.33276
		DLYANTVLSGGTTMYPGIADR	9	2	1	P60709	N-Term(iTRAQ8plex); M14(Oxidation)	2535.27	1.04193	9	13.0383	1.11704	9	11.0927	0.89418	9	22.2046	0.925508	9	26.8968	0.931778	9	38.6354	1.02461	9	26.9607	1.00955	9	33.2316	1.07592	9	38.5305	0	4.147e-05			High	3.32939
		EITALAPSTMK	12	6	2	P68032;P60709	N-Term(iTRAQ8plex); M10(Oxidation); K11(iTRAQ8plex)	1786.01																									0	0.0003507			High	3.25811
		LCYVALDFEQEMATAASSSSLEK	20	3	1	P60709	N-Term(iTRAQ8plex); C2(Methylthio); K23(iTRAQ8plex)	3147.55	1.11025	20	14.0704	0.963449	20	41.0761	0.765124	20	41.0364	0.950731	20	28.3089	0.842258	20	46.8811	1.75535	20	64.1203	0.913359	20	33.1369	0.920411	20	69.4284	0	1.219e-05			High	3.09581
		DSYVGDEAQSK	4	6	2	P68032;P60709	N-Term(iTRAQ8plex); K11(iTRAQ8plex)	1806.92																									0	0.0002304			High	3.02363
		IWHHTFYNELR	3	9	2	P60709;P68032	N-Term(iTRAQ8plex)	1819.94																									0	0.0005822			High	3.00177
		GYSFTTTAER	18	2	1	P60709	N-Term(iTRAQ8plex)	1436.73	1.18828	18	15.248	0.862256	18	65.2435	0.774992	18	56.9317	0.934848	18	15.2191	1.01862	18	18.0585	1.44743	18	50.7107	0.937215	18	21.6036	0.990269	18	15.0105	0	0.0005639			High	2.91779
		DLTDYLMK	21	7	3	P68032;Q562R1;P60709	N-Term(iTRAQ8plex); K8(iTRAQ8plex)	1606.89																									0	0.0112			High	2.79124
		YPIEHGIVTNWDDMEK	5	2	1	P60709	N-Term(iTRAQ8plex); K16(iTRAQ8plex)	2555.3	1.12608	5	12.5642	0.688857	5	11.0027	0.708551	5	55.6255	0.939004	5	12.437	1.02524	5	3.2759	1.22145	5	5.8694	0.874145	5	3.01447	1.00409	5	9.91727	0	4.307e-05			High	2.76366
		LCYVALDFEQEMATAASSSSLEK	7	3	1	P60709	N-Term(iTRAQ8plex); C2(Methylthio); M12(Oxidation); K23(iTRAQ8plex)	3163.54	1.09738	7	5.41804	1.29906	7	37.6108	1.00127	7	19.5681	0.805329	7	19.7418	0.828842	7	20.7905	1.6493	7	28.6258	0.861781	7	10.7126	0.701047	7	11.5513	0	2.012e-05			High	2.69583
		KDLYANTVLSGGTTMYPGIADR	9	2	1	P60709	N-Term(iTRAQ8plex); K1(iTRAQ8plex); M15(Oxidation)	2967.56	1.14502	9	14.701	0.974803	9	60.225	0.851099	9	38.9605	0.999717	9	16.5667	1.00226	9	19.9116	1.47662	9	47.7084	0.916997	9	27.6776	0.958767	9	27.7985	0	8.751e-05			High	2.61473
		DSYVGDEAQSKR	2	6	2	P68032;P60709	N-Term(iTRAQ8plex); K11(iTRAQ8plex)	1963.03																									0	0.009833			High	1.32326
		MTQIMFETFNTPAMYVAIQAVLSLYASGR	1	2	1	P60709	N-Term(iTRAQ8plex)	3557.81	1.18206	1		1.61745	1		1.18391	1		0.865222	1		1.10319	1		1.30757	1		0.789558	1		0.946829	1		0	0.01083			High	1.26723
		DLTDYLMK	7	7	3	P68032;Q562R1;P60709	N-Term(iTRAQ8plex); M7(Oxidation); K8(iTRAQ8plex)	1622.89																									0.001	0.02197			High	2.66905
		IIAPPERK	1	7	3	P68032;Q562R1;P60709	N-Term(iTRAQ8plex); K8(iTRAQ8plex)	1531.97																									0.002	0.04638			High	2.52413
		IIAPPER	1	7	3	P68032;Q562R1;P60709	N-Term(iTRAQ8plex)	1099.68																									0.002	0.03572			High	2.28246
		GILTLK	4	10	2	P68032;P60709	N-Term(iTRAQ8plex); K6(iTRAQ8plex)	1252.84																									0.003	0.057			High	2.64604
		MQKEITALAPSTMK	1	6	2	P68032;P60709	N-Term(iTRAQ8plex); K3(iTRAQ8plex); K14(iTRAQ8plex)	2461.41																									0.004	0.0616			High	2.39677
		CDVDIR	1	3	2	Q562R1;P60709	N-Term(iTRAQ8plex); C1(Methylthio)	1070.53																									0.007	0.1059			High	2.32018
	P07737	Profilin-1 OS=Homo sapiens GN=PFN1 PE=1 SV=2 - [PROF1_HUMAN]	72.86	1	9	9	76	1.07447	76	16.4789	1.01945	76	37.8674	0.787434	76	43.3508	0.888584	76	12.911	0.964505	76	16.0608	1.23999	76	31.0676	0.877792	76	19.8795	0.93473	76	20.9116	146.124	72.86	9	76	140	15.0446	8.26514
		Sequence	# PSMs	# Proteins	# Protein Groups	Protein Group Accessions	Modifications	MH+ [Da]	(114+116)/(113+115)	(114+116)/(113+115) Count	(114+116)/(113+115) Variability [%]	(117+119)/(113+115)	(117+119)/(113+115) Count	(117+119)/(113+115) Variability [%]	(118+121)/(114+116)	(118+121)/(114+116) Count	(118+121)/(114+116) Variability [%]	(118+121)/(117+119)	(118+121)/(117+119) Count	(118+121)/(117+119) Variability [%]	114/113	114/113 Count	114/113 Variability [%]	116/115	116/115 Count	116/115 Variability [%]	118/117	118/117 Count	118/117 Variability [%]	121/119	121/119 Count	121/119 Variability [%]	q-Value	PEP	A3	XCorr A3	A6	XCorr A6
		TFVNITPAEVGVLVGK	7	1	1	P07737	N-Term(iTRAQ8plex); K16(iTRAQ8plex)	2252.33	1.20037	7	16.6798	0.991937	7	22.5512	0.664913	7	21.9013	0.902613	7	16.6705	0.869357	7	53.3406	1.47683	7	30.2426	0.784579	7	23.9723	0.934196	7	78.4047	0	4.094e-05			High	3.74979
		TDKTLVLLMGK	2	1	1	P07737	N-Term(iTRAQ8plex); K3(iTRAQ8plex); K11(iTRAQ8plex)	2131.31	0.888339	2	36.221	0.744356	2	45.4485	0.828502	2	8.58168	0.988762	2	0.344083	1.18619	2	42.4157	0.679969	2	23.098	0.942136	2	14.5889	1.03416	2	14.718	0	0.005422			High	3.6154
		EGVHGGLINK	5	1	1	P07737	N-Term(iTRAQ8plex); K10(iTRAQ8plex)	1631.97	1.13275	5	7.1299	1.0005	5	41.3746	0.538984	5	96.0393	1.00332	5	1.6121	0.920243	5	9.72528	1.5347	5	38.1116	0.939528	5	21.0494	0.887724	5	30.9227	0	2.066e-05			High	3.61079
		TFVNITPAEVGVLVGKDR	3	1	1	P07737	N-Term(iTRAQ8plex); K16(iTRAQ8plex)	2523.47	0.73835	3	5.96962	0.54947	3	10.7851	0.891631	3	8.64916	1.13411	3	15.3989	0.862813	3	6.03963	0.603863	3	27.2552	1.02903	3	13.4094	1.14217	3	17.3151	0	2.415e-05			High	3.34239
		DSLLQDGEFSMDLR	36	1	1	P07737	N-Term(iTRAQ8plex)	1929.95	1.04983	36	11.1897	1.10164	36	33.2823	0.874839	36	44.3428	0.880806	36	10.8182	1.00743	36	15.567	1.12314	36	28.1524	0.884179	36	24.242	0.93062	36	17.8586	0	1.335e-05			High	3.28686
		DSPSVWAAVPGK	8	1	1	P07737	N-Term(iTRAQ8plex); K12(iTRAQ8plex)	1822.03	1.22887	8	18.6696	0.960795	8	34.6708	0.669698	8	30.9228	0.862348	8	11.0883	0.913237	8	15.2539	1.82444	8	56.1618	0.810542	8	16.1933	1.03683	8	19.2075	0	0.006309			High	3.1089
		STGGAPTFNVTVTK	4	1	1	P07737	N-Term(iTRAQ8plex); K14(iTRAQ8plex)	1988.13	1.20408	4	17.1056	1.21471	4	18.9212	0.882995	4	11.948	0.880017	4	8.18427	0.946235	4	17.8242	1.48267	4	7.47288	0.933324	4	5.04645	0.945227	4	11.864	0	4.447e-05			High	2.89442
		DSLLQDGEFSMDLR	8	1	1	P07737	N-Term(iTRAQ8plex); M11(Oxidation)	1945.95	1.08914	8	15.931	1.16829	8	14.5574	0.936819	8	19.2589	0.844723	8	6.19452	0.894924	8	13.0128	1.36964	8	16.2902	0.872453	8	13.0612	0.829985	8	9.52291	0	0.002365			High	2.40444
		SSFYVNGLTLGGQK	2	1	1	P07737	N-Term(iTRAQ8plex); K14(iTRAQ8plex)	2079.16	0.923498	2	17.271	0.631169	2	23.9883	0.591544	2	5.45244	0.86552	2	1.06093	0.911466	2	5.82388	0.942394	2	38.3075	0.923774	2	9.29478	0.801499	2	9.0613	0	0.002043			High	2.0672
		CYEMASHLR	1	1	1	P07737	N-Term(iTRAQ8plex); C1(Methylthio)	1459.68	1.0192	1		1.12505	1		1.15273	1		1.04427	1		1.00798	1		1.02512	1		0.906357	1		1.28953	1		0.001	0.02834			High	2.30996
	P00918	Carbonic anhydrase 2 OS=Homo sapiens GN=CA2 PE=1 SV=2 - [CAH2_HUMAN]	71.54	1	19	19	131	1.08872	131	15.0036	1.33334	131	30.8719	1.02299	131	19.3361	0.876603	131	16.3051	0.938242	131	22.4458	1.17039	131	37.6002	0.885947	131	14.4671	0.886609	130	21.7132	204.95	71.54	19	131	260	29.2279	7.40088
		Sequence	# PSMs	# Proteins	# Protein Groups	Protein Group Accessions	Modifications	MH+ [Da]	(114+116)/(113+115)	(114+116)/(113+115) Count	(114+116)/(113+115) Variability [%]	(117+119)/(113+115)	(117+119)/(113+115) Count	(117+119)/(113+115) Variability [%]	(118+121)/(114+116)	(118+121)/(114+116) Count	(118+121)/(114+116) Variability [%]	(118+121)/(117+119)	(118+121)/(117+119) Count	(118+121)/(117+119) Variability [%]	114/113	114/113 Count	114/113 Variability [%]	116/115	116/115 Count	116/115 Variability [%]	118/117	118/117 Count	118/117 Variability [%]	121/119	121/119 Count	121/119 Variability [%]	q-Value	PEP	A3	XCorr A3	A6	XCorr A6
		KLNFNGEGEPEELMVDNWRPAQPLK	15	1	1	P00918	N-Term(iTRAQ8plex); K1(iTRAQ8plex); K25(iTRAQ8plex)	3824.04	0.96831	15	20.3861	0.854113	15	34.6894	1.08057	15	17.8578	0.986533	15	13.427	1.15373	15	29.5695	0.747477	15	32.6931	1.01054	15	22.2768	0.895411	15	12.4444	0	2.565e-05			High	4.19153
		AVQQPDGLAVLGIFLK	18	1	1	P00918	N-Term(iTRAQ8plex); K16(iTRAQ8plex)	2277.37	1.09061	18	21.8577	1.27678	18	50.0232	0.95674	18	8.17475	0.84044	18	23.8602	0.907836	18	23.5149	1.37967	18	47.6182	0.894085	18	13.2446	0.830978	18	55.451	0	5.217e-08			High	4.04357
		KYAAELHLVHWNTK	4	1	1	P00918	N-Term(iTRAQ8plex); K1(iTRAQ8plex); K14(iTRAQ8plex)	2622.5	1.14269	4	16.6104	1.45296	4	6.87183	1.16661	4	11.1815	0.901378	4	9.51134	0.94291	4	11.7296	1.4251	4	39.3563	0.883389	4	5.95	0.938022	4	6.59879	0	1.932e-07			High	4.00636
		YDPSLKPLSVSYDQATSLR	13	1	1	P00918	N-Term(iTRAQ8plex); K6(iTRAQ8plex)	2748.5	1.08981	13	14.2332	1.41958	13	26.5542	0.977749	13	23.893	0.864042	13	10.7814	0.947188	13	6.6734	1.14121	13	23.7745	0.825797	13	12.7064	0.890809	13	13.5997	0	7.769e-05			High	3.86031
		LIQFHFHWGSLDGQGSEHTVDK	2	1	1	P00918	N-Term(iTRAQ8plex); K22(iTRAQ8plex)	3146.62	1.18612	2	7.42911	1.16485	2	4.78483	0.812986	2	13.9566	0.82783	2	11.2882	1.09989	2	24.1471	1.2927	2	11.1593	0.761774	2	10.7702	0.899557	2	12.0504	0	0.0002296			High	3.67669
		AVQQPDGLAVLGIFLKVGSAKPGLQK	1	1	1	P00918	N-Term(iTRAQ8plex); K16(iTRAQ8plex); K21(iTRAQ8plex); K26(iTRAQ8plex)	3851.39	1.07423	1		1.16591	1		0.839502	1		0.773488	1		0.798075	1		1.59467	1		0.84354	1		0.680596	1		0	0.002159			High	3.62404
		VVDVLDSIK	27	1	1	P00918	N-Term(iTRAQ8plex); K9(iTRAQ8plex)	1595.98	1.09607	27	8.87763	1.57844	27	14.1623	1.05666	27	27.2066	0.822982	27	12.9213	0.856407	27	22.238	1.44824	27	25.4785	0.844528	27	14.2326	0.854376	27	35.2673	0	9.427e-05			High	3.36788
		AVLKGGPLDGTYR	2	1	1	P00918	N-Term(iTRAQ8plex); K4(iTRAQ8plex)	1955.15	0.975591	2	7.89952	1.00544	2	5.04134	0.968081	2	10.2147	0.939341	2	2.73765	0.886543	2	10.3949	1.07111	2	26.1756	0.934122	2	2.66515	0.942596	2	8.5797	0	0.0009566			High	3.27943
		EPISVSSEQVLK	4	1	1	P00918	N-Term(iTRAQ8plex); K12(iTRAQ8plex)	1924.12	1.22849	4	7.71237	2.08307	4	8.60472	1.05914	4	23.3713	0.705998	4	40.3491	0.82943	4	39.3081	2.04092	4	45.7602	0.827493	4	4.88859	0.560127	4	84.7121	0	0.001177			High	3.03762
		YAAELHLVHWNTK	6	1	1	P00918	N-Term(iTRAQ8plex); K13(iTRAQ8plex)	2190.22	1.16218	6	8.9976	1.39201	6	47.0016	0.938981	6	15.8184	0.907007	6	11.5622	1.0096	6	18.6136	1.24895	6	11.4133	0.891862	6	7.10471	0.955947	6	12.7117	0	6.412e-05			High	2.77128
		QSPVDIDTHTAKYDPSLKPLSVSYDQATSLR	1	1	1	P00918	N-Term(iTRAQ8plex); K12(iTRAQ8plex); K18(iTRAQ8plex)	4345.33	0.370179	1		0.24229	1		2.914	1		4.4521	1		1.8207	1		0.145246	1		0.909266	1		8.56777	1		0	0.0001396			High	2.70447
		ILNNGHAFNVEFDDSQDK	3	1	1	P00918	N-Term(iTRAQ8plex); K18(iTRAQ8plex)	2671.35	1.25416	3	11.9495	1.17439	3	1.94769	0.808667	3	6.29417	0.875011	3	7.59503	1.2061	3	17.0924	1.29634	3	7.63143	0.782644	3	10.8462	0.846846	3	29.6129	0	0.0002655			High	2.68598
		QSPVDIDTHTAK	4	1	1	P00918	N-Term(iTRAQ8plex); K12(iTRAQ8plex)	1920.06	1.05601	4	5.53812	1.36579	4	24.9796	1.16565	4	20.857	0.901576	4	9.35944	0.993289	4	9.91387	1.11502	4	19.0733	0.855403	4	10.3161	0.984148	4	22.7643	0	0.006223			High	2.3879
		SADFTNFDPR	9	1	1	P00918	N-Term(iTRAQ8plex)	1473.72	1.01098	9	7.89465	1.24234	9	16.9956	1.12303	9	24.8147	0.911675	9	9.28976	0.897266	9	20.0851	1.09251	9	17.7517	0.915164	9	8.56245	0.93827	9	19.1436	0	0.01047			High	2.32899
		GGPLDGTYR	11	1	1	P00918	N-Term(iTRAQ8plex)	1239.66	1.15743	11	9.44502	1.44766	11	23.6236	1.02299	11	29.0608	0.788226	11	14.2052	0.852986	11	14.7891	1.4305	11	47.1651	0.709424	11	24.7718	0.848205	10	18.1966	0	0.01145			High	2.29782
		VGSAKPGLQK	2	1	1	P00918	N-Term(iTRAQ8plex); K5(iTRAQ8plex); K10(iTRAQ8plex)	1897.19	1.02818	2	20.4848	1.23935	2	10.9551	1.05929	2	19.9117	0.878798	2	10.3942	0.930589	2	12.947	1.13269	2	27.6428	0.90251	2	6.64211	0.853765	2	14.446	0.001	0.02722			High	2.25397
		ILNNGHAFNVEFDDSQDKAVLK	1	1	1	P00918	N-Term(iTRAQ8plex); K18(iTRAQ8plex); K22(iTRAQ8plex)	3386.82	0.903137	1		0.722833	1		0.905678	1		1.13159	1		2.04552	1		0.51347	1		0.815457	1		1.35999	1		0.001	0.01737			High	2.24686
		DFPIAK	5	1	1	P00918	N-Term(iTRAQ8plex); K6(iTRAQ8plex)	1298.79	1.04506	5	10.7292	1.45395	5	2.53764	1.14819	5	12.751	0.868822	5	1.32194	0.868738	5	14.367	1.16047	5	1.85875	0.918506	5	4.31104	0.789475	5	7.37916	0.002	0.04479			High	2.51608
		LNFNGEGEPEELMVDNWRPAQPLK	2	1	1	P00918	N-Term(iTRAQ8plex); M13(Oxidation); K24(iTRAQ8plex)	3407.73	1.14364	2	2.29638	1.33565	2	10.7792	1.12382	2	3.66634	0.962268	2	12.1617	1.18909	2	12.42	1.11329	2	6.52227	1.10129	2	20.174	0.848078	2	4.08454	0.004	0.07092			High	1.60639
		LNFNGEGEPEELMVDNWRPAQPLK	1	1	1	P00918	N-Term(iTRAQ8plex); K24(iTRAQ8plex)	3391.75	0.883009	1		0.766368	1		0.961721	1		1.10809	1		1.48866	1		0.599732	1		0.928898	1		1.25628	1		0.004	0.06226			High	1.31401
	P68431	Histone H3.1 OS=Homo sapiens GN=HIST1H3A PE=1 SV=2 - [H31_HUMAN]	70.59	3	1	15	426	0.941574	9	9.98281	1.28891	9	43.2488	1.08726	9	13.9828	0.876497	9	9.9653	0.984316	9	33.8799	0.945551	9	30.1108	0.632618	9	22.114	1.13295	9	10.753	1072.37	70.59	15	426	136	15.3945	11.1216
		Sequence	# PSMs	# Proteins	# Protein Groups	Protein Group Accessions	Modifications	MH+ [Da]	(114+116)/(113+115)	(114+116)/(113+115) Count	(114+116)/(113+115) Variability [%]	(117+119)/(113+115)	(117+119)/(113+115) Count	(117+119)/(113+115) Variability [%]	(118+121)/(114+116)	(118+121)/(114+116) Count	(118+121)/(114+116) Variability [%]	(118+121)/(117+119)	(118+121)/(117+119) Count	(118+121)/(117+119) Variability [%]	114/113	114/113 Count	114/113 Variability [%]	116/115	116/115 Count	116/115 Variability [%]	118/117	118/117 Count	118/117 Variability [%]	121/119	121/119 Count	121/119 Variability [%]	q-Value	PEP	A3	XCorr A3	A6	XCorr A6
		YRPGTVALR	155	5	3	P68431;Q71DI3;P84243	N-Term(iTRAQ8plex)	1336.8																									0	0.0002396			High	3.90922
		RVTIMPK	138	5	3	P68431;Q71DI3;P84243	N-Term(iTRAQ8plex); K7(iTRAQ8plex)	1452.91																									0	0.009737			High	3.71684
		VTIMPKDIQLAR	8	5	3	P68431;Q71DI3;P84243	N-Term(iTRAQ8plex); K6(iTRAQ8plex)	1993.2																									0	0.0001994			High	3.69555
		SAPATGGVK	5	3	2	P68431;Q71DI3	N-Term(iTRAQ8plex); K9(iTRAQ8plex)	1395.83																									0	0.0003632			High	3.57784
		KSAPATGGVK	4	3	2	P68431;Q71DI3	N-Term(iTRAQ8plex); K1(iTRAQ8plex); K10(iTRAQ8plex)	1828.13																									0	1.117e-05			High	3.06759
		EIAQDFKTDLR	5	4	3	P68431;Q71DI3;P84243	N-Term(iTRAQ8plex); K7(iTRAQ8plex)	1944.09																									0	0.0006623			High	2.98058
		FQSSAVMALQEACEAYLVGLFEDTNLCAIHAK	2	1	1	P68431	N-Term(iTRAQ8plex); M7(Oxidation); C13(Methylthio); C27(Methylthio); K32(iTRAQ8plex)	4189.04	0.882694	2	0.384287	0.860726	2	30.3542	0.883821	2	36.1463	0.906379	2	4.97342	0.870173	2	18.4273	0.825057	2	52.8969	0.455442	2	73.306	1.13136	2	5.20438	0	2.081e-05			High	2.76534
		STELLIR	52	5	3	P68431;Q71DI3;P84243	N-Term(iTRAQ8plex)	1135.7																									0	0.005682			High	2.72662
		EIAQDFK	23	4	3	P68431;Q71DI3;P84243	N-Term(iTRAQ8plex); K7(iTRAQ8plex)	1458.84																									0	0.00254			High	2.59565
		FQSSAVMALQEACEAYLVGLFEDTNLCAIHAK	7	1	1	P68431	N-Term(iTRAQ8plex); C13(Methylthio); C27(Methylthio); K32(iTRAQ8plex)	4173.04	0.997872	7	17.7514	1.35104	7	37.6693	1.08726	7	13.9828	0.836818	7	16.4716	1.10608	7	24.9632	0.945551	7	27.4786	0.632618	7	22.114	1.13295	7	12.7126	0	3.295e-06			High	2.48518
		YQKSTELLIR	2	5	3	P68431;Q71DI3;P84243	N-Term(iTRAQ8plex); K3(iTRAQ8plex)	1859.12																									0	0.00109			High	2.30298
		RYQKSTELLIR	1	5	3	P68431;Q71DI3;P84243	N-Term(iTRAQ8plex); K4(iTRAQ8plex)	2015.22																									0.002	0.04057			High	3.35745
		DIQLAR	18	5	3	P68431;Q71DI3;P84243	N-Term(iTRAQ8plex)	1019.61																									0.003	0.04738			High	1.85376
		SAPATGGVKKPHR	1	3	2	P68431;Q71DI3	N-Term(iTRAQ8plex); K9(iTRAQ8plex); K10(iTRAQ8plex)	2218.34																									0.005	0.07533			High	2.07467
		RVTIMPK	1	5	3	P68431;Q71DI3;P84243	N-Term(iTRAQ8plex); M5(Oxidation); K7(iTRAQ8plex)	1468.91																									0.008	0.1186			High	2.44058
		KLPFQR	3	5	3	P68431;Q71DI3;P84243	N-Term(iTRAQ8plex); K1(iTRAQ8plex)	1396.89																									0.008	0.1138			High	2.31952
		VTIMPK	1	5	3	P68431;Q71DI3;P84243	N-Term(iTRAQ8plex); K6(iTRAQ8plex)	1296.82																									0.008	0.1188			High	2.11211
	Q71DI3	Histone H3.2 OS=Homo sapiens GN=HIST2H3A PE=1 SV=3 - [H32_HUMAN]	70.59	3	1	15	422	0.921848	5	15.3858	1.20647	5	29.9999	1.059	5	8.89474	1.00025	5	44.5546	0.966333	5	21.2425	0.992545	5	17.5163	0.887473	5	17.4938	1.16626	5	56.024	1068.36	70.59	15	422	136	15.3785	11.2681
		Sequence	# PSMs	# Proteins	# Protein Groups	Protein Group Accessions	Modifications	MH+ [Da]	(114+116)/(113+115)	(114+116)/(113+115) Count	(114+116)/(113+115) Variability [%]	(117+119)/(113+115)	(117+119)/(113+115) Count	(117+119)/(113+115) Variability [%]	(118+121)/(114+116)	(118+121)/(114+116) Count	(118+121)/(114+116) Variability [%]	(118+121)/(117+119)	(118+121)/(117+119) Count	(118+121)/(117+119) Variability [%]	114/113	114/113 Count	114/113 Variability [%]	116/115	116/115 Count	116/115 Variability [%]	118/117	118/117 Count	118/117 Variability [%]	121/119	121/119 Count	121/119 Variability [%]	q-Value	PEP	A3	XCorr A3	A6	XCorr A6
		YRPGTVALR	155	5	3	P68431;Q71DI3;P84243	N-Term(iTRAQ8plex)	1336.8																									0	0.0002396			High	3.90922
		RVTIMPK	138	5	3	P68431;Q71DI3;P84243	N-Term(iTRAQ8plex); K7(iTRAQ8plex)	1452.91																									0	0.009737			High	3.71684
		VTIMPKDIQLAR	8	5	3	P68431;Q71DI3;P84243	N-Term(iTRAQ8plex); K6(iTRAQ8plex)	1993.2																									0	0.0001994			High	3.69555
		FQSSAVMALQEASEAYLVGLFEDTNLCAIHAK	3	1	1	Q71DI3	N-Term(iTRAQ8plex); C27(Methylthio); K32(iTRAQ8plex)	4111.08	0.88051	3	8.50927	0.989752	3	137.669	1.12434	3	28.2049	1.00025	3	44.5546	0.966333	3	21.2425	0.992545	3	17.5163	0.818181	3	26.941	1.31271	3	35.7805	0	1.668e-06			High	3.67638
		SAPATGGVK	5	3	2	P68431;Q71DI3	N-Term(iTRAQ8plex); K9(iTRAQ8plex)	1395.83																									0	0.0003632			High	3.57784
		KSAPATGGVK	4	3	2	P68431;Q71DI3	N-Term(iTRAQ8plex); K1(iTRAQ8plex); K10(iTRAQ8plex)	1828.13																									0	1.117e-05			High	3.06759
		EIAQDFKTDLR	5	4	3	P68431;Q71DI3;P84243	N-Term(iTRAQ8plex); K7(iTRAQ8plex)	1944.09																									0	0.0006623			High	2.98058
		FQSSAVMALQEASEAYLVGLFEDTNLCAIHAK	2	1	1	Q71DI3	N-Term(iTRAQ8plex); M7(Oxidation); C27(Methylthio); K32(iTRAQ8plex)	4127.05	1.24274	2	46.5466	1.22917	2	2.76329	1.03553	2	3.3228	1.04697	2	45.9006	1.09199	2	39.7214	1.40165	2	55.0811	1.2242	2	50.5342	0.897577	2	40.3324	0	3.037e-05			High	2.77235
		STELLIR	52	5	3	P68431;Q71DI3;P84243	N-Term(iTRAQ8plex)	1135.7																									0	0.005682			High	2.72662
		EIAQDFK	23	4	3	P68431;Q71DI3;P84243	N-Term(iTRAQ8plex); K7(iTRAQ8plex)	1458.84																									0	0.00254			High	2.59565
		YQKSTELLIR	2	5	3	P68431;Q71DI3;P84243	N-Term(iTRAQ8plex); K3(iTRAQ8plex)	1859.12																									0	0.00109			High	2.30298
		RYQKSTELLIR	1	5	3	P68431;Q71DI3;P84243	N-Term(iTRAQ8plex); K4(iTRAQ8plex)	2015.22																									0.002	0.04057			High	3.35745
		DIQLAR	18	5	3	P68431;Q71DI3;P84243	N-Term(iTRAQ8plex)	1019.61																									0.003	0.04738			High	1.85376
		SAPATGGVKKPHR	1	3	2	P68431;Q71DI3	N-Term(iTRAQ8plex); K9(iTRAQ8plex); K10(iTRAQ8plex)	2218.34																									0.005	0.07533			High	2.07467
		RVTIMPK	1	5	3	P68431;Q71DI3;P84243	N-Term(iTRAQ8plex); M5(Oxidation); K7(iTRAQ8plex)	1468.91																									0.008	0.1186			High	2.44058
		KLPFQR	3	5	3	P68431;Q71DI3;P84243	N-Term(iTRAQ8plex); K1(iTRAQ8plex)	1396.89																									0.008	0.1138			High	2.31952
		VTIMPK	1	5	3	P68431;Q71DI3;P84243	N-Term(iTRAQ8plex); K6(iTRAQ8plex)	1296.82																									0.008	0.1188			High	2.11211
	P10809	60 kDa heat shock protein, mitochondrial OS=Homo sapiens GN=HSPD1 PE=1 SV=2 - [CH60_HUMAN]	70.33	1	31	31	195	1.07781	188	13.4145	1.25777	188	25.3601	1.03397	188	24.7387	0.926904	188	15.5348	0.94961	188	18.3842	1.2209	188	25.9823	0.902658	188	15.7372	0.965312	188	24.5692	349.013	70.33	31	195	573	61.0164	5.87158
		Sequence	# PSMs	# Proteins	# Protein Groups	Protein Group Accessions	Modifications	MH+ [Da]	(114+116)/(113+115)	(114+116)/(113+115) Count	(114+116)/(113+115) Variability [%]	(117+119)/(113+115)	(117+119)/(113+115) Count	(117+119)/(113+115) Variability [%]	(118+121)/(114+116)	(118+121)/(114+116) Count	(118+121)/(114+116) Variability [%]	(118+121)/(117+119)	(118+121)/(117+119) Count	(118+121)/(117+119) Variability [%]	114/113	114/113 Count	114/113 Variability [%]	116/115	116/115 Count	116/115 Variability [%]	118/117	118/117 Count	118/117 Variability [%]	121/119	121/119 Count	121/119 Variability [%]	q-Value	PEP	A3	XCorr A3	A6	XCorr A6
		IQEIIEQLDVTTSEYEK	11	1	1	P10809	N-Term(iTRAQ8plex); K17(iTRAQ8plex)	2646.43	1.20782	11	7.49347	1.0257	11	36.3142	0.773628	11	30.3716	0.986715	11	22.6132	0.892864	11	17.953	1.54582	11	48.2411	0.822631	11	17.0595	1.00412	11	17.3906	0	3.177e-08			High	5.60542
		ALMLQGVDLLADAVAVTMGPK	5	1	1	P10809	N-Term(iTRAQ8plex); M3(Oxidation); K21(iTRAQ8plex)	2737.55	1.18872	5	10.4885	1.47713	5	6.5582	1.05744	5	21.0571	0.899098	5	8.95695	1.03612	5	6.85323	1.39751	5	11.4696	0.913042	5	5.65626	0.836616	5	11.8311	0	1.464e-08			High	5.51116
		ISSIQSIVPALEIANAHR	2	1	1	P10809	N-Term(iTRAQ8plex)	2223.26	1.02849	2	7.27623	0.969583	2	16.4387	0.888675	2	7.6462	0.942666	2	16.063	0.882272	2	0.833458	1.20047	2	15.806	0.925886	2	16.3272	0.962518	2	15.1887	0	2.893e-05			High	5.13289
		KISSIQSIVPALEIANAHR	3	1	1	P10809	N-Term(iTRAQ8plex); K1(iTRAQ8plex)	2655.56	1.12032	3	3.32978	1.12074	3	0.239655	0.885715	3	1.35749	0.905491	3	1.94487	1.25023	3	32.321	0.892632	3	13.3474	0.802589	3	8.24935	0.9885	3	5.03662	0	0.0001754			High	4.89898
		ALMLQGVDLLADAVAVTMGPK	5	1	1	P10809	N-Term(iTRAQ8plex); K21(iTRAQ8plex)	2721.54	0.988126	5	25.7286	0.855095	5	18.9063	0.989648	5	22.3815	0.98127	5	22.6521	1.12689	5	32.5176	0.875042	5	42.1089	0.723547	5	0.776144	1.02915	5	24.2252	0	3.995e-09			High	4.63847
		GVMLAVDAVIAELK	6	1	1	P10809	N-Term(iTRAQ8plex); K14(iTRAQ8plex)	2037.22	1.30775	6	7.24543	2.02644	6	24.0107	1.12076	6	27.0713	1.01463	6	56.0068	0.965566	6	50.9891	1.72986	6	35.2642	0.877035	6	21.9138	0.98418	6	122.339	0	3.251e-06			High	4.23686
		KPLVIIAEDVDGEALSTLVLNR	6	1	1	P10809	N-Term(iTRAQ8plex); K1(iTRAQ8plex)	2973.73	1.11048	6	11.2267	1.32071	6	13.0787	0.897183	6	8.31616	0.921545	6	4.30509	0.924945	6	32.2668	1.44346	6	24.7323	0.912547	6	10.1054	0.903502	6	14.0209	0	1.687e-07			High	4.11694
		TVIIEQSWGSPK	10	1	1	P10809	N-Term(iTRAQ8plex); K12(iTRAQ8plex)	1953.12	1.01559	10	5.91884	1.19896	10	10.7928	1.02819	10	9.52964	0.874543	10	7.58465	0.918819	10	16.3417	1.19877	10	22.6383	0.87188	10	10.6906	0.927746	10	30.406	0	0.001293			High	3.94439
		NAGVEGSLIVEK	10	1	1	P10809	N-Term(iTRAQ8plex); K12(iTRAQ8plex)	1824.06	0.949454	10	6.74545	1.12369	10	12.9855	1.14752	10	22.4712	0.992713	10	9.08444	0.899914	10	13.4214	0.938354	10	17.6367	0.981041	10	12.3981	1.03876	10	27.7711	0	0.0004012			High	3.61119
		VGGTSDVEVNEK	4	1	1	P10809	N-Term(iTRAQ8plex); K12(iTRAQ8plex)	1842	1.10948	4	2.87689	1.2648	4	2.203	0.999758	4	8.53348	0.896998	4	4.91448	0.935193	4	2.28048	1.30278	4	5.23339	0.928422	4	2.15484	0.865753	4	2.51175	0	6.126e-05			High	3.59307
		LVQDVANNTNEEAGDGTTTATVLAR	10	1	1	P10809	N-Term(iTRAQ8plex)	2864.45	1.24742	10	12.5688	1.25917	10	13.2612	0.997491	10	24.1421	0.946029	10	22.2568	1.11587	10	30.6214	1.35668	10	19.6632	0.879763	10	36.4431	1.08308	10	33.8777	0	3.281e-08			High	3.49537
		EIGNIISDAMK	4	1	1	P10809	N-Term(iTRAQ8plex); K11(iTRAQ8plex)	1799.02	1.18654	4	10.2508	1.44609	4	11.7339	0.863496	4	19.0779	0.881242	4	24.7438	0.818937	4	7.83351	1.80393	4	23.0122	0.854302	4	5.59358	0.846425	4	63.6627	0	0.000816			High	3.37046
		TLNDELEIIEGMK	11	1	1	P10809	N-Term(iTRAQ8plex); K13(iTRAQ8plex)	2113.16	1.05271	11	9.78348	1.37503	11	44.4172	1.02515	11	32.1444	0.88812	11	17.9488	0.92503	11	13.5016	1.20034	11	30.9528	0.932534	11	13.5926	1.05607	11	20.5563	0	4.592e-05			High	3.30597
		TALLDAAGVASLLTTAEVVVTEIPKEEK	3	1	1	P10809	N-Term(iTRAQ8plex); K25(iTRAQ8plex); K28(iTRAQ8plex)	3781.21	1.45516	3	51.9542	1.28006	3	47.952	0.904284	3	55.7948	1.02223	3	20.1213	1.04397	3	62.6095	1.87146	3	118.391	0.931611	3	8.05006	1.07161	3	131.868	0	4.62e-05			High	3.09974
		VGLQVVAVK	3	1	1	P10809	N-Term(iTRAQ8plex); K9(iTRAQ8plex)	1520.99	1.31832	3	3.05397	1.51772	3	2.38889	0.899641	3	4.31814	0.777948	3	8.98138	1.29986	3	27.5523	1.28478	3	27.0416	0.835195	3	11.017	0.683391	3	21.0941	0	0.0004397			High	3.0655
		TLNDELEIIEGMK	12	1	1	P10809	N-Term(iTRAQ8plex); M12(Oxidation); K13(iTRAQ8plex)	2129.16	1.01952	12	18.0677	1.22578	12	17.3211	1.10602	12	16.8965	0.959323	12	5.3983	0.96697	12	12.8662	1.14503	12	24.9047	0.910462	12	18.1974	1.03901	12	31.2911	0	0.0002654			High	3.01323
		CIPALDSLTPANEDQK	5	1	1	P10809	N-Term(iTRAQ8plex); C1(Methylthio); K16(iTRAQ8plex)	2369.22	1.02728	5	7.97741	1.21626	5	21.6465	0.87797	5	7.09263	0.824074	5	26.7152	0.857039	5	16.2743	1.1479	5	25.6252	0.84921	5	13.7734	0.703005	5	106.448	0	1.922e-05			High	2.99207
		AAVEEGIVLGGGCALLR	2	1	1	P10809	N-Term(iTRAQ8plex); C13(Methylthio)	1978.08	0.887627	2	1.47404	1.25279	2	21.5097	1.19522	2	10.2164	0.846831	2	9.62525	0.794037	2	47.411	1.06176	2	50.9065	0.715114	2	10.3487	1.10175	2	2.91037	0	4.811e-06			High	2.97885
		DMAIATGGAVFGEEGLTLNLEDVQPHDLGK	1	1	1	P10809	N-Term(iTRAQ8plex); M2(Oxidation); K30(iTRAQ8plex)	3721.91	1.22925	1		1.06365	1		0.933392	1		1.07871	1		1.31925	1		1.13481	1		1.01397	1		1.14803	1		0	1.267e-05			High	2.9608
		DMAIATGGAVFGEEGLTLNLEDVQPHDLGK	1	1	1	P10809	N-Term(iTRAQ8plex); K30(iTRAQ8plex)	3705.92	1.12031	1		1.49547	1		0.973557	1		0.729323	1		1.23181	1		1.03341	1		0.659745	1		0.826473	1		0	0.0005314			High	2.92369
		IMQSSSEVGYDAMAGDFVNMVEK	8	1	1	P10809	N-Term(iTRAQ8plex); K23(iTRAQ8plex)	3116.51	1.07004	8	6.11419	1.27414	8	11.8239	1.02265	8	23.8022	0.951127	8	11.6438	1.13259	8	31.0165	1.10247	8	27.9002	0.842068	8	15.5177	1.05275	8	31.8011	0	5.603e-05			High	2.89346
		VTDALNATR	4	1	1	P10809	N-Term(iTRAQ8plex)	1264.71	0.907758	4	4.8367	1.24019	4	3.501	1.37735	4	10.3862	1.02336	4	9.04146	0.79901	4	13.9451	1.06796	4	16.6012	0.931116	4	7.45074	1.15439	4	9.40556	0	0.0005942			High	2.88853
		TALLDAAGVASLLTTAEVVVTEIPK	2	1	1	P10809	N-Term(iTRAQ8plex); K25(iTRAQ8plex)	3090.8	0.88343	2	34.865	1.38359	2	18.5553	1.19346	2	53.7419	0.762029	2	1.89737	0.796523	2	35.764	1.04467	2	200.493	0.750742	2	72.5857	0.790187	2	73.6611	0	8.026e-07			High	2.86949
		LSDGVAVLK	9	1	1	P10809	N-Term(iTRAQ8plex); K9(iTRAQ8plex)	1509.94	1.07741	9	8.42048	1.24438	9	21.7365	1.00648	9	12.8463	0.904558	9	8.3882	0.866643	9	4.36944	1.34382	9	7.07494	0.845426	9	10.6281	1.00251	9	12.7343	0	0.002013			High	2.82555
		GYISPYFINTSK	9	1	1	P10809	N-Term(iTRAQ8plex); K12(iTRAQ8plex)	1998.11	1.0146	9	3.29632	1.30699	9	6.18729	1.17297	9	7.8623	0.950281	9	7.4426	0.839297	9	7.01444	1.20113	9	4.72176	0.947392	9	7.12633	0.942316	9	19.2039	0	5.475e-05			High	2.6366
		IGIEIIK	5	1	1	P10809	N-Term(iTRAQ8plex); K7(iTRAQ8plex)	1393.92	1.2465	5	17.9342	1.90534	5	39.6731	0.980518	5	18.5576	0.915651	5	36.0662	0.795159	5	14.4746	1.94949	5	73.2559	0.952423	5	7.56896	0.883157	5	97.6327	0	0.006056			High	2.61112
		VGEVIVTKDDAMLLK	1	1	1	P10809	N-Term(iTRAQ8plex); K8(iTRAQ8plex); M12(Oxidation); K15(iTRAQ8plex)	2559.5	0.867803	1		0.645258	1		1.32913	1		1.78754	1		2.0895	1		0.41879	1		0.920907	1		2.57803	1		0	0.007252			High	2.58168
		CEFQDAYVLLSEK	7	1	1	P10809	N-Term(iTRAQ8plex); C1(Methylthio); K13(iTRAQ8plex)	2199.12	1.06571	7	19.8919	1.57533	7	10.8651	1.18595	7	19.5673	0.808336	7	9.84335	0.833342	7	22.8623	1.46073	7	34.3842	0.734248	7	30.8872	0.850143	7	37.4424	0	0.0006357			High	2.57681
		IMQSSSEVGYDAMAGDFVNMVEK	22	1	1	P10809	N-Term(iTRAQ8plex); M20(Oxidation); K23(iTRAQ8plex)	3132.49	1.11213	15	8.58358	1.33778	15	10.2715	1.10105	15	27.2929	0.897066	15	20.9996	1.02447	15	11.1183	1.24534	15	28.3973	0.924036	15	19.5579	0.870232	15	31.3874	0	0.0001469			High	2.57279
		KGVITVK	1	1	1	P10809	N-Term(iTRAQ8plex); K1(iTRAQ8plex); K7(iTRAQ8plex)	1657.11	1.06125	1		1.19926	1		1.09498	1		0.968975	1		1.01887	1		1.09956	1		0.919756	1		1.02197	1		0	0.003929			High	2.2799
		GVMLAVDAVIAELKK	1	1	1	P10809	N-Term(iTRAQ8plex); K14(iTRAQ8plex); K15(iTRAQ8plex)	2469.51	0.807111	1		0.554588	1		1.2745	1		1.85482	1		1.78793	1		0.439571	1		0.954402	1		3.02032	1		0	0.003877			High	2.2263
		GVMLAVDAVIAELK	2	1	1	P10809	N-Term(iTRAQ8plex); M3(Oxidation); K14(iTRAQ8plex)	2053.22	0.987978	2	3.77999	0.950688	2	33.3451	0.925949	2	8.04588	0.962269	2	28.7869	0.924482	2	6.76102	1.07168	2	16.6128	0.939616	2	47.6831	1.02339	2	5.79592	0	0.002651			High	1.50268
		VGEVIVTK	3	1	1	P10809	N-Term(iTRAQ8plex); K8(iTRAQ8plex)	1452.92	1.09794	3	8.37583	1.25795	3	4.57712	1.05091	3	5.04972	0.920805	3	0.103571	0.893268	3	4.81092	1.54297	3	4.00652	0.889518	3	3.07007	0.963992	3	0.395111	0.001	0.01637			High	2.43007
		DGVTVAK	1	1	1	P10809	N-Term(iTRAQ8plex); K7(iTRAQ8plex)	1297.79	1.09831	1		1.20581	1		1.01825	1		0.927473	1		0.97684	1		1.23342	1		0.91322	1		0.943445	1		0.001	0.02569			High	2.33417
		EEKDPGMGAMGGMGGGMGGGMF	4	1	1	P10809	N-Term(iTRAQ8plex); K3(iTRAQ8plex)	2669.21	1.24834	4	5.92805	1.13558	4	16.715	0.850032	4	5.17045	0.936097	4	5.92531	0.983155	4	14.4127	1.59534	4	30.4892	1.05972	4	17.507	0.931075	4	15.3733	0.001	0.02775			High	1.90177
		TLNDELEIIEGMKFDR	1	1	1	P10809	N-Term(iTRAQ8plex); M12(Oxidation); K13(iTRAQ8plex)	2547.36	0.892248	1		0.694953	1		0.983805	1		1.26311	1		2.05549	1		0.471651	1		0.874494	1		1.65054	1		0.002	0.03413			High	1.28943
		TLNDELEIIEGMKFDR	1	1	1	P10809	N-Term(iTRAQ8plex); K13(iTRAQ8plex)	2531.35	0.571205	1		0.493967	1		0.722603	1		0.835593	1		1.09328	1		0.385635	1		0.894664	1		0.785799	1		0.004	0.05936			High	1.58612
	O75368	SH3 domain-binding glutamic acid-rich-like protein OS=Homo sapiens GN=SH3BGRL PE=1 SV=1 - [SH3L1_HUMAN]	70.18	1	6	6	17	1.0925	17	11.5291	1.02119	17	34.0124	0.933112	17	39.5965	0.907766	17	10.1095	0.982999	17	14.7635	1.24024	17	29.3529	0.929077	17	13.7114	0.947505	17	15.5245	24.4974	70.18	6	17	114	12.7664	5.24951
		Sequence	# PSMs	# Proteins	# Protein Groups	Protein Group Accessions	Modifications	MH+ [Da]	(114+116)/(113+115)	(114+116)/(113+115) Count	(114+116)/(113+115) Variability [%]	(117+119)/(113+115)	(117+119)/(113+115) Count	(117+119)/(113+115) Variability [%]	(118+121)/(114+116)	(118+121)/(114+116) Count	(118+121)/(114+116) Variability [%]	(118+121)/(117+119)	(118+121)/(117+119) Count	(118+121)/(117+119) Variability [%]	114/113	114/113 Count	114/113 Variability [%]	116/115	116/115 Count	116/115 Variability [%]	118/117	118/117 Count	118/117 Variability [%]	121/119	121/119 Count	121/119 Variability [%]	q-Value	PEP	A3	XCorr A3	A6	XCorr A6
		VYIASSSGSTAIK	3	1	1	O75368	N-Term(iTRAQ8plex); K13(iTRAQ8plex)	1892.09	1.04393	3	8.34643	0.992343	3	22.8018	0.811711	3	17.634	0.97751	3	6.06116	0.928565	3	10.8995	1.18505	3	32.9997	0.92456	3	3.02909	1.03455	3	13.0861	0	0.0002617			High	3.3825
		ENNAVYAFLGLTAPPGSK	1	1	1	O75368	N-Term(iTRAQ8plex); K18(iTRAQ8plex)	2457.35	1.11547	1		1.34839	1		0.976115	1		0.807499	1		1.05749	1		1.17598	1		1.00458	1		0.657683	1		0	2.629e-06			High	3.32011
		QQDVLGFLEANK	5	1	1	O75368	N-Term(iTRAQ8plex); K12(iTRAQ8plex)	1970.11	1.01102	5	13.1043	1.08292	5	36.7011	0.975682	5	53.9761	0.968248	5	10.2736	0.966511	5	15.3078	1.16562	5	24.4787	0.941817	5	13.5131	1.04412	5	30.2227	0	0.0001621			High	2.93987
		ENVPENSRPATGYPLPPQIFNESQYR	2	1	1	O75368	N-Term(iTRAQ8plex)	3307.66	1.18012	2	2.01955	0.900738	2	8.19596	0.670875	2	19.3416	0.878962	2	8.98077	1.03506	2	7.04154	1.37246	2	5.45857	0.876576	2	0.789579	0.880996	2	16.7878	0	2.75e-05			High	2.57872
		GDYDAFFEAR	4	1	1	O75368	N-Term(iTRAQ8plex)	1494.72	0.945843	4	22.5582	1.27824	4	9.7081	1.11748	4	26.3195	0.867424	4	3.49554	0.99089	4	18.8616	1.01538	4	52.2434	0.897716	4	24.7884	0.932955	4	13.534	0	0.003491			High	2.55337
		KQQDVLGFLEANK	2	1	1	O75368	N-Term(iTRAQ8plex); K1(iTRAQ8plex); K13(iTRAQ8plex)	2402.41	1.07315	2	9.13746	0.813336	2	34.7239	0.693403	2	46.2417	0.914905	2	1.16153	0.814721	2	8.8953	1.48107	2	17.5342	0.939039	2	1.58133	0.888429	2	0.375221	0	0.0002972			High	1.84483
	P08670	Vimentin OS=Homo sapiens GN=VIM PE=1 SV=4 - [VIME_HUMAN]	69.1	12	32	33	166	1.10382	164	13.4701	0.868479	164	46.356	0.729441	164	40.3466	0.955672	164	12.2662	0.942894	164	17.5064	1.25145	164	25.1746	0.981677	164	19.4948	0.951278	164	18.7366	317.543	69.1	33	166	466	53.6191	5.12256
		Sequence	# PSMs	# Proteins	# Protein Groups	Protein Group Accessions	Modifications	MH+ [Da]	(114+116)/(113+115)	(114+116)/(113+115) Count	(114+116)/(113+115) Variability [%]	(117+119)/(113+115)	(117+119)/(113+115) Count	(117+119)/(113+115) Variability [%]	(118+121)/(114+116)	(118+121)/(114+116) Count	(118+121)/(114+116) Variability [%]	(118+121)/(117+119)	(118+121)/(117+119) Count	(118+121)/(117+119) Variability [%]	114/113	114/113 Count	114/113 Variability [%]	116/115	116/115 Count	116/115 Variability [%]	118/117	118/117 Count	118/117 Variability [%]	121/119	121/119 Count	121/119 Variability [%]	q-Value	PEP	A3	XCorr A3	A6	XCorr A6
		KLHEEEIQELQAQIQEQHVQIDVDVSKPDLTAALR	1	1	1	P08670	N-Term(iTRAQ8plex); K1(iTRAQ8plex); K27(iTRAQ8plex)	4963.73	1.11887	1		0.547391	1		0.551396	1		1.12705	1		0.883607	1		1.43252	1		1.30531	1		0.958421	1		0	9.063e-06			High	4.0039
		EMEENFAVEAANYQDTIGR	9	1	1	P08670	N-Term(iTRAQ8plex)	2491.17	1.13245	9	14.5222	1.00949	9	55.4012	0.807263	9	27.5915	0.914768	9	12.4391	1.06975	9	17.4945	1.21022	9	16.7325	0.89547	9	35.3786	0.830245	9	54.8171	0	7.062e-09			High	3.88343
		LQDEIQNMKEEMAR	11	1	1	P08670	N-Term(iTRAQ8plex); K9(iTRAQ8plex)	2343.22	1.01778	11	17.5415	0.760969	11	35.2373	0.599581	11	55.269	0.97389	11	18.0387	1.12645	11	42.039	0.879439	11	15.0024	0.926743	11	13.9228	0.929662	11	22.1565	0	5.697e-05			High	3.88062
		ETNLDSLPLVDTHSK	7	1	1	P08670	N-Term(iTRAQ8plex); K15(iTRAQ8plex)	2277.24	1.1288	7	10.8426	1.10194	7	8.711	0.884964	7	20.7249	0.933315	7	16.6558	0.974002	7	7.45668	1.05974	7	23.2195	0.973876	7	17.9567	1.05237	7	27.9379	0	8.245e-07			High	3.81608
		EMEENFAVEAANYQDTIGR	6	1	1	P08670	N-Term(iTRAQ8plex); M2(Oxidation)	2507.16	0.921994	6	4.50334	1.16239	6	12.5618	1.24113	6	36.1336	1.09001	6	7.97327	0.817587	6	30.7236	1.05485	6	15.2895	1.02976	6	21.0216	1.06064	6	28.9463	0	4.153e-09			High	3.66443
		MALDIEIATYR	6	2	1	P08670	N-Term(iTRAQ8plex)	1599.87	1.09837	6	6.70254	0.917106	6	39.4377	0.81109	6	19.4643	0.933963	6	9.11812	0.993549	6	10.0556	1.22335	6	16.4081	1.01838	6	27.321	0.926565	6	9.1294	0	2.084e-06			High	3.61152
		KVESLQEEIAFLK	14	1	1	P08670	N-Term(iTRAQ8plex); K1(iTRAQ8plex); K13(iTRAQ8plex)	2446.46	1.22203	14	9.91476	0.825647	14	51.9401	0.648787	14	35.659	0.972048	14	8.74145	1.0012	14	19.8529	1.59103	14	12.1382	0.979941	14	17.3162	0.959284	14	14.8317	0	7.04e-05			High	3.5585
		QVQSLTCEVDALK	3	1	1	P08670	N-Term(iTRAQ8plex); C7(Methylthio); K13(iTRAQ8plex)	2088.13	1.25823	3	19.6691	1.35077	3	26.7911	0.931931	3	48.0696	0.868083	3	0.216838	0.947824	3	0.829048	1.6106	3	38.5901	0.766962	3	26.4579	1.20813	3	10.0278	0	4.652e-06			High	3.14137
		DNLAEDIMR	8	1	1	P08670	N-Term(iTRAQ8plex)	1380.71	1.18455	8	9.50114	0.880174	8	24.9854	0.753593	8	27.6098	0.922891	8	7.86699	0.888733	8	19.5493	1.451	8	46.3165	1.01078	8	4.06316	0.925827	8	11.5603	0	0.0002822			High	3.08784
		LGDLYEEEMR	10	1	1	P08670	N-Term(iTRAQ8plex)	1558.77	1.03587	10	7.07616	1.05385	10	23.8034	0.919987	10	21.1848	0.929421	10	13.8711	0.967389	10	20.5697	1.1049	10	10.9743	0.928131	10	10.1788	0.974803	10	10.0152	0	0.0001499			High	2.99493
		NLQEAEEWYK	10	2	1	P08670	N-Term(iTRAQ8plex); K10(iTRAQ8plex)	1918.01	1.08141	10	7.48833	0.846672	10	65.8608	0.673583	10	64.482	0.991267	10	9.05802	0.916269	10	6.91812	1.18247	10	4.76416	1.00856	10	15.295	0.939701	10	14.5546	0	0.0002021			High	2.98504
		ISLPLPNFSSLNLR	2	1	1	P08670	N-Term(iTRAQ8plex)	1875.09	0.998061	2	1.26237	0.875121	2	19.226	0.777818	2	12.4913	0.887089	2	5.35028	0.725229	2	24.5178	1.3956	2	28.2229	0.822504	2	13.9622	0.937706	2	23.2074	0	0.001527			High	2.9317
		LQEEMLQR	7	1	1	P08670	N-Term(iTRAQ8plex)	1350.73	1.18308	7	5.29736	1.14282	7	16.9216	0.850738	7	20.4048	0.929676	7	3.59699	0.943249	7	11.7159	1.73693	7	53.1701	0.948721	7	11.4819	0.909519	7	5.20101	0	0.001692			High	2.91457
		EKLQEEMLQR	3	1	1	P08670	N-Term(iTRAQ8plex); K2(iTRAQ8plex)	1912.08	0.998424	3	0.975737	0.486114	3	24.1023	0.478252	3	41.8934	0.981766	3	0.898661	1.01052	3	2.85463	0.986169	3	1.95564	0.986172	3	1.12296	0.973001	3	3.31618	0	0.0007607			High	2.91096
		EEAENTLQSFR	7	1	1	P08670	N-Term(iTRAQ8plex)	1627.82	1.33971	7	10.9971	0.959391	7	35.6839	0.619598	7	77.3923	0.961285	7	13.0065	0.90959	7	25.8472	1.4764	7	51.7514	0.929239	7	21.4667	1.09238	7	14.1972	0	0.0003583			High	2.91055
		QDVDNASLAR	19	1	1	P08670	N-Term(iTRAQ8plex)	1392.74	1.03912	19	10.9093	0.675579	19	15.6862	0.618565	19	14.8783	0.955591	19	12.5739	0.809181	19	14.6641	1.34666	19	13.2488	1.13854	19	5.80347	0.820962	19	23.4424	0	8.249e-05			High	2.8518
		FADLSEAANR	3	1	1	P08670	N-Term(iTRAQ8plex)	1397.73	1.00468	3	3.56039	0.734562	3	3.53485	0.670892	3	6.36767	0.957822	3	0.132248	0.751858	3	15.2247	1.41541	3	3.84113	1.03524	3	0.367238	0.920078	3	2.82771	0	0.0001292			High	2.80827
		LGDLYEEEMRELR	1	1	1	P08670	N-Term(iTRAQ8plex)	1957	0.546266	1		0.458077	1		0.773978	1		0.922985	1		1.01486	1		0.346578	1		0.993461	1		0.87072	1		0	0.0002055			High	2.64259
		SLYASSPGGVYATR	3	1	1	P08670	N-Term(iTRAQ8plex)	1732.91	1.07508	3	7.39198	0.802457	3	13.6321	0.881689	3	10.66	1.18123	3	20.5339	0.886499	3	23.1812	1.32686	3	41.2721	1.49365	3	10.8899	1.0277	3	10.2948	0	0.0006245			High	2.59507
		QQYESVAAK	2	1	1	P08670	N-Term(iTRAQ8plex); K9(iTRAQ8plex)	1631.91	1.08503	2	5.54152	0.766521	2	76.5713	0.681538	2	84.2875	0.964738	2	0.201552	0.966561	2	2.10715	1.20251	2	15.7509	1.01769	2	20.0444	0.940059	2	21.9866	0	0.007785			High	2.58032
		LQDEIQNMK	3	1	1	P08670	N-Term(iTRAQ8plex); K9(iTRAQ8plex)	1726.96	1.21796	3	3.84871	0.889448	3	14.5074	0.808364	3	31.4451	1.10693	3	4.79685	0.906479	3	4.00542	1.2486	3	15.6401	1.12174	3	2.90975	1.14637	3	13.4314	0	0.001574			High	2.52958
		VELQELNDR	6	2	1	P08670	N-Term(iTRAQ8plex)	1419.77	1.29148	6	15.4759	1.13576	6	34.4403	0.935715	6	20.5849	0.937598	6	1.54967	0.924487	6	8.00376	1.43743	6	18.0149	0.977436	6	8.05177	0.926827	6	8.56741	0	0.004543			High	2.20905
		FANYIDK	2	1	1	P08670	N-Term(iTRAQ8plex); K7(iTRAQ8plex)	1478.84	1.1276	2	4.089	0.839319	2	12.2457	0.651488	2	16.8109	0.875256	2	0.406453	0.860198	2	3.00046	1.52266	2	5.80841	0.87291	2	1.52814	0.877073	2	0.703632	0	0.008985			High	2.10394
		MALDIEIATYR	3	2	1	P08670	N-Term(iTRAQ8plex); M1(Oxidation)	1615.87	0.973427	3	11.6005	0.685636	3	54.5163	0.688443	3	28.2914	0.977413	3	8.88131	1.0481	3	10.9811	1.05581	3	14.2056	0.959902	3	23.7711	0.994	3	6.38201	0	0.007631			High	2.04553
		VEVERDNLAEDIMR	1	1	1	P08670	N-Term(iTRAQ8plex)	1993.03	0.698419	1		0.626766	1		1.01173	1		1.12739	1		1.04924	1		0.507474	1		1.26823	1		0.973136	1		0	0.001198			High	1.93496
		LLQDSVDFSLADAINTEFK	1	1	1	P08670	N-Term(iTRAQ8plex); K19(iTRAQ8plex)	2734.47	0.980293	1		1.23154	1		1.14613	1		0.912308	1		0.986895	1		0.973184	1		0.863552	1		0.962997	1		0	0.002115			High	1.86508
		TNEKVELQELNDR	3	2	1	P08670	N-Term(iTRAQ8plex); K4(iTRAQ8plex)	2196.21	1.07977	3	8.05987	1.08612	3	11.3048	0.896541	3	6.9278	0.910882	3	10.1678	1.01433	3	19.4327	1.10749	3	1.11225	0.864116	3	5.54314	0.995379	3	11.3854	0	0.003979			High	1.44696
		ILLAELEQLK	2	1	1	P08670	N-Term(iTRAQ8plex); K10(iTRAQ8plex)	1778.12	0.932696	2	30.2586	0.690897	2	78.84	0.678952	2	177.046	0.91657	2	20.2145	0.892233	2	28.2849	1.10533	2	116.511	0.849246	2	14.0049	0.996753	2	26.8569	0.001	0.01388			High	2.34252
		EYQDLLNVK	6	6	1	P08670	N-Term(iTRAQ8plex); K9(iTRAQ8plex)	1730	1.12379	6	7.61626	0.775867	6	62.6133	0.781272	6	20.4937	0.93928	6	6.41355	0.958503	6	11.0705	1.42337	6	6.82287	1.0256	6	39.9158	0.975428	6	16.7408	0.001	0.02074			High	2.12
		EKLQEEMLQREEAENTLQSFR	1	1	1	P08670	N-Term(iTRAQ8plex); K2(iTRAQ8plex)	3216.67	1.00114	1		0.538265	1		0.948518	1		1.76419	1		2.19126	1		0.481447	1		0.984511	1		2.61746	1		0.001	0.0164			High	1.6177
		QVDQLTNDK	1	1	1	P08670	N-Term(iTRAQ8plex); K9(iTRAQ8plex)	1668.93	1.18015	1		0.561456	1		0.474998	1		0.998416	1		0.944595	1		1.55376	1		1.04753	1		0.948542	1		0.002	0.03414			High	2.38768
		ILLAELEQLKGQGK	1	1	1	P08670	N-Term(iTRAQ8plex); K10(iTRAQ8plex); K14(iTRAQ8plex)	2452.52	0.900287	1		0.868686	1		0.923742	1		0.957346	1		1.10335	1		0.760754	1		0.83632	1		1.07954	1		0.003	0.05592			High	2.1781
		KLLEGEESR	1	5	1	P08670	N-Term(iTRAQ8plex); K1(iTRAQ8plex)	1668.97	1.02798	1		0.908543	1		0.772066	1		0.873564	1		1.13838	1		0.974227	1		0.827444	1		0.98272	1		0.004	0.06269			High	1.97427
		FLEQQNK	2	18	3	P02538;P13647;P08670	N-Term(iTRAQ8plex); K7(iTRAQ8plex)	1514.87																									0.004	0.0704			High	1.26235
		LQEEMLQREEAENTLQSFR	1	1	1	P08670	N-Term(iTRAQ8plex)	2655.34	0.65279	1		0.643233	1		0.975378	1		0.98987	1		0.887494	1		0.540915	1		0.91182	1		1.07892	1		0.009	0.126			High	1.03298
	P18669	Phosphoglycerate mutase 1 OS=Homo sapiens GN=PGAM1 PE=1 SV=2 - [PGAM1_HUMAN]	68.9	3	12	12	62	1.00491	62	12.4822	1.01817	62	39.2437	0.934235	62	24.5491	0.861038	62	16.8018	0.972952	62	19.7799	1.09879	62	23.3839	0.858814	62	18.8336	0.902561	62	29.9926	76.9099	68.9	12	62	254	28.7858	7.18115
		Sequence	# PSMs	# Proteins	# Protein Groups	Protein Group Accessions	Modifications	MH+ [Da]	(114+116)/(113+115)	(114+116)/(113+115) Count	(114+116)/(113+115) Variability [%]	(117+119)/(113+115)	(117+119)/(113+115) Count	(117+119)/(113+115) Variability [%]	(118+121)/(114+116)	(118+121)/(114+116) Count	(118+121)/(114+116) Variability [%]	(118+121)/(117+119)	(118+121)/(117+119) Count	(118+121)/(117+119) Variability [%]	114/113	114/113 Count	114/113 Variability [%]	116/115	116/115 Count	116/115 Variability [%]	118/117	118/117 Count	118/117 Variability [%]	121/119	121/119 Count	121/119 Variability [%]	q-Value	PEP	A3	XCorr A3	A6	XCorr A6
		VLIAAHGNSLR	6	2	1	P18669	N-Term(iTRAQ8plex)	1454.87	0.902192	6	2.74442	0.808306	6	13.4187	1.07919	6	5.95931	1.15969	6	12.1048	1.40742	6	13.9589	0.669297	6	22.6631	0.868041	6	1.9132	1.47407	6	27.8589	0	9.36e-05			High	4.35744
		NLKPIKPMQFLGDEETVR	6	1	1	P18669	N-Term(iTRAQ8plex); K3(iTRAQ8plex); K6(iTRAQ8plex)	3027.75	1.05106	6	12.3107	1.0338	6	42.1328	0.762747	6	20.7741	0.787466	6	15.0981	0.775749	6	15.2505	1.88859	6	31.4707	0.843804	6	8.96673	0.660462	6	53.2857	0	5.001e-06			High	3.61278
		ALPFWNEEIVPQIK	6	3	1	P18669	N-Term(iTRAQ8plex); K14(iTRAQ8plex)	2292.32	1.03332	6	14.1962	1.12395	6	7.78906	0.981893	6	6.14518	0.850546	6	3.89477	1.00149	6	7.7412	1.12929	6	30.1665	0.889855	6	17.6217	0.848417	6	11.7947	0	1.83e-05			High	3.57499
		HLEGLSEEAIMELNLPTGIPIVYELDK	2	1	1	P18669	N-Term(iTRAQ8plex); K27(iTRAQ8plex)	3631.97	0.928661	2	11.1011	1.02233	2	39.858	0.984384	2	5.68746	0.89419	2	33.9342	0.774716	2	23.3315	1.14253	2	4.16414	0.905552	2	30.8765	0.883903	2	36.6048	0	7.581e-06			High	3.01939
		HGESAWNLENR	3	1	1	P18669	N-Term(iTRAQ8plex)	1616.8	1.00434	3	13.824	0.919272	3	29.203	0.575384	3	13.1022	0.744448	3	3.53751	0.904802	3	23.7343	1.12955	3	56.0719	0.679977	3	11.7015	0.835412	3	9.2726	0	0.0002563			High	2.70418
		HYGGLTGLNK	4	3	1	P18669	N-Term(iTRAQ8plex); K10(iTRAQ8plex)	1667.96	0.974067	4	5.70849	0.943935	4	11.4316	0.897452	4	22.8654	0.945915	4	3.26892	1.0492	4	5.82481	0.928861	4	14.8801	0.908701	4	8.9498	1.07479	4	25.8927	0	0.0002816			High	2.65359
		YADLTEDQLPSCESLK	10	1	1	P18669	N-Term(iTRAQ8plex); C12(Methylthio); K16(iTRAQ8plex)	2466.23	1.1053	10	8.48248	1.31917	10	27.4655	0.976108	10	22.0991	0.819255	10	16.2062	0.99565	10	20.6813	1.14107	10	26.4673	0.779763	10	16.5681	0.99502	10	19.8127	0	2.269e-05			High	2.59754
		NLKPIKPMQFLGDEETVR	5	1	1	P18669	N-Term(iTRAQ8plex); K3(iTRAQ8plex); K6(iTRAQ8plex); M8(Oxidation)	3043.74	1.1242	5	8.39182	1.04972	5	29.4428	0.912783	5	17.5768	0.917252	5	3.46827	1.04688	5	3.17999	1.25166	5	26.5473	0.963538	5	11.26	0.893014	5	35.6318	0	0.001363			High	2.26646
		SYDVPPPPMEPDHPFYSNISK	8	2	1	P18669	N-Term(iTRAQ8plex); K21(iTRAQ8plex)	3025.52	1.00373	8	4.99301	0.778879	8	48.7996	0.606641	8	58.7058	0.819203	8	12.519	0.970881	8	12.2431	1.16135	8	7.70289	0.752434	8	15.2743	0.819249	8	14.5749	0	0.000167			High	2.1108
		KAMEAVAAQGK	2	2	1	P18669	N-Term(iTRAQ8plex); K1(iTRAQ8plex); K11(iTRAQ8plex)	2016.2	0.873426	2	10.2785	0.666687	2	48.5451	0.793422	2	63.7571	1.03946	2	22.9484	1.23279	2	40.5415	0.624304	2	20.5139	1.06227	2	13.7205	1.01822	2	31.0371	0	0.005698			High	2.10681
		FSGWYDADLSPAGHEEAK	4	1	1	P18669	N-Term(iTRAQ8plex); K18(iTRAQ8plex)	2588.28	1.02453	4	10.402	1.06197	4	26.6089	0.951196	4	25.7868	0.817441	4	11.4573	1.00048	4	43.9117	1.0503	4	10.7687	0.729377	4	7.92871	0.968239	4	19.5279	0	0.000274			High	2.10123
		TLWTVLDAIDQMWLPVVR	1	2	1	P18669	N-Term(iTRAQ8plex)	2460.37	0.449462	1		0.537828	1		1.02058	1		0.852894	1		0.419165	1		0.483155	1		1.04524	1		0.675628	1		0	7.378e-05			High	0.827112
		AMEAVAAQGK	4	2	1	P18669	N-Term(iTRAQ8plex); K10(iTRAQ8plex)	1583.9	1.02126	4	2.31987	0.83365	4	39.5914	0.767276	4	25.8823	0.933627	4	13.5783	0.907191	4	17.6142	1.14845	4	5.30387	0.978231	4	7.28555	0.903384	4	18.8291	0.001	0.02029			High	2.53322
		HLEGLSEEAIMELNLPTGIPIVYELDK	1	1	1	P18669	N-Term(iTRAQ8plex); M11(Oxidation); K27(iTRAQ8plex)	3648	0.964759	1		1.32116	1		1.26922	1		0.926827	1		0.77381	1		1.1855	1		1.04261	1		0.829486	1		0.003	0.04874			High	1.55085
	P21266	Glutathione S-transferase Mu 3 OS=Homo sapiens GN=GSTM3 PE=1 SV=3 - [GSTM3_HUMAN]	68.89	2	17	18	122	1.16078	109	26.8611	1.3473	109	43.1149	0.814585	109	44.6695	0.830509	109	24.034	0.835082	109	26.5723	1.6564	109	83.9658	0.892003	109	16.3481	0.894422	109	36.6431	220.863	68.89	18	122	225	26.5421	5.5415
		Sequence	# PSMs	# Proteins	# Protein Groups	Protein Group Accessions	Modifications	MH+ [Da]	(114+116)/(113+115)	(114+116)/(113+115) Count	(114+116)/(113+115) Variability [%]	(117+119)/(113+115)	(117+119)/(113+115) Count	(117+119)/(113+115) Variability [%]	(118+121)/(114+116)	(118+121)/(114+116) Count	(118+121)/(114+116) Variability [%]	(118+121)/(117+119)	(118+121)/(117+119) Count	(118+121)/(117+119) Variability [%]	114/113	114/113 Count	114/113 Variability [%]	116/115	116/115 Count	116/115 Variability [%]	118/117	118/117 Count	118/117 Variability [%]	121/119	121/119 Count	121/119 Variability [%]	q-Value	PEP	A3	XCorr A3	A6	XCorr A6
		LTFVDFLTYDILDQNR	7	1	1	P21266	N-Term(iTRAQ8plex)	2277.2	1.10652	7	5.48013	1.29	7	41.799	0.879388	7	22.6716	0.909907	7	14.2358	0.835209	7	23.5494	1.93277	7	42.0804	0.86293	7	13.4632	0.949222	7	10.2798	0	0.0002297			High	3.70262
		FKLDLDFPNLPYLLDGK	2	1	1	P21266	N-Term(iTRAQ8plex); K2(iTRAQ8plex); K17(iTRAQ8plex)	2920.69	1.19492	2	35.7972	0.868488	2	91.5292	0.605017	2	11.2404	0.832423	2	32.9239	0.804638	2	5.51011	1.55681	2	63.7618	1.09558	2	14.1362	0.588318	2	47.5166	0	1.613e-05			High	3.66269
		LKPQYLEELPGQLK	7	1	1	P21266	N-Term(iTRAQ8plex); K2(iTRAQ8plex); K14(iTRAQ8plex)	2568.54	1.31178	7	22.5846	1.34174	7	52.7899	0.653437	7	25.3482	0.931089	7	8.16293	0.976731	7	17.896	1.63634	7	54.5438	0.851025	7	19.2276	1.07297	7	8.22628	0	6.236e-06			High	3.60172
		LLLEFTDTSYEEKR	8	1	1	P21266	N-Term(iTRAQ8plex); K13(iTRAQ8plex)	2352.28	0.989418	8	22.6645	0.516008	8	35.8694	0.797084	8	14.6976	1.08598	8	36.7067	1.4029	8	61.9763	0.4334	8	16.6495	0.929043	8	5.10124	1.29121	8	65.3762	0	0.0001335			High	3.57273
		LDLDFPNLPYLLDGK	11	1	1	P21266	N-Term(iTRAQ8plex); K15(iTRAQ8plex)	2341.32	1.13569	11	58.2552	1.40612	11	28.8695	0.804498	11	61.4083	0.868204	11	25.8892	0.70289	11	61.6196	2.08883	11	135.314	0.924661	11	22.6916	0.795141	11	28.5145	0	0.0003488			High	3.31856
		ITQSNAILR	13	3	2	P28161;P21266	N-Term(iTRAQ8plex)	1319.79																									0	0.0002326			High	3.09768
		LLLEFTDTSYEEK	18	1	1	P21266	N-Term(iTRAQ8plex); K13(iTRAQ8plex)	2196.18	1.21563	18	31.7935	1.65776	18	23.9728	0.893284	18	64.7142	0.848079	18	16.4192	0.806313	18	29.3648	1.56522	18	79.6478	0.914791	18	15.4135	0.80393	18	47.0952	0	2.287e-05			High	2.97804
		VDIIENQVMDFR	10	1	1	P21266	N-Term(iTRAQ8plex)	1782.94	1.40009	10	26.5255	1.57959	10	38.2042	0.727087	10	28.064	0.741923	10	44.9569	0.597713	10	42.4725	2.78637	10	86.5963	0.898309	10	19.6894	0.486494	10	109.74	0	1.102e-05			High	2.83312
		YTCGEAPDYDR	5	1	1	P21266	N-Term(iTRAQ8plex); C3(Methylthio)	1639.7	0.990521	5	33.7258	1.84963	5	6.84266	1.52975	5	40.1943	0.81395	5	10.1368	0.715526	5	29.8606	1.01202	5	12.2197	0.827739	5	12.5534	0.942079	5	26.2035	0	0.0007864			High	2.71023
		SQWLDVK	3	1	1	P21266	N-Term(iTRAQ8plex); K7(iTRAQ8plex)	1483.86	1.01814	3	7.54621	1.16815	3	56.2679	1.45346	3	14.1199	0.977772	3	5.49154	0.829016	3	6.13127	1.22509	3	9.62465	0.96744	3	3.85019	1.04261	3	4.88315	0	0.009756			High	2.7006
		FSWFAGEK	6	1	1	P21266	N-Term(iTRAQ8plex); K8(iTRAQ8plex)	1579.87	1.52173	6	21.0077	1.30073	6	43.8061	0.640336	6	16.9782	0.784112	6	30.8268	0.688796	6	45.1854	3.25426	6	70.7792	0.966922	6	5.34199	0.569551	6	89.0873	0	0.001554			High	2.56936
		QFSMFLGK	4	1	1	P21266	N-Term(iTRAQ8plex); K8(iTRAQ8plex)	1565.89	1.23255	4	2.49303	1.29348	4	16.3802	0.739448	4	14.2376	0.704615	4	14.6701	0.622763	4	17.6436	2.23183	4	20.031	0.879626	4	10.4758	0.532959	4	23.812	0	0.001993			High	2.52287
		IAAYLQSDQFCK	3	1	1	P21266	N-Term(iTRAQ8plex); C11(Methylthio); K12(iTRAQ8plex)	2041.06	0.998174	3	5.66108	1.28584	3	20.2214	0.930157	3	35.7742	0.722065	3	26.1023	0.448805	3	10.3396	2.35574	3	2.57779	0.828347	3	14.599	0.509285	3	39.143	0	0.002763			High	2.5195
		IRVDIIENQVMDFR	1	1	1	P21266	N-Term(iTRAQ8plex)	2052.11	1.14402	1		1.13881	1		0.835345	1		0.83917	1		1.13751	1		1.15074	1		0.815067	1		0.868452	1		0	0.002224			High	2.47204
		CLDEFPNLK	10	1	1	P21266	N-Term(iTRAQ8plex); C1(Methylthio); K9(iTRAQ8plex)	1732.91	0.845545	10	40.081	1.19229	10	50.8491	1.11538	10	63.8503	0.734517	10	11.7166	0.882297	10	19.0607	0.863593	10	37.9706	0.529222	10	41.1492	1.02914	10	26.786	0	0.01002			High	2.39445
		VDIIENQVMDFR	7	1	1	P21266	N-Term(iTRAQ8plex); M9(Oxidation)	1798.93	1.29795	7	16.6737	1.23577	7	40.4079	0.792044	7	7.1279	0.770032	7	43.0913	0.733596	7	26.159	2.44551	7	55.5904	0.93894	7	20.4193	0.642602	7	59.7646	0	0.0006157			High	1.88341
		RYTCGEAPDYDR	1	1	1	P21266	N-Term(iTRAQ8plex); C4(Methylthio)	1795.8	0.935075	1		1.20135	1		1.0022	1		0.780066	1		1.00675	1		0.899624	1		0.663656	1		0.964853	1		0.001	0.02423			High	1.28247
		FEALEK	5	1	1	P21266	N-Term(iTRAQ8plex); K6(iTRAQ8plex)	1344.8	0.825914	5	24.4779	1.738	5	19.7837	1.77631	5	49.0903	0.788159	5	17.8504	0.856418	5	2.9007	0.813277	5	41.1164	0.742375	5	26.5451	1.0439	5	9.12804	0.003	0.05732			High	2.31057
		MAQWGNKPVC	1	1	1	P21266	N-Term(iTRAQ8plex); K7(iTRAQ8plex); C10(Methylthio)	1787.92	1.18565	1		0.855709	1		0.625351	1		0.866473	1		0.812128	1		1.83265	1		0.723881	1		1.02224	1		0.007	0.101			High	1.94097
	P00558	Phosphoglycerate kinase 1 OS=Homo sapiens GN=PGK1 PE=1 SV=3 - [PGK1_HUMAN]	68.11	2	26	26	147	1.1281	147	12.1182	1.28307	147	44.5884	0.944835	147	18.9624	0.820186	147	23.176	0.836651	147	30.3703	1.48798	147	47.4961	0.935288	147	12.0251	0.749369	147	57.6063	226.252	68.11	26	147	417	44.5861	8.104
		Sequence	# PSMs	# Proteins	# Protein Groups	Protein Group Accessions	Modifications	MH+ [Da]	(114+116)/(113+115)	(114+116)/(113+115) Count	(114+116)/(113+115) Variability [%]	(117+119)/(113+115)	(117+119)/(113+115) Count	(117+119)/(113+115) Variability [%]	(118+121)/(114+116)	(118+121)/(114+116) Count	(118+121)/(114+116) Variability [%]	(118+121)/(117+119)	(118+121)/(117+119) Count	(118+121)/(117+119) Variability [%]	114/113	114/113 Count	114/113 Variability [%]	116/115	116/115 Count	116/115 Variability [%]	118/117	118/117 Count	118/117 Variability [%]	121/119	121/119 Count	121/119 Variability [%]	q-Value	PEP	A3	XCorr A3	A6	XCorr A6
		LGDVYVNDAFGTAHR	8	2	1	P00558	N-Term(iTRAQ8plex)	1938.99	1.04406	8	4.50836	0.976023	8	39.8752	0.740746	8	31.9971	0.894429	8	8.43804	0.945663	8	15.2443	1.22431	8	13.7197	0.904209	8	10.8519	0.812124	8	20.0721	0	7.68e-06			High	4.32175
		VLNNMEIGTSLFDEEGAK	8	1	1	P00558	N-Term(iTRAQ8plex); K18(iTRAQ8plex)	2575.35	1.0662	8	17.2352	1.29461	8	37.3258	0.88387	8	60.0186	0.91097	8	17.0493	0.853696	8	13.1493	1.96907	8	54.5362	0.962376	8	15.0739	0.916756	8	35.1252	0	1.093e-06			High	3.8154
		SVVLMSHLGRPDGVPMPDKYSLEPVAVELK	3	1	1	P00558	N-Term(iTRAQ8plex); K19(iTRAQ8plex); K30(iTRAQ8plex)	4176.32	1.00898	3	14.1858	0.665222	3	0.047756	0.831295	3	24.7657	1.0699	3	2.72738	1.08875	3	1.74156	1.05277	3	8.69504	1.06002	3	8.058	1.05878	3	3.34031	0	2.5e-05			High	3.68193
		YSLEPVAVELK	5	1	1	P00558	N-Term(iTRAQ8plex); K11(iTRAQ8plex)	1856.1	1.38105	5	25.2711	1.20948	5	16.8665	0.754121	5	22.2321	0.890488	5	20.1891	1.16674	5	20.3209	2.0999	5	38.889	0.875815	5	18.3354	0.905843	5	44.212	0	8.719e-05			High	3.61772
		VSHVSTGGGASLELLEGK	4	2	1	P00558	N-Term(iTRAQ8plex); K18(iTRAQ8plex)	2349.32	1.06098	4	8.82361	0.754795	4	8.06348	0.582425	4	5.81247	0.834158	4	4.10509	1.1168	4	8.3574	1.05827	4	14.7255	0.936935	4	7.77872	0.77499	4	5.80731	0	5.22e-07			High	3.52483
		SVVLMSHLGRPDGVPMPDK	1	1	1	P00558	N-Term(iTRAQ8plex); K19(iTRAQ8plex)	2643.46	1.30568	1		1.04502	1		0.75788	1		0.946923	1		1.05054	1		1.70464	1		1.01051	1		0.901745	1		0	0.0004093			High	3.51601
		AHSSMVGVNLPQK	1	1	1	P00558	N-Term(iTRAQ8plex); K13(iTRAQ8plex)	1976.13	1.32434	1		0.607797	1		0.476104	1		1.03739	1		0.957555	1		1.97656	1		1.11892	1		0.978011	1		0	2.744e-05			High	3.44186
		TGQATVASGIPAGWMGLDCGPESSK	6	1	1	P00558	N-Term(iTRAQ8plex); C19(Methylthio); K25(iTRAQ8plex)	3074.51	0.986629	6	12.0631	1.27746	6	9.86068	0.951239	6	6.05798	0.779465	6	8.75281	0.521054	6	37.0932	2.0506	6	53.0061	0.852679	6	15.6748	0.643574	6	54.2519	0	5.238e-06			High	3.17394
		ALESPERPFLAILGGAK	8	1	1	P00558	N-Term(iTRAQ8plex); K17(iTRAQ8plex)	2377.4	1.2339	8	6.95669	1.16362	8	46.5932	0.913211	8	25.5234	0.775362	8	8.70089	0.738182	8	42.8276	1.87496	8	25.4687	0.908643	8	16.677	0.705979	8	51.9421	0	0.0004253			High	2.98178
		ACANPAAGSVILLENLR	1	1	1	P00558	N-Term(iTRAQ8plex); C2(Methylthio)	2062.1	1.07075	1		1.57124	1		1.05765	1		0.720757	1		0.862928	1		1.32196	1		1.40702	1		0.338834	1		0	0.0008067			High	2.95908
		QIVWNGPVGVFEWEAFAR	2	1	1	P00558	N-Term(iTRAQ8plex)	2409.27	0.922319	2	3.76114	1.67928	2	14.8155	1.24892	2	26.2354	0.685953	2	7.31487	0.789985	2	17.4576	1.04976	2	7.97493	0.785977	2	12.2002	0.572487	2	34.2008	0	1.869e-05			High	2.74873
		ITLPVDFVTADKFDENAK	8	1	1	P00558	N-Term(iTRAQ8plex); K12(iTRAQ8plex); K18(iTRAQ8plex)	2935.66	1.09896	8	16.566	0.984568	8	20.488	0.881308	8	5.91783	0.948718	8	5.74048	1.03906	8	14.0516	1.07688	8	17.3819	0.978988	8	24.0809	0.849502	8	12.6788	0	8.63e-05			High	2.74318
		FHVEEEGK	46	2	1	P00558	N-Term(iTRAQ8plex); K8(iTRAQ8plex)	1582.87	1.1799	46	7.29567	1.80311	46	10.9127	1.00845	46	5.37155	0.671286	46	5.82071	0.684135	46	6.31489	2.13668	46	15.2918	0.95698	46	7.09285	0.391258	46	11.7784	0	0.00267			High	2.6821
		ALMDEVVK	11	1	1	P00558	N-Term(iTRAQ8plex); K8(iTRAQ8plex)	1512.89	1.10173	11	8.7932	0.98679	11	13.2386	0.91967	11	9.71532	1.00664	11	12.4274	1.06291	11	11.701	1.21958	11	14.7074	0.951393	11	11.9185	1.07524	11	16.5697	0	0.0001447			High	2.57959
		VLPGVDALSNI	2	1	1	P00558	N-Term(iTRAQ8plex)	1401.82	1.0116	2	14.4133	1.07543	2	21.0953	0.889405	2	23.0866	0.836619	2	16.3688	0.867713	2	18.2924	1.15161	2	11.7753	0.771593	2	4.02931	0.933837	2	48.6932	0	0.002994			High	2.50161
		VLNNMEIGTSLFDEEGAK	10	1	1	P00558	N-Term(iTRAQ8plex); M5(Oxidation); K18(iTRAQ8plex)	2591.35	1.07345	10	4.2676	1.45597	10	14.0273	1.10862	10	34.8809	0.882806	10	14.0402	0.979258	10	8.10863	1.23538	10	13.3911	0.946139	10	19.912	0.768418	10	26.5264	0	0.0009488			High	2.32081
		TGQATVASGIPAGWMGLDCGPESSK	1	1	1	P00558	N-Term(iTRAQ8plex); M15(Oxidation); C19(Methylthio); K25(iTRAQ8plex)	3090.51	1.08736	1		0.716342	1		0.74662	1		1.13332	1		0.869289	1		1.45615	1		1.43167	1		0.91665	1		0	5.554e-05			High	1.97794
		VDFNVPMKNNQITNNQR	1	1	1	P00558	N-Term(iTRAQ8plex); K8(iTRAQ8plex)	2640.4	0.752879	1		0.634987	1		1.09393	1		1.29703	1		1.28474	1		0.496346	1		0.84699	1		1.85678	1		0	0.0008062			High	1.90153
		LTLDKLDVK	3	1	1	P00558	N-Term(iTRAQ8plex); K5(iTRAQ8plex); K9(iTRAQ8plex)	1957.25	0.814247	3	6.64258	0.442892	3	47.2755	0.519465	3	32.7869	1.04226	3	3.27082	0.937715	3	10.0135	0.764007	3	20.9003	0.944289	3	6.8854	1.08264	3	10.1049	0.001	0.01171			High	2.56474
		DCVGPEVEK	3	1	1	P00558	N-Term(iTRAQ8plex); C2(Methylthio); K9(iTRAQ8plex)	1629.84	1.17268	3	5.35277	0.730843	3	10.5064	0.585913	3	19.055	0.888299	3	10.1479	0.915743	3	1.2375	1.6404	3	7.19369	0.889937	3	26.0394	0.905017	3	3.01274	0.001	0.02891			High	2.50711
		KELNYFAK	1	1	1	P00558	N-Term(iTRAQ8plex); K1(iTRAQ8plex); K8(iTRAQ8plex)	1925.15	1.11635	1		1.42273	1		0.993866	1		0.779839	1		0.724731	1		1.72711	1		0.788937	1		0.763963	1		0.001	0.01183			High	2.164
		ITLPVDFVTADK	2	1	1	P00558	N-Term(iTRAQ8plex); K12(iTRAQ8plex)	1927.13	1.21702	2	25.6326	1.18213	2	22.3093	0.768358	2	15.2913	0.791041	2	18.5465	0.616115	2	99.7069	2.55644	2	37.2315	0.850486	2	4.58499	0.689246	2	42.5417	0.001	0.01284			High	2.12318
		SVVLMSHLGRPDGVPMPDK	1	1	1	P00558	N-Term(iTRAQ8plex); M5(Oxidation); K19(iTRAQ8plex)	2659.47	0.966483	1		1.07869	1		0.898284	1		0.804841	1		0.707518	1		1.3043	1		0.864612	1		0.74348	1		0.002	0.04245			High	2.66733
		AAVPSIK	3	1	1	P00558	N-Term(iTRAQ8plex); K7(iTRAQ8plex)	1293.83	1.0465	3	8.0161	0.601925	3	18.3094	0.533489	3	48.4182	0.878779	3	4.02232	0.931783	3	6.58425	1.37718	3	2.19264	0.882528	3	16.1903	0.849844	3	4.37381	0.002	0.03539			High	2.43703
		DVLFLK	1	2	1	P00558	N-Term(iTRAQ8plex); K6(iTRAQ8plex)	1342.85	1.25653	1		0.567533	1		0.450875	1		0.998247	1		0.824346	1		2.16103	1		1.15981	1		0.88568	1		0.004	0.06266			High	2.32985
		VDFNVPMK	2	2	1	P00558	N-Term(iTRAQ8plex); K8(iTRAQ8plex)	1557.88	1.13663	2	7.01988	0.712038	2	36.2904	0.625092	2	39.9988	0.997836	2	3.66211	0.981138	2	7.20808	1.29308	2	14.5496	1.02348	2	18.6113	1.00984	2	12.9779	0.004	0.06438			High	2.16576
		ELNYFAK	2	1	1	P00558	N-Term(iTRAQ8plex); K7(iTRAQ8plex)	1492.85	1.07195	2	13.6496	0.80091	2	61.3468	0.673618	2	38.6269	0.901578	2	5.64389	0.950924	2	16.8772	1.19001	2	7.16142	0.851273	2	26.5093	1.00415	2	22.1222	0.005	0.0774			High	2.06198
		SLLGKDVLFLK	2	2	1	P00558	N-Term(iTRAQ8plex); K5(iTRAQ8plex); K11(iTRAQ8plex)	2145.36	0.615844	2	8.93946	0.453291	2	11.3773	1.1682	2	2.10208	1.58713	2	18.3113	1.49189	2	18.4856	0.322616	2	4.67319	0.897441	2	6.21377	2.38567	2	31.9859	0.006	0.09401			High	1.61422
		YAEAVTR	1	1	1	P00558	N-Term(iTRAQ8plex)	1113.62	0.912565	1		0.659364	1		0.6792	1		0.940018	1		0.824611	1		1.01828	1		0.951446	1		0.92945	1		0.008	0.1132			High	1.85181
	P62937	Peptidyl-prolyl cis-trans isomerase A OS=Homo sapiens GN=PPIA PE=1 SV=2 - [PPIA_HUMAN]	67.88	6	13	14	131	1.02131	128	16.2634	1.09068	128	34.579	0.835241	128	41.2148	0.869535	128	16.2214	0.909764	128	20.6796	1.1854	128	72.4332	0.864005	128	16.5122	0.908965	128	24.7465	244.832	67.88	14	131	165	18.0009	7.81104
		Sequence	# PSMs	# Proteins	# Protein Groups	Protein Group Accessions	Modifications	MH+ [Da]	(114+116)/(113+115)	(114+116)/(113+115) Count	(114+116)/(113+115) Variability [%]	(117+119)/(113+115)	(117+119)/(113+115) Count	(117+119)/(113+115) Variability [%]	(118+121)/(114+116)	(118+121)/(114+116) Count	(118+121)/(114+116) Variability [%]	(118+121)/(117+119)	(118+121)/(117+119) Count	(118+121)/(117+119) Variability [%]	114/113	114/113 Count	114/113 Variability [%]	116/115	116/115 Count	116/115 Variability [%]	118/117	118/117 Count	118/117 Variability [%]	121/119	121/119 Count	121/119 Variability [%]	q-Value	PEP	A3	XCorr A3	A6	XCorr A6
		SIYGEKFEDENFILK	18	1	1	P62937	N-Term(iTRAQ8plex); K6(iTRAQ8plex); K15(iTRAQ8plex)	2744.51	0.953243	18	8.02985	0.696517	18	50.6716	0.589257	18	35.1693	1.00855	18	9.00491	1.05094	18	28.6738	0.825609	18	21.5815	0.905371	18	25.2826	0.946326	18	19.0074	0	0.002971			High	3.48829
		VKEGMNIVEAMER	5	1	1	P62937	N-Term(iTRAQ8plex); K2(iTRAQ8plex)	2114.15	0.729866	5	22.8189	0.478545	5	2.09169	0.730246	5	23.1971	1.1987	5	39.8845	0.967069	5	29.9419	0.451837	5	50.556	1.14469	5	35.1134	0.99252	5	67.7203	0	0.000879			High	3.43311
		VSFELFADKVPK	4	1	1	P62937	N-Term(iTRAQ8plex); K9(iTRAQ8plex); K12(iTRAQ8plex)	2292.36	1.00638	4	14.0899	0.709638	4	22.3184	0.742715	4	56.8768	1.09486	4	34.1422	1.56805	4	44.7867	0.426446	4	49.2076	0.98251	4	20.3674	1.06557	4	32.8293	0	0.003975			High	3.27019
		EGMNIVEAMER	23	1	1	P62937	N-Term(iTRAQ8plex)	1582.78	0.988249	23	18.2378	1.11822	23	28.648	1.01133	23	17.2015	0.87403	23	12.9195	0.902413	23	25.8029	1.0727	23	24.2507	0.86664	23	16.5376	0.904704	23	25.4204	0	4.69e-05			High	3.22862
		VSFELFADK	13	1	1	P62937	N-Term(iTRAQ8plex); K9(iTRAQ8plex)	1663.95	1.44459	13	39.6297	1.22044	13	17.948	0.727739	13	16.3366	0.911933	13	18.3552	0.909689	13	9.78774	3.01657	13	69.19	0.90213	13	10.6462	0.943896	13	25.6128	0	2.648e-05			High	3.08609
		KITIADCGQLE	6	1	1	P62937	N-Term(iTRAQ8plex); K1(iTRAQ8plex); C7(Methylthio)	1845	1.24553	6	13.3963	0.794285	6	36.0888	0.641443	6	64.8862	0.940585	6	7.22669	1.02409	6	10.9772	1.83698	6	16.8634	0.856875	6	4.05444	1.02528	6	19.839	0	0.0006319			High	2.9655
		FEDENFILK	22	1	1	P62937	N-Term(iTRAQ8plex); K9(iTRAQ8plex)	1762.98	1.11679	22	21.6173	1.19388	22	10.0484	0.807548	22	33.2782	0.840933	22	9.78464	0.83456	22	21.5439	2.92076	22	163.186	0.866723	22	19.0436	0.909423	22	24.6346	0	0.008925			High	2.67323
		IIPGFMCQGGDFTR	4	2	1	P62937	N-Term(iTRAQ8plex); C7(Methylthio)	1891.9	1.03898	4	9.064	1.1558	4	17.6097	0.803312	4	2.01107	0.77048	4	14.9829	0.662164	4	5.73548	1.75282	4	10.5492	0.794482	4	14.7921	0.723045	4	34.2896	0	0.0009948			High	2.18397
		EGMNIVEAMER	10	1	1	P62937	N-Term(iTRAQ8plex); M3(Oxidation)	1598.78	1.0663	10	9.85851	1.37522	10	21.216	1.02504	10	25.4174	0.791999	10	24.1427	0.819548	10	34.4241	1.12542	10	32.8057	0.823057	10	12.8662	0.720898	10	52.7801	0	0.005344			High	2.01717
		TEWLDGK	9	4	1	P62937	N-Term(iTRAQ8plex); K7(iTRAQ8plex)	1456.82	1.0119	9	7.13551	1.14892	9	18.7624	1.09634	9	20.0445	0.86446	9	12.7858	0.927378	9	11.9597	1.09485	9	29.1539	0.816194	9	13.5195	1.06281	9	19.2182	0.001	0.01822			High	2.62349
		ALSTGEK	3	4	1	P62937	N-Term(iTRAQ8plex); K7(iTRAQ8plex)	1313.78	1.01812	3	13.2558	0.609253	3	17.3521	0.542341	3	18.4938	0.906303	3	3.58668	0.968128	3	9.19976	1.06943	3	25.6837	0.909571	3	5.02143	0.90313	3	0.994102	0.001	0.02843			High	2.34879
		ITIADCGQLE	6	1	1	P62937	N-Term(iTRAQ8plex); C6(Methylthio)	1412.71	0.998106	6	11.0162	1.28537	6	21.4474	0.956776	6	36.247	0.791616	6	9.57472	0.903134	6	20.5431	1.40768	6	35.173	0.845235	6	8.28194	0.733023	6	33.292	0.001	0.01233			High	2.31045
		VKEGMNIVEAMER	2	1	1	P62937	N-Term(iTRAQ8plex); K2(iTRAQ8plex); M5(Oxidation)	2130.14	0.649123	2	10.3733	0.384528	2	16.9829	0.590692	2	12.2843	0.99715	2	5.72632	0.937809	2	7.39969	0.483431	2	23.4718	1.02758	2	12.4423	0.973843	2	0.195836	0.001	0.01793			High	2.24081
		HTGPGILSMANAGPNTNGSQFFICTAK	1	1	1	P62937	N-Term(iTRAQ8plex); C24(Methylthio); K27(iTRAQ8plex)	3388.68	0.838214	1		0.639733	1		0.688279	1		0.90182	1		0.942593	1		0.754105	1		0.910094	1		0.894606	1		0.001	0.01715			High	2.22223
		HVVFGK	3	4	2	P62937;P23284	N-Term(iTRAQ8plex); K6(iTRAQ8plex)	1294.8																									0.007	0.112			High	2.49549
		SIYGEK	2	4	1	P62937	N-Term(iTRAQ8plex); K6(iTRAQ8plex)	1304.76	1.17625	2	52.2101	1.08078	2	6.14141	0.824841	2	44.4068	0.897704	2	0.537237	0.892345	2	0.787003	2.03938	2	221.622	0.819877	2	2.31164	1.03269	2	10.2171	0.008	0.1241			High	2.25744
	O60814	Histone H2B type 1-K OS=Homo sapiens GN=HIST1H2BK PE=1 SV=3 - [H2B1K_HUMAN]	67.46	10	3	14	530	1.00107	77	10.4708	1.14514	77	50.5491	1.10785	77	38.2003	0.886921	77	16.1286	0.933846	77	15.0656	1.07152	77	21.0914	0.855	77	13.0466	0.941387	77	29.5369	768.946	67.46	14	530	126	13.8816	10.3159
		Sequence	# PSMs	# Proteins	# Protein Groups	Protein Group Accessions	Modifications	MH+ [Da]	(114+116)/(113+115)	(114+116)/(113+115) Count	(114+116)/(113+115) Variability [%]	(117+119)/(113+115)	(117+119)/(113+115) Count	(117+119)/(113+115) Variability [%]	(118+121)/(114+116)	(118+121)/(114+116) Count	(118+121)/(114+116) Variability [%]	(118+121)/(117+119)	(118+121)/(117+119) Count	(118+121)/(117+119) Variability [%]	114/113	114/113 Count	114/113 Variability [%]	116/115	116/115 Count	116/115 Variability [%]	118/117	118/117 Count	118/117 Variability [%]	121/119	121/119 Count	121/119 Variability [%]	q-Value	PEP	A3	XCorr A3	A6	XCorr A6
		AMGIMNSFVNDIFER	37	14	2	P06899;O60814	N-Term(iTRAQ8plex); M2(Oxidation); M5(Oxidation)	2080.01																									0	3.396e-07			High	4.51855
		AMGIMNSFVNDIFER	116	14	2	P06899;O60814	N-Term(iTRAQ8plex)	2048.02																									0	7.202e-09			High	4.50741
		AMGIMNSFVNDIFER	74	14	2	P06899;O60814	N-Term(iTRAQ8plex); M2(Oxidation)	2064.02																									0	9.482e-09			High	4.35829
		LLLPGELAK	158	15	2	P06899;O60814	N-Term(iTRAQ8plex); K9(iTRAQ8plex)	1562.01																									0	0.0002372			High	3.60284
		LLLPGELAKHAVSEGTK	3	15	2	P06899;O60814	N-Term(iTRAQ8plex); K9(iTRAQ8plex); K17(iTRAQ8plex)	2675.6																									0	0.002032			High	3.54842
		QVHPDTGISSK	17	15	2	P06899;O60814	N-Term(iTRAQ8plex); K11(iTRAQ8plex)	1777.01																									0	8.616e-06			High	3.43404
		ESYSVYVYK	47	9	1	O60814	N-Term(iTRAQ8plex); K9(iTRAQ8plex)	1745.95	0.982324	47	11.6262	1.25774	47	36.8273	1.15146	47	26.8534	0.837314	47	15.8308	0.920557	47	12.9095	1.062	47	15.4307	0.855	47	12.8904	0.886279	47	29.6934	0	0.01043			High	3.30984
		KESYSVYVYK	29	9	1	O60814	N-Term(iTRAQ8plex); K1(iTRAQ8plex); K10(iTRAQ8plex)	2178.25	1.03742	29	13.6536	0.982288	29	38.6681	0.934536	29	48.5783	0.934094	29	11.1969	0.971959	29	17.6959	1.13316	29	25.6135	0.847334	29	13.0473	1.0058	29	22.3008	0	0.0009857			High	3.30538
		STITSREIQTAVR	3	13	2	P06899;O60814	N-Term(iTRAQ8plex)	1766.01																									0	2.07e-06			High	3.12054
		LAHYNKR	12	15	2	P06899;O60814	N-Term(iTRAQ8plex); K6(iTRAQ8plex)	1509.9																									0	0.009232			High	2.86455
		VLKQVHPDTGISSK	3	15	2	P06899;O60814	N-Term(iTRAQ8plex); K3(iTRAQ8plex); K14(iTRAQ8plex)	2421.44																									0	0.001977			High	2.79366
		AMGIMNSFVNDIFERIAGEASR	1	12	2	P06899;O60814	N-Term(iTRAQ8plex)	2732.37																									0	1.101e-05			High	2.06579
		HAVSEGTK	1	15	2	P06899;O60814	N-Term(iTRAQ8plex); K8(iTRAQ8plex)	1436.83																									0	0.01149			High	1.6432
		LAHYNK	24	15	2	P06899;O60814	N-Term(iTRAQ8plex); K6(iTRAQ8plex)	1353.81																									0.001	0.02274			High	2.75484
		SRKESYSVYVYK	1	9	1	O60814	N-Term(iTRAQ8plex); K3(iTRAQ8plex); K12(iTRAQ8plex)	2421.38	0.779385	1		0.634012	1		1.44133	1		1.77182	1		1.56392	1		0.437287	1		0.890515	1		2.66569	1		0.003	0.05452			High	2.50091
		EIQTAVR	4	14	2	P06899;O60814	N-Term(iTRAQ8plex)	1120.66																									0.004	0.07007			High	2.3555
	P04075	Fructose-bisphosphate aldolase A OS=Homo sapiens GN=ALDOA PE=1 SV=2 - [ALDOA_HUMAN]	67.03	2	17	20	112	1.0337	105	10.3188	1.13251	105	24.7375	0.914546	105	29.1523	0.865977	105	9.97115	0.887687	105	18.1948	1.25428	105	29.4973	0.873282	104	13.0476	0.887711	105	20.4179	253.476	67.03	20	112	364	39.3953	8.08936
		Sequence	# PSMs	# Proteins	# Protein Groups	Protein Group Accessions	Modifications	MH+ [Da]	(114+116)/(113+115)	(114+116)/(113+115) Count	(114+116)/(113+115) Variability [%]	(117+119)/(113+115)	(117+119)/(113+115) Count	(117+119)/(113+115) Variability [%]	(118+121)/(114+116)	(118+121)/(114+116) Count	(118+121)/(114+116) Variability [%]	(118+121)/(117+119)	(118+121)/(117+119) Count	(118+121)/(117+119) Variability [%]	114/113	114/113 Count	114/113 Variability [%]	116/115	116/115 Count	116/115 Variability [%]	118/117	118/117 Count	118/117 Variability [%]	121/119	121/119 Count	121/119 Variability [%]	q-Value	PEP	A3	XCorr A3	A6	XCorr A6
		FSHEEIAMATVTALR	10	1	1	P04075	N-Term(iTRAQ8plex)	1980.05	1.07196	10	7.06675	1.1983	10	19.1308	0.801315	10	28.0476	0.822194	10	14.1555	0.876778	10	17.5988	1.28024	10	26.1531	0.76152	9	21.8757	0.888706	10	24.7242	0	4.132e-08			High	4.82056
		FSHEEIAMATVTALR	5	1	1	P04075	N-Term(iTRAQ8plex); M8(Oxidation)	1996.04	0.999767	5	5.34715	0.975333	5	38.5561	0.836659	5	24.6724	0.926067	5	0.818387	0.932084	5	16.7492	1.13816	5	16.8107	0.874795	5	5.86409	0.914973	5	1.38619	0	1.295e-05			High	4.71213
		IGEHTPSALAIMENANVLAR	13	1	1	P04075	N-Term(iTRAQ8plex)	2411.3	1.01444	13	8.28932	1.05147	13	33.3245	1.02927	13	28.1708	0.904593	13	16.4199	0.887687	13	11.8392	1.17002	13	13.2171	0.800036	13	13.5397	1.01198	13	16.4127	0	6.131e-10			High	4.68127
		RLQSIGTENTEENR	3	1	1	P04075	N-Term(iTRAQ8plex)	1951.01	1.01317	3	6.46373	0.737405	3	14.7851	0.673948	3	34.2077	0.866566	3	2.27144	0.973577	3	8.72768	0.982705	3	11.6605	0.979392	3	2.41982	0.863363	3	9.62995	0	4.331e-05			High	3.8572
		IGEHTPSALAIMENANVLAR	5	1	1	P04075	N-Term(iTRAQ8plex); M12(Oxidation)	2427.29	0.977936	5	6.60844	1.154	5	55.353	0.912419	5	21.9066	0.819502	5	3.66836	0.994735	5	12.3656	0.945763	5	4.49389	0.841731	5	16.4326	0.807798	5	16.4126	0	2.04e-06			High	3.81644
		LQSIGTENTEENR	15	1	1	P04075	N-Term(iTRAQ8plex)	1794.91	0.975914	15	10.2111	1.13251	15	12.4613	1.0374	15	22.3103	0.950596	15	12.4164	0.760878	15	27.3951	1.40723	15	16.7472	0.833211	15	9.33113	1.12223	15	19.925	0	2.3e-05			High	3.72575
		TVPPAVTGITFLSGGQSEEEASINLNAINK	5	1	1	P04075	N-Term(iTRAQ8plex); K30(iTRAQ8plex)	3665.98	1.05066	5	10.0017	1.15858	5	9.30793	0.842539	5	6.33361	0.796115	5	5.35948	0.59118	5	37.6284	1.95581	5	24.176	1.00057	5	3.32981	0.623778	5	26.5832	0	1.549e-05			High	3.36928
		GILAADESTGSIAK	11	1	1	P04075	N-Term(iTRAQ8plex); K14(iTRAQ8plex)	1941.1	0.982838	11	4.86853	1.22402	11	9.06319	1.05534	11	12.8329	0.86448	11	7.13709	0.904842	11	16.0106	1.06218	11	10.5975	0.912541	11	16.5753	0.902394	11	10.4803	0	1.513e-05			High	3.08844
		ALQASALK	3	1	1	P04075	N-Term(iTRAQ8plex); K8(iTRAQ8plex)	1409.9	1.04983	3	6.72441	1.08102	3	21.3447	0.895387	3	4.4309	0.865977	3	0.611731	0.94793	3	8.32626	1.20575	3	23.2659	0.877941	3	6.00022	0.737552	3	11.0097	0	0.004676			High	3.00231
		ELSDIAHR	6	1	1	P04075	N-Term(iTRAQ8plex)	1244.69	0.999664	6	5.73218	1.20627	6	42.093	0.948569	6	37.7753	0.788673	6	1.99556	0.973325	6	6.31517	1.15438	6	18.7448	0.803247	6	1.63591	0.810058	6	19.341	0	0.0005029			High	2.9956
		AAQEEYVK	8	1	1	P04075	N-Term(iTRAQ8plex); K8(iTRAQ8plex)	1545.87	1.16966	8	6.59462	0.831607	8	58.541	0.671814	8	70.348	0.858602	8	3.66445	0.885998	8	11.3069	1.60606	8	12.8341	0.888231	8	7.40145	0.841882	8	15.6988	0	0.0102			High	2.98515
		QLLLTADDR	8	1	1	P04075	N-Term(iTRAQ8plex)	1348.77	1.10477	8	11.1779	1.02731	8	54.2279	0.8193	8	34.3159	0.85936	8	15.2369	0.806616	8	20.7168	1.56366	8	51.1947	0.925372	8	10.0617	0.744621	8	35.4856	0	0.003309			High	2.81951
		VLAAVYK	5	3	2	P04075;P09972	N-Term(iTRAQ8plex); K7(iTRAQ8plex)	1371.88																									0	0.00152			High	2.75416
		ALANSLACQGK	2	1	1	P04075	N-Term(iTRAQ8plex); C8(Methylthio); K11(iTRAQ8plex)	1729.95	1.26996	2	3.43341	1.23732	2	20.0037	0.826751	2	19.9404	0.848559	2	3.49487	0.775273	2	5.66411	2.33005	2	34.5535	0.821245	2	7.28476	0.861247	2	14.5895	0	6.636e-05			High	2.57568
		GVVPLAGTNGETTTQGLDGLSER	3	1	1	P04075	N-Term(iTRAQ8plex)	2576.33	1.01166	3	17.1563	0.992055	3	38.196	0.732937	3	21.5877	0.791195	3	4.74667	1.07059	3	8.87453	0.945293	3	19.7571	0.927952	3	5.64548	0.77459	3	31.4765	0	0.001849			High	2.0695
		ADDGRPFPQVIK	2	1	1	P04075	N-Term(iTRAQ8plex); K12(iTRAQ8plex)	1951.12	1.17357	2	8.18378	1.07987	2	71.4012	0.810328	2	39.0124	0.88064	2	18.5331	0.916519	2	8.11617	1.4691	2	19.2944	1.00563	2	10.5163	0.74685	2	33.1793	0	0.002504			High	1.93023
		LQSIGTENTEENRR	2	1	1	P04075	N-Term(iTRAQ8plex)	1951.02	1.13795	2	2.37263	0.934751	2	6.90371	0.731102	2	15.8118	0.890028	2	6.45319	1.06012	2	7.72756	1.22791	2	13.2507	0.916772	2	3.01355	0.867461	2	9.23453	0	0.006089			High	1.44623
		YASICQQNGIVPIVEPEILPDGDHDLK	1	2	2	P04075;P09972	N-Term(iTRAQ8plex); C5(Methylthio); K27(iTRAQ8plex)	3617.86																									0.001	0.01351			High	2.23545
		GGVVGIK	2	1	1	P04075	N-Term(iTRAQ8plex); K7(iTRAQ8plex)	1237.8	1.0172	2	3.26863	0.746378	2	53.2606	0.614866	2	70.5746	0.837972	2	10.363	0.972433	2	12.0937	1.02766	2	0.534861	0.773692	2	5.51672	0.929408	2	19.2872	0.002	0.0315			High	2.47173
		YTPSGQAGAAASESLFVSNHAY	1	1	1	P04075	N-Term(iTRAQ8plex)	2532.23	1.20629	1		1.1622	1		0.845449	1		0.87752	1		0.760725	1		2.23398	1		0.864756	1		0.895594	1		0.004	0.05866			High	1.42381
		KELSDIAHR	1	1	1	P04075	N-Term(iTRAQ8plex); K1(iTRAQ8plex)	1676.98	1.16043	1		0.829114	1		0.646053	1		0.904213	1		0.983807	1		1.36946	1		0.982734	1		0.833955	1		0.005	0.07723			High	2.33241
		CQYVTEK	1	2	2	P04075;P09972	N-Term(iTRAQ8plex); C1(Methylthio); K7(iTRAQ8plex)	1524.8																									0.006	0.08998			High	1.55737
	P84243	Histone H3.3 OS=Homo sapiens GN=H3F3A PE=1 SV=2 - [H33_HUMAN]	66.91	2	2	13	415	1.09598	8	23.2575	0.831241	8	41.2521	0.868243	8	29.094	1.00112	8	14.4803	1.10819	8	10.8626	1.02382	8	16.3645	0.879825	8	12.9582	1.01738	8	18.3915	1055.38	66.91	13	415	136	15.3185	11.2681
		Sequence	# PSMs	# Proteins	# Protein Groups	Protein Group Accessions	Modifications	MH+ [Da]	(114+116)/(113+115)	(114+116)/(113+115) Count	(114+116)/(113+115) Variability [%]	(117+119)/(113+115)	(117+119)/(113+115) Count	(117+119)/(113+115) Variability [%]	(118+121)/(114+116)	(118+121)/(114+116) Count	(118+121)/(114+116) Variability [%]	(118+121)/(117+119)	(118+121)/(117+119) Count	(118+121)/(117+119) Variability [%]	114/113	114/113 Count	114/113 Variability [%]	116/115	116/115 Count	116/115 Variability [%]	118/117	118/117 Count	118/117 Variability [%]	121/119	121/119 Count	121/119 Variability [%]	q-Value	PEP	A3	XCorr A3	A6	XCorr A6
		YRPGTVALR	155	5	3	P68431;Q71DI3;P84243	N-Term(iTRAQ8plex)	1336.8																									0	0.0002396			High	3.90922
		RVTIMPK	138	5	3	P68431;Q71DI3;P84243	N-Term(iTRAQ8plex); K7(iTRAQ8plex)	1452.91																									0	0.009737			High	3.71684
		VTIMPKDIQLAR	8	5	3	P68431;Q71DI3;P84243	N-Term(iTRAQ8plex); K6(iTRAQ8plex)	1993.2																									0	0.0001994			High	3.69555
		SAPSTGGVK	3	1	1	P84243	N-Term(iTRAQ8plex); K9(iTRAQ8plex)	1411.83	1.07202	3	1.12218	0.909155	3	19.8737	0.855614	3	4.34691	0.909741	3	3.31458	1.12719	3	7.70774	1.03336	3	12.9824	0.907017	3	4.2182	1.03081	3	11.6688	0	0.0001428			High	3.47284
		FQSAAIGALQEASEAYLVGLFEDTNLCAIHAK	5	1	1	P84243	N-Term(iTRAQ8plex); C27(Methylthio); K32(iTRAQ8plex)	4035.08	1.12047	5	36.8935	0.760004	5	81.4236	0.885219	5	27.4528	1.00195	5	14.5735	1.08952	5	29.1756	1.01437	5	18.2834	0.853449	5	21.3385	1.00412	5	58.659	0	1.089e-06			High	3.11292
		EIAQDFKTDLR	5	4	3	P68431;Q71DI3;P84243	N-Term(iTRAQ8plex); K7(iTRAQ8plex)	1944.09																									0	0.0006623			High	2.98058
		STELLIR	52	5	3	P68431;Q71DI3;P84243	N-Term(iTRAQ8plex)	1135.7																									0	0.005682			High	2.72662
		EIAQDFK	23	4	3	P68431;Q71DI3;P84243	N-Term(iTRAQ8plex); K7(iTRAQ8plex)	1458.84																									0	0.00254			High	2.59565
		YQKSTELLIR	2	5	3	P68431;Q71DI3;P84243	N-Term(iTRAQ8plex); K3(iTRAQ8plex)	1859.12																									0	0.00109			High	2.30298
		RYQKSTELLIR	1	5	3	P68431;Q71DI3;P84243	N-Term(iTRAQ8plex); K4(iTRAQ8plex)	2015.22																									0.002	0.04057			High	3.35745
		DIQLAR	18	5	3	P68431;Q71DI3;P84243	N-Term(iTRAQ8plex)	1019.61																									0.003	0.04738			High	1.85376
		RVTIMPK	1	5	3	P68431;Q71DI3;P84243	N-Term(iTRAQ8plex); M5(Oxidation); K7(iTRAQ8plex)	1468.91																									0.008	0.1186			High	2.44058
		KLPFQR	3	5	3	P68431;Q71DI3;P84243	N-Term(iTRAQ8plex); K1(iTRAQ8plex)	1396.89																									0.008	0.1138			High	2.31952
		VTIMPK	1	5	3	P68431;Q71DI3;P84243	N-Term(iTRAQ8plex); K6(iTRAQ8plex)	1296.82																									0.008	0.1188			High	2.11211
	P00915	Carbonic anhydrase 1 OS=Homo sapiens GN=CA1 PE=1 SV=2 - [CAH1_HUMAN]	65.9	1	15	15	420	1.03267	420	16.8106	1.24164	420	26.2114	0.951493	420	22.5421	0.841052	420	20.9086	0.833335	419	28.0479	1.33168	420	40.8144	0.904534	420	16.0262	0.853401	420	29.8726	617.448	65.9	15	420	261	28.8524	7.12256
		Sequence	# PSMs	# Proteins	# Protein Groups	Protein Group Accessions	Modifications	MH+ [Da]	(114+116)/(113+115)	(114+116)/(113+115) Count	(114+116)/(113+115) Variability [%]	(117+119)/(113+115)	(117+119)/(113+115) Count	(117+119)/(113+115) Variability [%]	(118+121)/(114+116)	(118+121)/(114+116) Count	(118+121)/(114+116) Variability [%]	(118+121)/(117+119)	(118+121)/(117+119) Count	(118+121)/(117+119) Variability [%]	114/113	114/113 Count	114/113 Variability [%]	116/115	116/115 Count	116/115 Variability [%]	118/117	118/117 Count	118/117 Variability [%]	121/119	121/119 Count	121/119 Variability [%]	q-Value	PEP	A3	XCorr A3	A6	XCorr A6
		EIINVGHSFHVNFEDNDNR	37	1	1	P00915	N-Term(iTRAQ8plex)	2560.25	0.999527	37	12.3747	1.08714	37	23.6385	1.01119	37	20.0043	0.959736	37	15.7585	0.912274	37	11.9582	1.04566	37	22.6576	0.925147	37	18.8789	0.939075	37	13.1691	0	3.753e-06			High	5.32354
		YSAELHVAHWNSAK	9	1	1	P00915	N-Term(iTRAQ8plex); K14(iTRAQ8plex)	2221.2	1.03471	9	14.7438	1.37458	9	14.2447	0.979631	9	31.6896	0.839411	9	11.6696	0.972014	9	42.6002	0.895594	9	36.905	0.840468	9	8.27131	0.976911	9	9.00132	0	2.439e-09			High	5.27711
		SLLSNVEGDNAVPMQHNNRPTQPLKGR	6	1	1	P00915	N-Term(iTRAQ8plex); K25(iTRAQ8plex)	3580.9	0.603464	6	29.6775	0.475423	6	31.1642	0.835743	6	56.8559	1.14137	6	44.3282	1.38046	6	57.1073	0.364787	6	69.4753	0.923272	6	10.7889	1.27328	6	89.193	0	0.0001094			High	4.50642
		ESISVSSEQLAQFR	31	1	1	P00915	N-Term(iTRAQ8plex)	1884.98	1.11253	31	22.6486	1.26465	31	24.1732	0.939212	31	22.7711	0.866408	31	16.7216	0.920061	30	20.4074	1.37935	31	40.4541	0.923074	31	17.7006	0.877449	31	17.9885	0	5.728e-06			High	4.17468
		ADGLAVIGVLMK	78	1	1	P00915	N-Term(iTRAQ8plex); K12(iTRAQ8plex)	1795.09	1.02708	78	13.3612	1.25959	78	25.7559	0.95244	78	23.79	0.797212	78	17.9535	0.709541	78	30.7446	1.46254	78	33.361	0.912507	78	15.2024	0.725436	78	37.6633	0	9.445e-08			High	4.16795
		SLLSNVEGDNAVPMQHNNRPTQPLK	41	1	1	P00915	N-Term(iTRAQ8plex); M14(Oxidation); K25(iTRAQ8plex)	3383.77	1.0498	41	17.9273	1.07308	41	23.0427	0.941598	41	19.3973	0.90104	41	15.5707	0.889287	41	19.6277	1.17191	41	27.5677	0.893118	41	20.932	0.903418	41	13.9989	0	4.846e-05			High	3.95917
		ADGLAVIGVLMK	21	1	1	P00915	N-Term(iTRAQ8plex); M11(Oxidation); K12(iTRAQ8plex)	1811.09	1.09511	21	10.9474	1.29862	21	21.7303	0.951907	21	14.7933	0.863156	21	25.2815	0.780722	21	21.0162	1.4097	21	35.8802	0.876969	21	13.0555	0.895737	21	17.5146	0	2.587e-05			High	3.83825
		SLLSNVEGDNAVPMQHNNRPTQPLK	37	1	1	P00915	N-Term(iTRAQ8plex); K25(iTRAQ8plex)	3367.8	0.984707	37	21.2584	1.20612	37	31.1461	0.978663	37	26.8698	0.870809	37	15.5379	0.880775	37	21.6665	1.13215	37	28.8849	0.871042	37	16.6918	0.919696	37	26.5579	0	1.03e-07			High	3.68939
		VLDALQAIK	107	1	1	P00915	N-Term(iTRAQ8plex); K9(iTRAQ8plex)	1579	1.03942	107	18.4156	1.33894	107	19.7648	0.912775	107	19.0301	0.753976	107	24.29	0.695953	107	27.5743	1.56897	107	36.8763	0.87744	107	16.7785	0.595682	107	48.2007	0	7.423e-06			High	3.5584
		HDTSLKPISVSYNPATAK	9	1	1	P00915	N-Term(iTRAQ8plex); K6(iTRAQ8plex); K18(iTRAQ8plex)	2841.62	0.999028	9	16.4888	1.08044	9	19.0428	0.882363	9	24.0678	0.905127	9	7.31708	0.87842	9	5.73517	1.14203	9	55.3902	0.946544	9	9.28869	0.888967	9	14.1084	0	2.159e-06			High	3.38576
		SLLSNVEGDNAVPMQHNNRPTQPLKGR	1	1	1	P00915	N-Term(iTRAQ8plex); M14(Oxidation); K25(iTRAQ8plex)	3596.88	0.559606	1		0.671762	1		1.23382	1		1.02782	1		1.02087	1		0.346926	1		0.523438	1		2.14083	1		0	0.005503			High	3.26041
		LYPIANGNNQSPVDIK	6	1	1	P00915	N-Term(iTRAQ8plex); K16(iTRAQ8plex)	2351.31	0.873105	6	14.8328	0.705908	6	27.8988	0.934776	6	16.3165	1.05653	6	13.3861	0.991719	6	12.1339	0.684824	6	53.6631	0.98368	6	12.0402	1.11685	6	22.248	0	0.001021			High	3.22311
		YSSLAEAASK	14	1	1	P00915	N-Term(iTRAQ8plex); K10(iTRAQ8plex)	1634.91	1.0906	14	10.1299	1.29231	14	33.9831	0.918733	14	19.2665	0.913631	14	23.9988	1.01325	14	13.8874	1.12318	14	35.9038	0.932533	14	7.922	0.884866	14	25.9528	0	0.001344			High	3.22173
		GGPFSDSYR	16	1	1	P00915	N-Term(iTRAQ8plex)	1289.65	1.14757	16	18.4197	1.26335	16	19.0148	0.961132	16	23.2816	0.843783	16	22.0742	0.791731	16	41.0949	1.39055	16	60.1185	0.907774	16	12.2039	0.860563	16	22.7269	0	0.0009066			High	2.52883
		SVLKGGPFSDSYR	2	1	1	P00915	N-Term(iTRAQ8plex); K4(iTRAQ8plex)	2021.12	0.859258	2	11.6381	0.755867	2	6.68343	0.950681	2	13.1991	1.08072	2	5.13618	0.812788	2	1.94001	0.906478	2	21.1496	1.16757	2	10.3087	0.99293	2	0.503809	0	0.003186			High	2.27048
		NGPEQWSK	2	1	1	P00915	N-Term(iTRAQ8plex); K8(iTRAQ8plex)	1553.85	0.863705	2	38.5876	1.59083	2	32.3571	1.3862	2	113.472	0.752605	2	22.4299	0.447229	2	6.0349	1.5281	2	137.29	0.793219	2	3.96529	0.658196	2	59.6172	0.001	0.02767			High	1.58949
		TSETKHDTSLKPISVSYNPATAK	1	1	1	P00915	N-Term(iTRAQ8plex); K5(iTRAQ8plex); K11(iTRAQ8plex); K23(iTRAQ8plex)	3692.07	0.662949	1		0.556187	1		1.26977	1		1.51351	1		2.28656	1		0.333933	1		0.622348	1		2.3866	1		0.002	0.04441			High	2.46536
		VGEANPK	2	1	1	P00915	N-Term(iTRAQ8plex); K7(iTRAQ8plex)	1322.78	1.1862	2	0.241952	1.42115	2	12.3498	1.08259	2	9.48288	0.903612	2	21.7745	0.784947	2	41.6669	1.97022	2	51.1793	1.09299	2	1.25407	0.695279	2	53.9586	0.002	0.03277			High	2.35607
	P06733	Alpha-enolase OS=Homo sapiens GN=ENO1 PE=1 SV=2 - [ENOA_HUMAN]	65.9	2	22	25	243	1.03015	218	14.228	0.967177	218	36.9496	0.907506	218	18.0874	0.950703	218	14.5486	0.899455	218	18.615	1.18139	218	34.1955	0.901275	217	13.7003	0.988373	218	22.6444	460.75	65.9	25	243	434	47.1393	7.38623
		Sequence	# PSMs	# Proteins	# Protein Groups	Protein Group Accessions	Modifications	MH+ [Da]	(114+116)/(113+115)	(114+116)/(113+115) Count	(114+116)/(113+115) Variability [%]	(117+119)/(113+115)	(117+119)/(113+115) Count	(117+119)/(113+115) Variability [%]	(118+121)/(114+116)	(118+121)/(114+116) Count	(118+121)/(114+116) Variability [%]	(118+121)/(117+119)	(118+121)/(117+119) Count	(118+121)/(117+119) Variability [%]	114/113	114/113 Count	114/113 Variability [%]	116/115	116/115 Count	116/115 Variability [%]	118/117	118/117 Count	118/117 Variability [%]	121/119	121/119 Count	121/119 Variability [%]	q-Value	PEP	A3	XCorr A3	A6	XCorr A6
		AAVPSGASTGIYEALELR	13	3	2	P06733;P09104	N-Term(iTRAQ8plex)	2109.15																									0	1.27e-08			High	4.18631
		VNQIGSVTESLQACK	4	2	1	P06733	N-Term(iTRAQ8plex); C14(Methylthio); K15(iTRAQ8plex)	2231.19																									0	3.234e-06			High	3.82157
		FTASAGIQVVGDDLTVTNPK	14	1	1	P06733	N-Term(iTRAQ8plex); K20(iTRAQ8plex)	2641.46	1.01888	14	10.676	1.048	14	18.9653	0.798592	14	25.9647	0.866235	14	24.7406	0.847528	14	12.0925	1.27501	14	19.6982	0.846506	14	23.2175	0.981096	14	16.408	0	1.322e-07			High	3.82017
		VVIGMDVAASEFFR	8	1	1	P06733	N-Term(iTRAQ8plex)	1844.99	1.21809	8	8.96144	1.43713	8	18.1144	0.900619	8	12.05	0.72214	8	4.15325	0.789232	8	11.1082	2.03959	8	25.2846	0.866483	8	8.62944	0.64446	8	26.0656	0	3.88e-06			High	3.61047
		IGAEVYHNLK	16	1	1	P06733	N-Term(iTRAQ8plex); K10(iTRAQ8plex)	1752.03	1.10795	16	20.4286	0.799222	16	40.8626	0.822704	16	26.9258	0.872975	16	13.2662	0.810246	16	18.7404	2.01724	16	84.2691	0.878445	16	8.31899	0.833369	16	41.7283	0	0.003258			High	3.55957
		GNPTVEVDLFTSK	15	1	1	P06733	N-Term(iTRAQ8plex); K13(iTRAQ8plex)	2015.12	1.05552	15	11.5565	0.952226	15	51.669	0.862632	15	48.6376	0.960204	15	8.91507	0.962658	15	16.3076	1.11656	15	18.668	0.944415	15	10.8923	1.00988	15	24.6043	0	0.0001081			High	3.46165
		LAMQEFMILPVGAANFR	4	1	1	P06733	N-Term(iTRAQ8plex); M7(Oxidation)	2228.19	1.00959	4	4.87839	1.05725	4	2.00359	0.867545	4	2.71795	0.828669	4	4.92645	0.83649	4	1.29265	1.20965	4	10.2573	0.80731	4	1.26823	0.86452	4	10.9118	0	0.0006559			High	3.36278
		NFRNPLAK	17	1	1	P06733	N-Term(iTRAQ8plex); K8(iTRAQ8plex)	1567.94	0.812132	17	6.54144	0.525936	17	15.5422	0.94537	17	2.50381	1.42319	17	15.3714	1.86563	17	15.9397	0.374975	17	15.4914	0.874802	17	4.7289	2.02229	17	26.085	0	0.002238			High	3.3436
		HIADLAGNSEVILPVPAFNVINGGSHAGNK	3	1	1	P06733	N-Term(iTRAQ8plex); K30(iTRAQ8plex)	3619.97	0.982404	3	16.8056	0.719396	3	53.7859	0.852172	3	7.67027	1.09496	3	65.0946	0.757204	3	22.5569	1.11763	3	13.4201	0.869328	2	34.7574	0.946585	3	22.2182	0	4.339e-06			High	3.27858
		LAMQEFMILPVGAANFR	1	1	1	P06733	N-Term(iTRAQ8plex); M3(Oxidation); M7(Oxidation)	2244.18	1.07987	1		1.23079	1		0.857657	1		0.752486	1		0.74507	1		1.48043	1		0.809392	1		0.691136	1		0	0.007956			High	3.06326
		SFIKDYPVVSIEDPFDQDDWGAWQK	4	1	1	P06733	N-Term(iTRAQ8plex); K4(iTRAQ8plex); K25(iTRAQ8plex)	3898	0.947153	4	1.10056	0.494128	4	29.6673	0.879657	4	6.5466	1.6987	4	23.6043	2.3677	4	11.1592	0.392871	4	17.5029	0.706496	4	33.1064	2.60421	4	20.5006	0	0.00228			High	3.01556
		YISPDQLADLYK	12	1	1	P06733	N-Term(iTRAQ8plex); K12(iTRAQ8plex)	2034.13	1.01414	12	10.4021	0.809599	12	67.0749	0.830521	12	42.3686	0.940781	12	7.92426	1.00223	12	24.1125	1.09372	12	25.9316	0.890975	12	10.6787	1.05052	12	12.9482	0	0.0005137			High	2.92856
		IEEELGSK	48	1	1	P06733	N-Term(iTRAQ8plex); K8(iTRAQ8plex)	1512.87	0.99709	48	6.91734	1.02117	48	5.9215	0.962422	48	8.4919	0.947458	48	7.4602	0.862536	48	8.02349	1.17961	48	7.95136	0.918639	48	10.9325	0.970945	48	9.49312	0	0.0005924			High	2.92475
		AVEHINK	2	1	1	P06733	N-Term(iTRAQ8plex); K7(iTRAQ8plex)	1418.85	1.0259	2	4.38887	0.635761	2	80.1373	0.600155	2	73.3872	0.96844	2	9.19662	0.912148	2	20.2762	1.07122	2	0.154314	0.906268	2	18.6641	1.08962	2	7.7961	0	0.006148			High	2.91682
		LAMQEFMILPVGAANFR	2	1	1	P06733	N-Term(iTRAQ8plex)	2212.18	1.02727	2	1.81632	0.756936	2	27.8667	0.705635	2	2.70957	0.957644	2	23.1225	0.757602	2	30.0753	1.51699	2	39.7938	0.931722	2	9.40752	0.972168	2	35.9575	0	0.000173			High	2.91117
		SGETEDTFIADLVVGLCTGQIK	6	3	2	P06733;P09104	N-Term(iTRAQ8plex); C17(Methylthio); K22(iTRAQ8plex)	2950.55																									0	8.87e-06			High	2.88112
		TIAPALVSK	7	1	1	P06733	N-Term(iTRAQ8plex); K9(iTRAQ8plex)	1507.96	1.03119	7	14.5412	0.689302	7	0.642806	0.734896	7	19.7314	0.979375	7	2.10438	0.822142	7	27.0583	1.32569	7	14.9585	0.999855	7	12.8977	0.932707	7	4.29912	0	0.001106			High	2.87731
		DATNVGDEGGFAPNILENK	12	1	1	P06733	N-Term(iTRAQ8plex); K19(iTRAQ8plex)	2569.34	1.18467	12	10.5124	0.865783	12	36.631	0.640777	12	35.2667	0.933043	12	12.7926	1.02229	12	10.825	1.39511	12	48.0867	0.92739	12	16.7854	0.962413	12	25.7737	0	2.692e-06			High	2.79362
		DYPVVSIEDPFDQDDWGAWQK	8	1	1	P06733	N-Term(iTRAQ8plex); K21(iTRAQ8plex)	3118.52	1.30063	8	8.83514	1.15575	8	65.1519	0.955803	8	16.155	0.847654	8	24.8748	0.96196	8	11.8303	2.40401	8	73.4949	0.976907	8	18.586	0.797155	8	81.3241	0	0.0001478			High	2.66642
		LNVTEQEK	3	1	1	P06733	N-Term(iTRAQ8plex); K8(iTRAQ8plex)	1568.9	1.01465	3	20.2562	0.959034	3	32.9663	1.07403	3	18.4322	0.971541	3	10.6986	0.849392	3	12.6376	1.06511	3	23.1697	0.932903	3	0.456423	1.11537	3	15.7336	0	0.009773			High	2.66071
		IDKLMIEMDGTENK	7	1	1	P06733	N-Term(iTRAQ8plex); K3(iTRAQ8plex); K14(iTRAQ8plex)	2549.41	1.04749	7	26.1825	0.897566	7	28.6694	0.914486	7	20.4894	1.00216	7	16.3106	1.67851	7	64.4389	0.577999	7	15.2683	0.971029	7	11.5002	1.1016	7	36.4133	0	0.006325			High	2.60691
		EGLELLK	16	1	1	P06733	N-Term(iTRAQ8plex); K7(iTRAQ8plex)	1409.88	1.20602	16	17.3713	0.760793	16	112.583	0.686178	16	67.5028	0.98658	16	14.7872	0.941416	16	8.06162	1.86868	16	101.564	0.968737	16	12.9385	1.05288	16	23.1308	0	0.008384			High	2.53034
		DATNVGDEGGFAPNILENKEGLELLK	2	1	1	P06733	N-Term(iTRAQ8plex); K19(iTRAQ8plex); K26(iTRAQ8plex)	3655.97	0.731252	2	98.2923	0.528737	2	74.6234	0.682739	2	21.7832	0.94424	2	38.5482	1.60753	2	76.2575	0.412114	2	70.7247	0.842962	2	2.08272	1.01216	2	69.5549	0	0.001479			High	2.40403
		LMIEMDGTENK	8	1	1	P06733	N-Term(iTRAQ8plex); K11(iTRAQ8plex)	1888.99	1.10177	8	10.2767	1.18226	8	27.9764	0.922075	8	58.3854	0.87947	8	11.9083	0.981212	8	27.7724	1.23194	8	28.0898	0.975274	8	17.1921	0.922188	8	9.36093	0	0.001873			High	2.22896
		KLNVTEQEK	3	1	1	P06733	N-Term(iTRAQ8plex); K1(iTRAQ8plex); K9(iTRAQ8plex)	2001.21	0.955534	3	5.44052	0.886051	3	12.2203	0.824631	3	17.7081	0.922264	3	10.8649	0.942025	3	18.1462	0.915093	3	0.0571782	0.865518	3	9.98851	1.11199	3	9.35807	0	0.001235			High	2.20656
		SGKYDLDFK	1	1	1	P06733	N-Term(iTRAQ8plex); K3(iTRAQ8plex); K9(iTRAQ8plex)	1985.14	1.40833	1		1.52813	1		0.894604	1		0.824471	1		1.56252	1		1.26289	1		0.866987	1		0.770212	1		0	0.003944			High	2.08585
		YDLDFK	2	3	2	P06733;P09104	N-Term(iTRAQ8plex); K6(iTRAQ8plex)	1408.79																									0.001	0.02572			High	1.78806
		VVIGMDVAASEFFR	2	1	1	P06733	N-Term(iTRAQ8plex); M5(Oxidation)	1860.99	1.23573	2	0.536704	1.14331	2	25.7725	0.79178	2	22.8843	0.855785	2	3.304	0.923313	2	11.468	1.69842	2	11.4582	0.920662	2	11.4134	0.756577	2	25.9492	0.001	0.02639			High	1.7221
		LMIEMDGTENK	3	1	1	P06733	N-Term(iTRAQ8plex); M2(Oxidation); K11(iTRAQ8plex)	1904.99	0.94634	3	5.83211	0.779592	3	34.3379	0.684786	3	5.68246	1.00774	3	0.501412	0.875701	3	14.7935	1.06837	3	18.2984	1.03091	3	5.2862	0.951989	3	0.704612	0.003	0.0527			High	1.71723
	P06899	Histone H2B type 1-J OS=Homo sapiens GN=HIST1H2BJ PE=1 SV=3 - [H2B1J_HUMAN]	65.87	8	2	13	481	1.03485	28	10.7197	1.28485	28	36.3214	1.07038	28	24.9679	0.863035	28	12.1229	0.919194	28	16.2775	1.13674	28	17.0374	0.874427	28	6.56656	0.866279	28	25.8528	731.675	65.87	13	481	126	13.8956	10.3159
		Sequence	# PSMs	# Proteins	# Protein Groups	Protein Group Accessions	Modifications	MH+ [Da]	(114+116)/(113+115)	(114+116)/(113+115) Count	(114+116)/(113+115) Variability [%]	(117+119)/(113+115)	(117+119)/(113+115) Count	(117+119)/(113+115) Variability [%]	(118+121)/(114+116)	(118+121)/(114+116) Count	(118+121)/(114+116) Variability [%]	(118+121)/(117+119)	(118+121)/(117+119) Count	(118+121)/(117+119) Variability [%]	114/113	114/113 Count	114/113 Variability [%]	116/115	116/115 Count	116/115 Variability [%]	118/117	118/117 Count	118/117 Variability [%]	121/119	121/119 Count	121/119 Variability [%]	q-Value	PEP	A3	XCorr A3	A6	XCorr A6
		AMGIMNSFVNDIFER	37	14	2	P06899;O60814	N-Term(iTRAQ8plex); M2(Oxidation); M5(Oxidation)	2080.01																									0	3.396e-07			High	4.51855
		AMGIMNSFVNDIFER	116	14	2	P06899;O60814	N-Term(iTRAQ8plex)	2048.02																									0	7.202e-09			High	4.50741
		AMGIMNSFVNDIFER	74	14	2	P06899;O60814	N-Term(iTRAQ8plex); M2(Oxidation)	2064.02																									0	9.482e-09			High	4.35829
		LLLPGELAK	158	15	2	P06899;O60814	N-Term(iTRAQ8plex); K9(iTRAQ8plex)	1562.01																									0	0.0002372			High	3.60284
		LLLPGELAKHAVSEGTK	3	15	2	P06899;O60814	N-Term(iTRAQ8plex); K9(iTRAQ8plex); K17(iTRAQ8plex)	2675.6																									0	0.002032			High	3.54842
		QVHPDTGISSK	17	15	2	P06899;O60814	N-Term(iTRAQ8plex); K11(iTRAQ8plex)	1777.01																									0	8.616e-06			High	3.43404
		ESYSIYVYK	22	7	1	P06899	N-Term(iTRAQ8plex); K9(iTRAQ8plex)	1759.97	1.03485	22	12.3051	1.16247	22	43.6961	1.04426	22	34.1069	0.881868	22	11.342	0.932429	22	14.8745	1.12358	22	15.0655	0.887557	22	7.04157	0.883998	22	22.7191	0	0.004134			High	3.34847
		KESYSIYVYK	6	7	1	P06899	N-Term(iTRAQ8plex); K1(iTRAQ8plex); K10(iTRAQ8plex)	2192.27	1.03554	6	5.37894	1.30989	6	20.2759	1.11548	6	9.96253	0.788554	6	6.27644	0.860562	6	12.9036	1.18577	6	19.722	0.844491	6	5.05754	0.776772	6	17.9229	0	0.0005312			High	3.24245
		STITSREIQTAVR	3	13	2	P06899;O60814	N-Term(iTRAQ8plex)	1766.01																									0	2.07e-06			High	3.12054
		LAHYNKR	12	15	2	P06899;O60814	N-Term(iTRAQ8plex); K6(iTRAQ8plex)	1509.9																									0	0.009232			High	2.86455
		VLKQVHPDTGISSK	3	15	2	P06899;O60814	N-Term(iTRAQ8plex); K3(iTRAQ8plex); K14(iTRAQ8plex)	2421.44																									0	0.001977			High	2.79366
		AMGIMNSFVNDIFERIAGEASR	1	12	2	P06899;O60814	N-Term(iTRAQ8plex)	2732.37																									0	1.101e-05			High	2.06579
		HAVSEGTK	1	15	2	P06899;O60814	N-Term(iTRAQ8plex); K8(iTRAQ8plex)	1436.83																									0	0.01149			High	1.6432
		LAHYNK	24	15	2	P06899;O60814	N-Term(iTRAQ8plex); K6(iTRAQ8plex)	1353.81																									0.001	0.02274			High	2.75484
		EIQTAVR	4	14	2	P06899;O60814	N-Term(iTRAQ8plex)	1120.66																									0.004	0.07007			High	2.3555
	P06576	ATP synthase subunit beta, mitochondrial OS=Homo sapiens GN=ATP5B PE=1 SV=3 - [ATPB_HUMAN]	65.22	1	24	24	162	1.0448	161	13.8663	1.12475	161	23.9673	0.976236	161	23.1744	0.922201	161	12.385	0.921302	161	18.521	1.18218	161	24.2817	0.897894	161	15.9221	0.932748	161	24.0384	337.003	65.22	24	162	529	56.5246	5.40186
		Sequence	# PSMs	# Proteins	# Protein Groups	Protein Group Accessions	Modifications	MH+ [Da]	(114+116)/(113+115)	(114+116)/(113+115) Count	(114+116)/(113+115) Variability [%]	(117+119)/(113+115)	(117+119)/(113+115) Count	(117+119)/(113+115) Variability [%]	(118+121)/(114+116)	(118+121)/(114+116) Count	(118+121)/(114+116) Variability [%]	(118+121)/(117+119)	(118+121)/(117+119) Count	(118+121)/(117+119) Variability [%]	114/113	114/113 Count	114/113 Variability [%]	116/115	116/115 Count	116/115 Variability [%]	118/117	118/117 Count	118/117 Variability [%]	121/119	121/119 Count	121/119 Variability [%]	q-Value	PEP	A3	XCorr A3	A6	XCorr A6
		DQEGQDVLLFIDNIFR	7	1	1	P06576	N-Term(iTRAQ8plex)	2226.18	1.15779	7	17.177	1.07982	7	22.382	1.13995	7	49.7347	0.922201	7	18.7197	0.933711	7	14.2575	1.16253	7	28.6679	0.874071	7	31.5959	1.11942	7	33.1337	0	4.648e-11			High	5.01764
		IMDPNIVGSEHYDVAR	10	1	1	P06576	N-Term(iTRAQ8plex)	2120.07	1.02915	10	7.45055	1.14382	10	25.7207	0.951001	10	33.1575	0.926744	10	8.06474	0.940759	10	17.6318	1.09264	10	11.5069	0.910093	10	16.5625	0.975036	10	15.6034	0	3.663e-07			High	4.63057
		FTQAGSEVSALLGR	8	1	1	P06576	N-Term(iTRAQ8plex)	1739.96	1.04744	8	6.29419	1.11814	8	18.1859	0.914327	8	13.7723	0.881846	8	14.5676	0.804537	8	13.7084	1.30596	8	11.8384	0.864125	8	7.84845	0.936136	8	25.1571	0	1.796e-06			High	4.55483
		LVLEVAQHLGESTVR	8	1	1	P06576	N-Term(iTRAQ8plex)	1955.12	1.04588	8	9.56445	1.10494	8	15.2188	0.910242	8	7.84683	0.906089	8	6.28111	0.751642	8	4.35568	1.40146	8	29.7958	0.883558	8	13.1343	0.884173	8	16.2693	0	5.476e-06			High	4.08111
		VALTGLTVAEYFR	3	1	1	P06576	N-Term(iTRAQ8plex)	1743.99	1.11013	3	12.1958	1.24713	3	8.81552	0.912187	3	4.22717	0.811981	3	0.872938	0.751392	3	25.3702	1.82141	3	35.1047	0.916054	3	21.1082	0.826392	3	34.4729	0	1.253e-06			High	3.88955
		AHGGYSVFAGVGER	2	1	1	P06576	N-Term(iTRAQ8plex)	1710.89	1.02211	2	1.7357	0.999069	2	8.17736	0.811499	2	9.9378	0.830217	2	0.0140781	0.920637	2	18.2197	1.14474	2	23.0076	0.750357	2	10.8219	0.923371	2	12.9543	0	2.572e-06			High	3.73363
		GFQQILAGEYDHLPEQAFYMVGPIEEAVAK	3	1	1	P06576	N-Term(iTRAQ8plex); K30(iTRAQ8plex)	3959.05	1.03916	3	4.36515	1.19991	3	21.6739	1.08456	3	14.0943	0.987335	3	11.8046	0.918533	3	27.3632	1.29844	3	17.879	0.942625	3	1.37084	0.882175	3	27.0411	0	3.349e-06			High	3.68564
		TREGNDLYHEMIESGVINLK	1	1	1	P06576	N-Term(iTRAQ8plex); K20(iTRAQ8plex)	2926.54	0.848665	1		0.723531	1		0.786624	1		0.922671	1		0.996331	1		0.738638	1		0.979633	1		0.870931	1		0	0.0005158			High	3.59931
		VALVYGQMNEPPGAR	8	1	1	P06576	N-Term(iTRAQ8plex)	1906.01	0.990551	8	12.6115	1.1697	8	12.4893	0.993429	8	13.9048	0.842297	8	8.75909	0.896525	8	17.8536	1.14943	8	11.2291	0.869186	8	14.4581	0.914054	8	15.5601	0	1.306e-05			High	3.4604
		IGLFGGAGVGK	4	1	1	P06576	N-Term(iTRAQ8plex); K11(iTRAQ8plex)	1583.97	1.14313	4	6.12832	1.68106	4	25.5539	1.06795	4	8.36579	0.753981	4	13.8519	0.833493	4	12.5811	1.52672	4	25.4095	1.02493	4	2.99862	0.525907	4	34.1696	0	1.562e-05			High	3.44247
		EGNDLYHEMIESGVINLK	7	1	1	P06576	N-Term(iTRAQ8plex); M9(Oxidation); K18(iTRAQ8plex)	2685.4	1.02411	7	4.58522	1.31292	7	7.18446	1.08766	7	17.3676	0.968302	7	16.8501	0.841985	7	11.6355	1.23128	7	13.0876	0.948772	7	13.9535	1.11046	7	20.097	0	8.191e-05			High	3.40985
		AIAELGIYPAVDPLDSTSR	7	1	1	P06576	N-Term(iTRAQ8plex)	2292.24	1.10132	7	22.0629	1.02449	7	25.1907	1.21502	7	19.4894	0.948351	7	16.1683	1.04386	7	14.8573	1.14739	7	29.665	1.09323	7	12.7892	0.821711	7	44.5595	0	1.367e-06			High	3.39778
		IPSAVGYQPTLATDMGTMQER	7	1	1	P06576	N-Term(iTRAQ8plex)	2570.29	1.07481	7	4.93055	1.17854	7	15.6348	0.927235	7	15.6199	0.908603	7	9.89887	0.898941	7	13.1516	1.37083	7	3.43373	0.861956	7	13.5457	0.922967	7	9.45182	0	4.172e-06			High	3.34198
		IMNVIGEPIDER	15	1	1	P06576	N-Term(iTRAQ8plex)	1689.91	1.04215	15	18.1502	1.13035	15	28.9547	1.011	15	27.1324	0.953502	15	12.7677	0.963066	15	19.8389	1.19333	15	24.413	0.944608	15	12.232	1.00186	15	28.6128	0	3.113e-05			High	3.20892
		TVLIMELINNVAK	4	1	1	P06576	N-Term(iTRAQ8plex); K13(iTRAQ8plex)	2066.24	0.964998	4	12.2769	0.932048	4	13.0954	0.846373	4	18.7906	0.940393	4	10.4952	0.980059	4	13.208	0.997214	4	24.9447	0.820151	4	11.9273	1.0211	4	6.38289	0	0.0002364			High	3.15624
		SLQDIIAILGMDELSEEDKLTVSR	4	1	1	P06576	N-Term(iTRAQ8plex); M11(Oxidation); K19(iTRAQ8plex)	3299.78	0.877672	4	18.5301	0.82909	4	43.6964	1.09917	4	9.9751	1.05937	4	11.9428	0.865505	4	15.302	0.892283	4	18.7643	0.971557	4	21.7627	1.13191	4	15.1659	0	0.0004119			High	3.04823
		IMDPNIVGSEHYDVAR	4	1	1	P06576	N-Term(iTRAQ8plex); M2(Oxidation)	2136.07	0.995341	4	9.91953	0.929034	4	27.764	0.843733	4	34.3521	0.894627	4	7.35177	0.945259	4	5.18723	1.08371	4	16.8693	0.89931	4	15.6296	0.913131	4	3.95236	0	1.838e-05			High	3.03774
		VVDLLAPYAK	10	1	1	P06576	N-Term(iTRAQ8plex); K10(iTRAQ8plex)	1697.04	1.1718	10	9.65033	1.14223	10	30.197	0.865792	10	11.7307	0.893204	10	10.1529	0.912217	10	17.5477	1.37425	10	22.9949	0.900441	10	12.8022	0.911612	10	19.7015	0	0.004064			High	3.02602
		EGNDLYHEMIESGVINLK	14	1	1	P06576	N-Term(iTRAQ8plex); K18(iTRAQ8plex)	2669.4	1.09832	14	7.89934	1.02869	14	57.302	0.97532	14	20.704	0.95859	14	20.4069	0.988879	14	8.49643	1.25801	14	13.1049	0.896321	14	16.0984	0.905789	14	45.6995	0	7.105e-05			High	3.02293
		VLDSGAPIKIPVGPETLGR	8	1	1	P06576	N-Term(iTRAQ8plex); K9(iTRAQ8plex)	2527.5	0.91659	8	24.7739	0.993101	8	64.2088	0.905984	8	27.1465	0.918815	8	13.1605	1.2129	8	33.6482	0.738999	8	9.62226	0.879352	8	25.7812	0.947596	8	22.4203	0	0.0003944			High	2.97895
		SLQDIIAILGMDELSEEDKLTVSR	2	1	1	P06576	N-Term(iTRAQ8plex); K19(iTRAQ8plex)	3283.79	1.21094	2	48.9803	0.85298	2	21.2275	0.777016	2	5.27617	1.1031	2	31.3846	0.903703	2	31.6709	1.96391	2	114.522	1.10277	2	33.5995	1.1049	2	29.9062	0	4.449e-06			High	2.86688
		TIAMDGTEGLVR	7	1	1	P06576	N-Term(iTRAQ8plex)	1566.84	0.9857	7	6.15415	1.1477	7	7.16389	0.988265	7	22.3468	0.941651	7	4.74142	0.762926	7	9.56358	1.18128	7	17.065	0.847044	7	8.77537	0.95419	7	17.2884	0	0.0001328			High	2.56443
		VLDSGAPIK	4	1	1	P06576	N-Term(iTRAQ8plex); K9(iTRAQ8plex)	1507.92	1.08527	4	11.7892	1.28839	4	3.28726	0.964442	4	26.3947	0.807043	4	14.1247	0.77076	4	30.8344	1.71845	4	27.9174	0.888503	4	7.42484	0.69038	4	34.4433	0	0.001013			High	2.47547
		TVLIMELINNVAK	1	1	1	P06576	N-Term(iTRAQ8plex); M5(Oxidation); K13(iTRAQ8plex)	2082.25	0.890406	1		0.840601	1		0.927749	1		0.982718	1		0.879397	1		0.900437	1		0.878789	1		1.08915	1		0	0.003312			High	2.44818
		FLSQPFQVAEVFTGHMGK	1	1	1	P06576	N-Term(iTRAQ8plex); K18(iTRAQ8plex)	2631.41	0.913872	1		0.785784	1		0.983963	1		1.14436	1		1.05542	1		0.799093	1		0.930291	1		1.40013	1		0	0.001237			High	2.26458
		GFQQILAGEYDHLPEQAFYMVGPIEEAVAK	1	1	1	P06576	N-Term(iTRAQ8plex); M20(Oxidation); K30(iTRAQ8plex)	3975.03	1.08283	1		0.996518	1		0.985816	1		1.0712	1		0.701898	1		1.57029	1		1.64062	1		0.707475	1		0	0.0005626			High	0.988281
		IPVGPETLGR	3	1	1	P06576	N-Term(iTRAQ8plex)	1342.79	1.13382	3	5.3729	1.42472	3	0.0884568	0.940415	3	3.89017	0.729462	3	1.56888	0.498627	3	17.2819	2.67523	3	11.1965	1.00587	3	2.55224	0.433352	3	5.85001	0.001	0.02808			High	2.23792
		IPSAVGYQPTLATDMGTMQER	3	1	1	P06576	N-Term(iTRAQ8plex); M18(Oxidation)	2586.29	1.11543	2	7.51692	1.2447	2	16.3236	0.889569	2	13.9694	0.797181	2	5.19531	1.10459	2	25.2914	1.1418	2	9.65309	0.836526	2	6.34311	0.746894	2	19.9817	0.002	0.04584			High	1.35452
		IMNVIGEPIDER	3	1	1	P06576	N-Term(iTRAQ8plex); M2(Oxidation)	1705.91	1.09703	3	7.24166	0.707751	3	3.81179	0.608664	3	2.99379	0.903494	3	6.42151	0.99396	3	5.7949	1.18218	3	9.7145	0.915877	3	5.16404	0.879946	3	1.86819	0.004	0.06019			High	2.21893
		ILQDYK	2	1	1	P06576	N-Term(iTRAQ8plex); K6(iTRAQ8plex)	1387.83	1.00755	2	1.81108	1.21201	2	3.97339	1.1028	2	1.77862	0.916763	2	0.38241	0.977449	2	4.59713	1.02466	2	5.50728	0.81343	2	0.600338	1.09547	2	1.13101	0.005	0.08482			High	1.90862
		QFAPIHAEAPEFMEMSVEQEILVTGIK	1	1	1	P06576	N-Term(iTRAQ8plex); M13(Oxidation); M15(Oxidation); K27(iTRAQ8plex)	3684.9	1.18269	1		1.33975	1		1.06202	1		0.937514	1		0.927686	1		1.49075	1		0.723586	1		1.09901	1		0.005	0.07573			High	0.872931
	P62258	14-3-3 protein epsilon OS=Homo sapiens GN=YWHAE PE=1 SV=1 - [1433E_HUMAN]	65.1	1	13	16	69	0.992759	56	12.991	1.12003	56	45.5444	0.939962	56	45.1198	0.879021	56	10.3944	0.90033	56	17.3804	1.09389	56	31.2252	0.861165	56	19.914	0.938238	56	17.5184	135.076	65.1	16	69	255	29.1554	4.7417
		Sequence	# PSMs	# Proteins	# Protein Groups	Protein Group Accessions	Modifications	MH+ [Da]	(114+116)/(113+115)	(114+116)/(113+115) Count	(114+116)/(113+115) Variability [%]	(117+119)/(113+115)	(117+119)/(113+115) Count	(117+119)/(113+115) Variability [%]	(118+121)/(114+116)	(118+121)/(114+116) Count	(118+121)/(114+116) Variability [%]	(118+121)/(117+119)	(118+121)/(117+119) Count	(118+121)/(117+119) Variability [%]	114/113	114/113 Count	114/113 Variability [%]	116/115	116/115 Count	116/115 Variability [%]	118/117	118/117 Count	118/117 Variability [%]	121/119	121/119 Count	121/119 Variability [%]	q-Value	PEP	A3	XCorr A3	A6	XCorr A6
		AASDIAMTELPPTHPIR	6	1	1	P62258	N-Term(iTRAQ8plex)	2124.14	1.08357	6	7.29916	0.759646	6	13.2257	0.744271	6	11.4498	1.008	6	2.48143	1.01648	6	8.21711	1.0162	6	6.41508	1.08407	6	15.6256	0.95808	6	16.3417	0	5.709e-05			High	3.92057
		AAFDDAIAELDTLSEESYK	10	1	1	P62258	N-Term(iTRAQ8plex); K19(iTRAQ8plex)	2696.37	1.01161	10	10.7546	1.44131	10	24.4208	1.07385	10	34.8414	0.834966	10	19.13	0.872024	10	28.173	1.23894	10	39.3773	0.826809	10	22.6348	0.953128	10	22.6717	0	5.62e-06			High	3.91145
		DSTLIMQLLR	4	7	6	P31946;P62258;Q04917;P61981;P27348;P63104	N-Term(iTRAQ8plex)	1493.86																									0	2.461e-05			High	3.50287
		EAAENSLVAYK	5	1	1	P62258	N-Term(iTRAQ8plex); K11(iTRAQ8plex)	1803	0.979573	5	5.69667	0.994323	5	30.372	0.923597	5	25.1803	0.875625	5	10.4889	0.902512	5	10.5181	1.02134	5	43.1291	0.816826	5	7.22955	0.92162	5	15.0668	0	0.001542			High	3.34496
		YLAEFATGNDR	7	1	1	P62258	N-Term(iTRAQ8plex)	1560.79	1.03112	7	8.17787	1.23711	7	27.0722	1.03952	7	33.2375	0.839308	7	16.9813	0.81374	7	19.7761	1.34969	7	53.0418	0.840947	7	13.1442	0.958888	7	17.5001	0	0.0002476			High	3.06235
		LICCDILDVLDK	3	1	1	P62258	N-Term(iTRAQ8plex); C3(Methylthio); C4(Methylthio); K12(iTRAQ8plex)	2063.08	0.992296	3	1.76659	2.1457	3	2.32275	1.64617	3	0.305364	0.761285	3	3.78488	0.963187	3	10.9343	1.07309	3	11.0509	0.528767	3	28.6262	1.11902	3	8.6452	0	0.0001428			High	2.84346
		NLLSVAYK	6	7	6	P31946;P62258;Q04917;P61981;P27348;P63104	N-Term(iTRAQ8plex); K8(iTRAQ8plex)	1515.93																									0	0.0007028			High	2.77594
		HLIPAANTGESK	3	1	1	P62258	N-Term(iTRAQ8plex); K12(iTRAQ8plex)	1846.06	1.01915	3	10.4243	1.11376	3	3.81433	1.0339	3	26.8779	0.882429	3	3.321	0.845285	3	11.6805	1.14521	3	13.3425	0.930109	3	2.39749	0.967303	3	12.6677	0	0.0001611			High	2.5335
		QMVETELK	4	1	1	P62258	N-Term(iTRAQ8plex); K8(iTRAQ8plex)	1585.9	1.03478	4	5.25963	1.52231	4	7.17629	1.20193	4	15.2988	0.818424	4	4.21185	0.904493	4	15.3534	1.09876	4	6.02915	0.76189	4	3.63133	0.9245	4	2.68016	0	0.01098			High	2.51502
		DNLTLWTSDMQGDGEEQNK	6	1	1	P62258	N-Term(iTRAQ8plex); K19(iTRAQ8plex)	2789.34	0.981663	6	26.9124	1.14782	6	45.0147	0.937693	6	52.8792	0.88448	6	5.04914	0.859509	6	16.7992	1.39364	6	45.7836	0.913616	6	14.1432	0.909045	6	22.1626	0	0.001072			High	2.16884
		DSTLIMQLLR	2	7	6	P31946;P62258;Q04917;P61981;P27348;P63104	N-Term(iTRAQ8plex); M6(Oxidation)	1509.86																									0	0.005572			High	2.09132
		KVAGMDVELTVEER	1	1	1	P62258	N-Term(iTRAQ8plex); K1(iTRAQ8plex)	2184.21	0.912681	1		0.544285	1		0.535423	1		0.897821	1		1.02065	1		0.827876	1		0.966049	1		0.837266	1		0	0.0002978			High	2.03462
		VAGMDVELTVEER	1	1	1	P62258	N-Term(iTRAQ8plex)	1751.92	0.953604	1		0.83945	1		0.799024	1		0.90768	1		0.825865	1		1.11509	1		0.983053	1		0.83974	1		0	0.00217			High	1.39243
		YDEMVESMK	5	1	1	P62258	N-Term(iTRAQ8plex); K9(iTRAQ8plex)	1739.88	0.978018	5	21.9942	1.25209	5	17.2225	1.41832	5	5.98305	0.901359	5	14.9337	0.78871	5	19.4453	0.934864	5	23.7223	0.79731	5	12.8388	1.0748	5	21.7912	0.001	0.0126			High	2.38048
		VAGMDVELTVEER	1	1	1	P62258	N-Term(iTRAQ8plex); M4(Oxidation)	1767.91	0.911299	1		0.655422	1		0.646377	1		0.898724	1		0.681053	1		1.30766	1		0.897668	1		0.899726	1		0.001	0.02587			High	0.995687
		KEAAENSLVAYK	3	1	1	P62258	N-Term(iTRAQ8plex); K1(iTRAQ8plex); K12(iTRAQ8plex)	2235.3	0.909103	3	4.5451	1.12436	3	3.18798	0.939174	3	23.1701	0.867168	3	4.42483	0.923607	3	11.5423	0.894255	3	26.004	0.900929	3	6.08109	0.828713	3	15.4988	0.002	0.03485			High	1.86112
		EDLVYQAK	1	1	1	P62258	N-Term(iTRAQ8plex); K8(iTRAQ8plex)	1573.89	0.935489	1		1.5989	1		1.44843	1		0.847453	1		0.997406	1		0.911931	1		0.710358	1		1.13103	1		0.006	0.09785			High	2.029
		LAEQAER	1	7	6	P31946;P62258;Q04917;P61981;P27348;P63104	N-Term(iTRAQ8plex)	1120.62																									0.008	0.1137			High	1.91503
	P07437	Tubulin beta chain OS=Homo sapiens GN=TUBB PE=1 SV=2 - [TBB5_HUMAN]	64.19	4	4	21	206	1.05707	32	7.14224	1.0829	32	22.9674	0.864002	32	27.55	0.888285	32	12.5358	0.932301	32	11.7982	1.2647	32	11.8201	0.908327	32	14.5154	0.895534	32	24.838	402.535	64.19	21	206	444	49.639	4.89404
		Sequence	# PSMs	# Proteins	# Protein Groups	Protein Group Accessions	Modifications	MH+ [Da]	(114+116)/(113+115)	(114+116)/(113+115) Count	(114+116)/(113+115) Variability [%]	(117+119)/(113+115)	(117+119)/(113+115) Count	(117+119)/(113+115) Variability [%]	(118+121)/(114+116)	(118+121)/(114+116) Count	(118+121)/(114+116) Variability [%]	(118+121)/(117+119)	(118+121)/(117+119) Count	(118+121)/(117+119) Variability [%]	114/113	114/113 Count	114/113 Variability [%]	116/115	116/115 Count	116/115 Variability [%]	118/117	118/117 Count	118/117 Variability [%]	121/119	121/119 Count	121/119 Variability [%]	q-Value	PEP	A3	XCorr A3	A6	XCorr A6
		GHYTEGAELVDSVLDVVR	6	5	3	Q13885;P68371;P07437	N-Term(iTRAQ8plex)	2263.18																									0	3.399e-09			High	5.24669
		LHFFMPGFAPLTSR	4	9	4	Q13885;P68371;P07437;Q9BUF5	N-Term(iTRAQ8plex)	1925.04																									0	1.854e-05			High	3.93081
		LAVNMVPFPR	13	11	4	Q13885;P68371;P07437;Q9BUF5	N-Term(iTRAQ8plex)	1447.84																									0	7.935e-05			High	3.73574
		IREEYPDR	17	8	3	Q13885;P68371;P07437	N-Term(iTRAQ8plex)	1381.73																									0	0.002735			High	3.72816
		AILVDLEPGTMDSVR	13	4	2	Q13885;P07437	N-Term(iTRAQ8plex)	1920.04																									0	7.237e-07			High	3.5847
		ALTVPELTQQVFDAK	14	1	1	P07437	N-Term(iTRAQ8plex); K15(iTRAQ8plex)	2268.3	1.06826	14	5.63253	1.0487	14	27.4546	0.837847	14	32.4407	0.888198	14	13.001	0.945858	14	10.4963	1.26092	14	10.0162	0.85805	14	18.6347	0.917173	14	24.4675	0	0.0002684			High	3.57135
		FWEVISDEHGIDPTGTYHGDSDLQLDR	3	1	1	P07437	N-Term(iTRAQ8plex)	3406.61	1.11171	3	8.06914	1.43301	3	23.3079	1.14917	3	14.503	1.00653	3	24.7274	0.86848	3	8.49777	1.35165	3	16.5807	1.05095	3	30.8852	0.948133	3	10.0143	0	1.66e-05			High	3.33971
		IMNTFSVVPSPK	16	4	2	P68371;P07437	N-Term(iTRAQ8plex); K12(iTRAQ8plex)	1928.11																									0	0.000608			High	3.31408
		ISEQFTAMFR	3	6	3	Q13885;P68371;P07437	N-Term(iTRAQ8plex)	1533.8																									0	0.0001072			High	3.26495
		EIVHIQAGQCGNQIGAK	8	6	3	Q13885;P07437;P68371	N-Term(iTRAQ8plex); C10(Methylthio); K17(iTRAQ8plex)	2420.28																									0	3.012e-07			High	3.25783
		NSSYFVEWIPNNVK	13	7	4	Q13885;P68371;P07437;Q9BUF5	N-Term(iTRAQ8plex); K14(iTRAQ8plex)	2305.24																									0	0.0002247			High	3.04509
		ISVYYNEATGGK	12	1	1	P07437	N-Term(iTRAQ8plex); K12(iTRAQ8plex)	1910.04	1.06007	12	7.05891	1.05217	12	18.9995	0.855884	12	17.8245	0.888285	12	8.97704	0.93355	12	9.39972	1.23558	12	15.3219	0.909023	12	10.1435	0.919189	12	20.7774	0	0.0009257			High	3.0376
		KLAVNMVPFPR	3	11	4	Q13885;P68371;P07437;Q9BUF5	N-Term(iTRAQ8plex); K1(iTRAQ8plex); M6(Oxidation)	1896.13																									0	0.0005376			High	2.96952
		KLAVNMVPFPR	1	11	4	Q13885;P68371;P07437;Q9BUF5	N-Term(iTRAQ8plex); K1(iTRAQ8plex)	1880.14																									0	0.0001351			High	2.96543
		IMNTFSVVPSPK	16	4	2	P68371;P07437	N-Term(iTRAQ8plex); M2(Oxidation); K12(iTRAQ8plex)	1944.1																									0	0.002183			High	2.95247
		SGPFGQIFRPDNFVFGQSGAGNNWAK	2	5	3	Q13885;P68371;P07437	N-Term(iTRAQ8plex); K26(iTRAQ8plex)	3406.73																									0	0.0007296			High	2.88145
		EVDEQMLNVQNK	4	4	3	Q13885;P68371;P07437	N-Term(iTRAQ8plex); K12(iTRAQ8plex)	2055.09																									0	0.001353			High	2.86219
		EVDEQMLNVQNK	11	4	3	Q13885;P68371;P07437	N-Term(iTRAQ8plex); M6(Oxidation); K12(iTRAQ8plex)	2071.09																									0	0.001706			High	2.85832
		FPGQLNADLR	11	11	4	Q13885;P68371;P07437;Q9BUF5	N-Term(iTRAQ8plex)	1434.8																									0	0.000758			High	2.80196
		MSMKEVDEQMLNVQNK	3	4	3	Q13885;P68371;P07437	N-Term(iTRAQ8plex); K4(iTRAQ8plex); K16(iTRAQ8plex)	2836.5																									0	0.0004427			High	2.80156
		MSMKEVDEQMLNVQNK	4	4	3	Q13885;P68371;P07437	N-Term(iTRAQ8plex); K4(iTRAQ8plex); M10(Oxidation); K16(iTRAQ8plex)	2852.49																									0	0.004148			High	2.74384
		YLTVAAVFR	5	3	2	P68371;P07437	N-Term(iTRAQ8plex)	1343.8																									0	0.0002127			High	2.48525
		MAVTFIGNSTAIQELFK	2	1	1	P07437	N-Term(iTRAQ8plex); M1(Oxidation); K17(iTRAQ8plex)	2494.38	0.893737	2	0.68261	1.11573	2	3.75532	0.94839	2	6.40772	0.759689	2	10.8697	0.420114	2	30.3028	2.40294	2	62.888	0.874497	2	6.67353	0.633173	2	17.1522	0	0.001712			High	2.09931
		TAVCDIPPR	1	7	3	Q13885;P68371;P07437	N-Term(iTRAQ8plex); C4(Methylthio)	1321.69																									0	0.009952			High	1.71033
		LTTPTYGDLNHLVSATMSGVTTCLR	1	5	3	Q13885;P68371;P07437	N-Term(iTRAQ8plex); C23(Methylthio)	3001.51																									0	0.004181			High	1.32505
		LAVNMVPFPR	17	11	4	Q13885;P68371;P07437;Q9BUF5	N-Term(iTRAQ8plex); M5(Oxidation)	1463.83																									0.001	0.02494			High	2.78464
		AILVDLEPGTMDSVR	2	4	2	Q13885;P07437	N-Term(iTRAQ8plex); M11(Oxidation)	1936.03																									0.001	0.0297			High	2.18627
		MAVTFIGNSTAIQELFK	1	1	1	P07437	N-Term(iTRAQ8plex); K17(iTRAQ8plex)	2478.39	0.95816	1		1.11142	1		1.21793	1		1.04998	1		0.741903	1		1.2876	1		1.4606	1		0.673406	1		0.005	0.07261			High	0.990169
	P68371	Tubulin beta-4B chain OS=Homo sapiens GN=TUBB4B PE=1 SV=1 - [TBB4B_HUMAN]	64.04	6	4	21	196	1.06783	33	10.2305	1.14337	33	23.7328	0.97887	33	30.3954	0.920003	33	7.87593	0.97295	33	10.8322	1.16292	33	17.4319	0.890526	33	15.2756	0.931386	33	15.4344	379.481	64.04	21	196	445	49.799	4.89404
		Sequence	# PSMs	# Proteins	# Protein Groups	Protein Group Accessions	Modifications	MH+ [Da]	(114+116)/(113+115)	(114+116)/(113+115) Count	(114+116)/(113+115) Variability [%]	(117+119)/(113+115)	(117+119)/(113+115) Count	(117+119)/(113+115) Variability [%]	(118+121)/(114+116)	(118+121)/(114+116) Count	(118+121)/(114+116) Variability [%]	(118+121)/(117+119)	(118+121)/(117+119) Count	(118+121)/(117+119) Variability [%]	114/113	114/113 Count	114/113 Variability [%]	116/115	116/115 Count	116/115 Variability [%]	118/117	118/117 Count	118/117 Variability [%]	121/119	121/119 Count	121/119 Variability [%]	q-Value	PEP	A3	XCorr A3	A6	XCorr A6
		GHYTEGAELVDSVLDVVR	6	5	3	Q13885;P68371;P07437	N-Term(iTRAQ8plex)	2263.18																									0	3.399e-09			High	5.24669
		FWEVISDEHGIDPTGTYHGDSDLQLER	3	2	1	P68371	N-Term(iTRAQ8plex)	3420.62	1.09023	3	7.53894	1.02605	3	1.62563	0.838617	3	30.63	0.900896	3	27.7848	1.02508	3	6.29742	1.1726	3	27.7368	0.877006	3	12.4782	0.848994	3	27.4766	0	1.366e-06			High	4.17932
		LHFFMPGFAPLTSR	4	9	4	Q13885;P68371;P07437;Q9BUF5	N-Term(iTRAQ8plex)	1925.04																									0	1.854e-05			High	3.93081
		LAVNMVPFPR	13	11	4	Q13885;P68371;P07437;Q9BUF5	N-Term(iTRAQ8plex)	1447.84																									0	7.935e-05			High	3.73574
		IREEYPDR	17	8	3	Q13885;P68371;P07437	N-Term(iTRAQ8plex)	1381.73																									0	0.002735			High	3.72816
		INVYYNEATGGK	9	1	1	P68371	N-Term(iTRAQ8plex); K12(iTRAQ8plex)	1937.05	1.00421	9	4.72438	1.14589	9	17.4255	0.97887	9	22.5082	0.912724	9	4.94083	0.93808	9	12.9371	1.08148	9	9.90945	0.923461	9	14.5562	0.881264	9	11.9458	0	4.873e-05			High	3.39192
		IMNTFSVVPSPK	16	4	2	P68371;P07437	N-Term(iTRAQ8plex); K12(iTRAQ8plex)	1928.11																									0	0.000608			High	3.31408
		ISEQFTAMFR	3	6	3	Q13885;P68371;P07437	N-Term(iTRAQ8plex)	1533.8																									0	0.0001072			High	3.26495
		EIVHLQAGQCGNQIGAK	8	6	3	Q13885;P07437;P68371	N-Term(iTRAQ8plex); C10(Methylthio); K17(iTRAQ8plex)	2420.28																									0	3.012e-07			High	3.25783
		MSATFIGNSTAIQELFK	4	3	2	Q13885;P68371	N-Term(iTRAQ8plex); K17(iTRAQ8plex)	2466.35																									0	0.0003744			High	3.20668
		ALTVPELTQQMFDAK	6	3	1	P68371	N-Term(iTRAQ8plex); M11(Oxidation); K15(iTRAQ8plex)	2316.27	1.04142	6	11.0143	1.13626	6	16.7676	1.1294	6	9.55291	0.931474	6	16.6643	0.95751	6	14.7484	1.11043	6	8.82297	0.875344	6	27.5743	0.978472	6	19.1633	0	0.00551			High	3.05626
		NSSYFVEWIPNNVK	13	7	4	Q13885;P68371;P07437;Q9BUF5	N-Term(iTRAQ8plex); K14(iTRAQ8plex)	2305.24																									0	0.0002247			High	3.04509
		ALTVPELTQQMFDAK	7	3	1	P68371	N-Term(iTRAQ8plex); K15(iTRAQ8plex)	2300.27	1.1853	7	3.7454	1.14337	7	15.8065	0.89493	7	27.8035	0.886545	7	6.22682	0.97295	7	7.52209	1.37631	7	20.7608	0.880281	7	10.5353	0.931386	7	7.84545	0	0.0008928			High	3.00832
		KLAVNMVPFPR	3	11	4	Q13885;P68371;P07437;Q9BUF5	N-Term(iTRAQ8plex); K1(iTRAQ8plex); M6(Oxidation)	1896.13																									0	0.0005376			High	2.96952
		KLAVNMVPFPR	1	11	4	Q13885;P68371;P07437;Q9BUF5	N-Term(iTRAQ8plex); K1(iTRAQ8plex)	1880.14																									0	0.0001351			High	2.96543
		IMNTFSVVPSPK	16	4	2	P68371;P07437	N-Term(iTRAQ8plex); M2(Oxidation); K12(iTRAQ8plex)	1944.1																									0	0.002183			High	2.95247
		SGPFGQIFRPDNFVFGQSGAGNNWAK	2	5	3	Q13885;P68371;P07437	N-Term(iTRAQ8plex); K26(iTRAQ8plex)	3406.73																									0	0.0007296			High	2.88145
		EVDEQMLNVQNK	4	4	3	Q13885;P68371;P07437	N-Term(iTRAQ8plex); K12(iTRAQ8plex)	2055.09																									0	0.001353			High	2.86219
		EVDEQMLNVQNK	11	4	3	Q13885;P68371;P07437	N-Term(iTRAQ8plex); M6(Oxidation); K12(iTRAQ8plex)	2071.09																									0	0.001706			High	2.85832
		FPGQLNADLR	11	11	4	Q13885;P68371;P07437;Q9BUF5	N-Term(iTRAQ8plex)	1434.8																									0	0.000758			High	2.80196
		MSMKEVDEQMLNVQNK	3	4	3	Q13885;P68371;P07437	N-Term(iTRAQ8plex); K4(iTRAQ8plex); K16(iTRAQ8plex)	2836.5																									0	0.0004427			High	2.80156
		MSMKEVDEQMLNVQNK	4	4	3	Q13885;P68371;P07437	N-Term(iTRAQ8plex); K4(iTRAQ8plex); M10(Oxidation); K16(iTRAQ8plex)	2852.49																									0	0.004148			High	2.74384
		YLTVAAVFR	5	3	2	P68371;P07437	N-Term(iTRAQ8plex)	1343.8																									0	0.0002127			High	2.48525
		AVLVDLEPGTMDSVR	8	3	1	P68371	N-Term(iTRAQ8plex)	1906.02	1.096	8	6.51429	1.12178	8	45.4599	0.894768	8	39.3386	0.996149	8	7.86012	0.998937	8	17.9128	1.1008	8	11.5226	0.941933	8	27.3531	1.00588	8	25.1954	0	0.009063			High	2.26191
		TAVCDIPPR	1	7	3	Q13885;P68371;P07437	N-Term(iTRAQ8plex); C4(Methylthio)	1321.69																									0	0.009952			High	1.71033
		LTTPTYGDLNHLVSATMSGVTTCLR	1	5	3	Q13885;P68371;P07437	N-Term(iTRAQ8plex); C23(Methylthio)	3001.51																									0	0.004181			High	1.32505
		LAVNMVPFPR	17	11	4	Q13885;P68371;P07437;Q9BUF5	N-Term(iTRAQ8plex); M5(Oxidation)	1463.83																									0.001	0.02494			High	2.78464
	P27797	Calreticulin OS=Homo sapiens GN=CALR PE=1 SV=1 - [CALR_HUMAN]	63.79	1	20	20	115	1.03889	115	13.9998	1.14835	115	32.0943	0.996238	115	27.991	0.888646	115	14.5618	0.870083	115	22.9635	1.29446	115	42.2039	0.877259	115	16.1263	0.963627	115	22.0281	129.787	63.79	20	115	417	48.1118	4.43701
		Sequence	# PSMs	# Proteins	# Protein Groups	Protein Group Accessions	Modifications	MH+ [Da]	(114+116)/(113+115)	(114+116)/(113+115) Count	(114+116)/(113+115) Variability [%]	(117+119)/(113+115)	(117+119)/(113+115) Count	(117+119)/(113+115) Variability [%]	(118+121)/(114+116)	(118+121)/(114+116) Count	(118+121)/(114+116) Variability [%]	(118+121)/(117+119)	(118+121)/(117+119) Count	(118+121)/(117+119) Variability [%]	114/113	114/113 Count	114/113 Variability [%]	116/115	116/115 Count	116/115 Variability [%]	118/117	118/117 Count	118/117 Variability [%]	121/119	121/119 Count	121/119 Variability [%]	q-Value	PEP	A3	XCorr A3	A6	XCorr A6
		FYALSASFEPFSNK	5	1	1	P27797	N-Term(iTRAQ8plex); K14(iTRAQ8plex)	2216.18	1.18804	5	11.8808	1.3956	5	0.962283	0.852116	5	3.121	0.74299	5	9.26539	0.715198	5	10.2115	2.01506	5	3.26204	0.837972	5	10.1449	0.633626	5	4.7999	0	1.492e-06			High	3.67241
		IDDPTDSKPEDWDKPEHIPDPDAK	7	1	1	P27797	N-Term(iTRAQ8plex); K8(iTRAQ8plex); K14(iTRAQ8plex); K24(iTRAQ8plex)	3977.08	1.01308	7	2.76222	1.25034	7	35.8286	1.22433	7	23.3401	0.936073	7	11.4556	0.949777	7	25.1937	1.41008	7	70.1924	0.869881	7	6.21823	1.08888	7	22.8278	0	0.007586			High	3.38177
		HEQNIDCGGGYVK	4	1	1	P27797	N-Term(iTRAQ8plex); C7(Methylthio); K13(iTRAQ8plex)	2074.03	0.992676	4	4.77533	1.1751	4	12.3037	1.02495	4	4.38609	0.824005	4	6.32042	0.958856	4	20.3121	1.11501	4	15.625	0.77159	4	2.09768	0.966128	4	6.66964	0	1.126e-05			High	3.33146
		SGTIFDNFLITNDEAYAEEFGNETWGVTK	7	1	1	P27797	N-Term(iTRAQ8plex); K29(iTRAQ8plex)	3876.9	1.0009	7	29.634	0.853466	7	26.8974	0.956276	7	30.606	0.954917	7	29.9079	0.909142	7	10.4854	1.13313	7	55.1358	0.906336	7	9.47796	1.09503	7	36.1015	0	0.0008176			High	3.12608
		IKDPDASKPEDWDER	10	1	1	P27797	N-Term(iTRAQ8plex); K2(iTRAQ8plex); K8(iTRAQ8plex)	2713.45	1.10451	10	20.0639	1.06264	10	25.1932	0.973761	10	30.0163	0.956129	10	12.3803	0.878138	10	22.2325	1.30851	10	8.90761	0.891805	10	9.04454	0.965598	10	12.0891	0	0.00215			High	3.08655
		GQTLVVQFTVK	6	1	1	P27797	N-Term(iTRAQ8plex); K11(iTRAQ8plex)	1828.11	1.24451	6	8.53877	0.828375	6	20.5379	0.690569	6	34.3854	0.936231	6	23.3885	0.866643	6	8.90348	2.02749	6	20.1245	0.954034	6	11.2081	0.886897	6	22.7279	0	0.001809			High	2.90777
		FYGDEEK	4	1	1	P27797	N-Term(iTRAQ8plex); K7(iTRAQ8plex)	1495.79	0.999939	4	7.25549	1.34225	4	4.15528	0.992002	4	2.64994	0.745573	4	0.856513	0.413091	4	13.6959	3.29507	4	10.1847	0.963013	4	4.6051	0.444297	4	9.40758	0	0.003996			High	2.75494
		IDNSQVESGSLEDDWDFLPPK	10	1	1	P27797	N-Term(iTRAQ8plex); K21(iTRAQ8plex)	2999.51	1.00811	10	28.7572	1.25624	10	31.2879	1.17869	10	19.1798	0.878058	10	27.4657	0.767946	10	27.1335	1.37607	10	49.5367	0.828477	10	34.0018	0.985394	10	38.3367	0	3.137e-05			High	2.66664
		EQFLDGDGWTSR	20	1	1	P27797	N-Term(iTRAQ8plex)	1714.83	1.01095	20	5.97033	1.15416	20	16.6704	1.07144	20	17.116	0.917623	20	6.8908	0.939107	20	14.7389	1.03001	20	11.504	0.840788	20	14.3315	1.09625	20	19.3033	0	0.001258			High	2.46458
		IDNSQVESGSLEDDWDFLPPKK	3	1	1	P27797	N-Term(iTRAQ8plex); K21(iTRAQ8plex); K22(iTRAQ8plex)	3431.8	0.981548	3	8.02564	0.76163	3	36.6243	0.635098	3	0.657891	1.22077	3	14.7437	1.05738	3	8.62337	0.870885	3	26.0354	0.877259	3	47.7231	1.45288	3	45.525	0	0.008654			High	2.30258
		KPEDWDEEMDGEWEPPVIQNPEYK	17	1	1	P27797	N-Term(iTRAQ8plex); K1(iTRAQ8plex); K24(iTRAQ8plex)	3872.91	1.05439	17	27.0523	1.18439	17	42.9614	1.03362	17	53.0222	0.850023	17	17.6342	0.884066	17	36.8181	1.13265	17	51.0619	0.810487	17	23.7391	0.998813	17	26.3074	0	0.00381			High	2.12051
		KVHVIFNYK	1	1	1	P27797	N-Term(iTRAQ8plex); K1(iTRAQ8plex); K9(iTRAQ8plex)	2060.29	1.12914	1		1.37645	1		0.960072	1		0.787573	1		0.918388	1		1.40188	1		0.80919	1		0.756601	1		0	0.007867			High	2.02059
		KPEDWDEEMDGEWEPPVIQNPEYK	8	1	1	P27797	N-Term(iTRAQ8plex); K1(iTRAQ8plex); M9(Oxidation); K24(iTRAQ8plex)	3888.9	1.07614	8	26.2805	1.1605	8	34.3438	1.08302	8	55.9863	0.82977	8	11.1884	1.2372	8	17.0201	1.20102	8	35.9857	0.832429	8	11.4549	1.03887	8	25.5227	0	0.00599			High	1.83053
		CKDDEFTHLYTLIVRPDNTYEVK	1	1	1	P27797	N-Term(iTRAQ8plex); C1(Methylthio); K2(iTRAQ8plex); K23(iTRAQ8plex)	3757.94	1.05339	1		1.08237	1		0.947854	1		0.922482	1		0.966822	1		1.11939	1		0.681271	1		1.32614	1		0.001	0.01619			High	3.17809
		DKGLQTSQDAR	1	1	1	P27797	N-Term(iTRAQ8plex); K2(iTRAQ8plex)	1827.01	0.865444	1		0.477627	1		0.486603	1		0.881709	1		0.954471	1		0.792478	1		0.926052	1		0.847498	1		0.001	0.02144			High	1.45725
		NVLINK	2	1	1	P27797	N-Term(iTRAQ8plex); K6(iTRAQ8plex)	1308.84	1.09195	2	2.67143	0.989656	2	48.9594	0.846598	2	31.2564	0.934102	2	13.2094	0.819012	2	1.96634	1.57529	2	0.667873	0.926755	2	4.63471	0.930861	2	21.8759	0.002	0.03592			High	2.55353
		FVLSSGK	4	1	1	P27797	N-Term(iTRAQ8plex); K7(iTRAQ8plex)	1345.82	1.0453	4	4.05429	0.87712	4	36.6505	0.807242	4	26.0299	0.948339	4	7.69809	0.830851	4	1.74662	1.38316	4	11.6014	0.99444	4	14.9874	0.913226	4	6.11611	0.002	0.0338			High	2.25171
		QIDNPDYK	2	1	1	P27797	N-Term(iTRAQ8plex); K8(iTRAQ8plex)	1600.88	1.1502	2	12.4939	1.38838	2	0.123472	0.986143	2	6.79538	0.816971	2	5.53877	0.84146	2	7.79912	1.49463	2	38.7103	0.870059	2	24.4899	0.743873	2	26.6217	0.003	0.04892			High	2.08706
		DDEFTHLYTLIVRPDNTYEVK	1	1	1	P27797	N-Term(iTRAQ8plex); K21(iTRAQ8plex)	3176.67	1.1937	1		1.68394	1		1.68494	1		1.19441	1		1.02826	1		1.33559	1		1.2557	1		1.08057	1		0.003	0.04956			High	1.74838
		LFPNSLDQTDMHGDSEYNIMFGPDICGPGTK	1	1	1	P27797	N-Term(iTRAQ8plex); C26(Methylthio); K31(iTRAQ8plex)	4053.89	0.768455	1		1.02136	1		1.23339	1		0.927984	1		0.441517	1		1.2102	1		1.00399	1		0.804709	1		0.003	0.05595			High	1.0838
		VHVIFNYK	1	1	1	P27797	N-Term(iTRAQ8plex); K8(iTRAQ8plex)	1627.97	1.03802	1		1.098	1		0.873082	1		0.825389	1		0.819454	1		1.31117	1		0.851312	1		0.79638	1		0.004	0.07082			High	2.00739
	P52566	Rho GDP-dissociation inhibitor 2 OS=Homo sapiens GN=ARHGDIB PE=1 SV=3 - [GDIR2_HUMAN]	63.68	2	9	9	27	1.05941	26	14.5433	0.992418	26	29.362	0.945628	26	20.3367	0.909516	26	11.9903	0.988038	26	16.8498	1.12045	26	25.1784	0.885874	26	11.8653	1.02786	26	13.9181	27.0825	63.68	9	27	201	22.9736	5.21143
		Sequence	# PSMs	# Proteins	# Protein Groups	Protein Group Accessions	Modifications	MH+ [Da]	(114+116)/(113+115)	(114+116)/(113+115) Count	(114+116)/(113+115) Variability [%]	(117+119)/(113+115)	(117+119)/(113+115) Count	(117+119)/(113+115) Variability [%]	(118+121)/(114+116)	(118+121)/(114+116) Count	(118+121)/(114+116) Variability [%]	(118+121)/(117+119)	(118+121)/(117+119) Count	(118+121)/(117+119) Variability [%]	114/113	114/113 Count	114/113 Variability [%]	116/115	116/115 Count	116/115 Variability [%]	118/117	118/117 Count	118/117 Variability [%]	121/119	121/119 Count	121/119 Variability [%]	q-Value	PEP	A3	XCorr A3	A6	XCorr A6
		ATFMVGSYGPRPEEYEFLTPVEEAPK	7	1	1	P52566	N-Term(iTRAQ8plex); K26(iTRAQ8plex)	3552.82	1.1094	7	9.47371	1.36745	7	12.8868	1.037	7	20.2639	0.842415	7	9.60039	1.10537	7	14.6636	1.15968	7	15.0826	0.827187	7	12.5309	0.827453	7	28.7386	0	0.008654			High	2.81853
		TLLGDGPVVTDPK	5	1	1	P52566	N-Term(iTRAQ8plex); K13(iTRAQ8plex)	1920.12	1.03416	5	10.632	1.01064	5	21.0907	1.01387	5	8.65943	0.954001	5	6.37291	0.855367	5	4.55227	1.11239	5	28.4792	0.905728	5	13.6974	1.01562	5	14.0758	0	0.003964			High	2.4247
		LNYKPPPQK	3	1	1	P52566	N-Term(iTRAQ8plex); K4(iTRAQ8plex); K9(iTRAQ8plex)	1997.23	1.20909	3	4.26346	0.809721	3	46.2054	0.604981	3	73.3388	0.942719	3	6.32824	1.02063	3	11.82	1.48206	3	31.2899	0.920761	3	0.864782	0.956736	3	0.819704	0	0.003085			High	2.34862
		SFFTDDDKQDHLSWEWNLSIK	1	1	1	P52566	N-Term(iTRAQ8plex); K8(iTRAQ8plex); K21(iTRAQ8plex)	3523.82	1.0859	1		0.551033	1		0.462939	1		0.912296	1		0.945074	1		1.28676	1		1.04005	1		0.787368	1		0	0.001202			High	2.19981
		LTLVCESAPGPITMDLTGDLEALK	2	1	1	P52566	N-Term(iTRAQ8plex); C5(Methylthio); M14(Oxidation); K24(iTRAQ8plex)	3157.68	0.991619	2	3.21446	1.03941	2	20.708	1.01965	2	1.26903	0.972771	2	22.7209	0.924267	2	9.40635	1.03273	2	0.837701	0.843276	2	26.3979	1.21953	2	14.6829	0	0.0003535			High	2.0857
		ATFMVGSYGPRPEEYEFLTPVEEAPK	1	1	1	P52566	N-Term(iTRAQ8plex); M4(Oxidation); K26(iTRAQ8plex)	3568.81	1.04933	1		1.18513	1		0.901868	1		0.798526	1		1.39167	1		0.916061	1		0.660563	1		1.12825	1		0	0.000182			High	1.94462
		LTLVCESAPGPITMDLTGDLEALK	3	1	1	P52566	N-Term(iTRAQ8plex); C5(Methylthio); K24(iTRAQ8plex)	3141.68	0.944203	3	8.86698	0.87657	3	22.2056	0.876372	3	63.2737	0.943989	3	5.97346	1.07424	3	1.6211	0.813537	3	0.858573	0.896723	3	3.02762	1.07915	3	6.67468	0.001	0.01774			High	2.314
		ELQEMDKDDESLIK	2	1	1	P52566	N-Term(iTRAQ8plex); K7(iTRAQ8plex); K14(iTRAQ8plex)	2605.4	1.15841	2	9.15691	0.874423	2	8.13816	0.70559	2	17.1456	0.934742	2	16.1116	0.93619	2	15.1884	1.27623	2	4.46362	0.802666	2	15.946	1.37577	2	13.8796	0.001	0.02196			High	1.72984
		DIVSGLK	1	1	1	P52566	N-Term(iTRAQ8plex); K7(iTRAQ8plex)	1339.84	0.908385	1		0.922246	1		0.934922	1		0.920871	1		0.89415	1		0.91575	1		0.820575	1		1.1151	1		0.002	0.04139			High	2.28095
		APNVVVTR	1	1	1	P52566	N-Term(iTRAQ8plex)	1159.71	0.897025	1		0.974526	1		0.854128	1		0.786201	1		0.919734	1		0.889602	1		0.715568	1		0.918854	1		0.004	0.06298			High	2.06705
		ETIVLK	1	2	1	P52566	N-Term(iTRAQ8plex); K6(iTRAQ8plex)	1310.85																									0.008	0.122			High	2.05213
	Q06830	Peroxiredoxin-1 OS=Homo sapiens GN=PRDX1 PE=1 SV=1 - [PRDX1_HUMAN]	63.32	1	10	14	90	1.05863	63	14.2937	1.15507	63	26.4292	0.92712	63	26.325	0.892957	63	10.6653	0.906722	63	16.1318	1.21665	63	29.4783	0.877809	63	14.6053	0.907715	63	21.8708	181.955	63.32	14	90	199	22.0963	8.1333
		Sequence	# PSMs	# Proteins	# Protein Groups	Protein Group Accessions	Modifications	MH+ [Da]	(114+116)/(113+115)	(114+116)/(113+115) Count	(114+116)/(113+115) Variability [%]	(117+119)/(113+115)	(117+119)/(113+115) Count	(117+119)/(113+115) Variability [%]	(118+121)/(114+116)	(118+121)/(114+116) Count	(118+121)/(114+116) Variability [%]	(118+121)/(117+119)	(118+121)/(117+119) Count	(118+121)/(117+119) Variability [%]	114/113	114/113 Count	114/113 Variability [%]	116/115	116/115 Count	116/115 Variability [%]	118/117	118/117 Count	118/117 Variability [%]	121/119	121/119 Count	121/119 Variability [%]	q-Value	PEP	A3	XCorr A3	A6	XCorr A6
		KQGGLGPMNIPLVSDPKR	1	1	1	Q06830	N-Term(iTRAQ8plex); K1(iTRAQ8plex); K17(iTRAQ8plex)	2819.64	0.806112	1		0.634788	1		1.13682	1		1.44364	1		1.1285	1		0.616531	1		0.925701	1		2.02251	1		0	9.089e-05			High	4.03162
		QGGLGPMNIPLVSDPK	2	1	1	Q06830	N-Term(iTRAQ8plex); M7(Oxidation); K16(iTRAQ8plex)	2247.25	0.996327	2	1.65391	1.3246	2	6.0105	1.20841	2	1.93066	0.908936	2	2.42116	1.07288	2	3.40733	0.962017	2	1.11009	0.815584	2	3.6286	1.10994	2	0.41797	0	1.931e-05			High	3.57362
		QITVNDLPVGR	13	2	2	Q06830;P32119	N-Term(iTRAQ8plex)	1515.88																									0	8.82e-06			High	3.3943
		GLFIIDDKGILR	3	2	2	Q06830;Q13162	N-Term(iTRAQ8plex); K8(iTRAQ8plex)	1968.2																									0	0.0003036			High	3.20821
		IGHPAPNFK	3	1	1	Q06830	N-Term(iTRAQ8plex); K9(iTRAQ8plex)	1588.94	0.955731	3	4.17027	0.963137	3	92.6787	0.927369	3	88.1099	0.892957	3	4.4641	0.926065	3	9.99488	0.979034	3	14.1138	0.845342	3	15.4421	0.946178	3	7.77096	0	0.002045			High	3.19625
		LVQAFQFTDK	9	1	1	Q06830	N-Term(iTRAQ8plex); K10(iTRAQ8plex)	1805.04	1.09548	9	16.8252	1.12058	9	13.9791	0.92712	9	24.9377	0.901486	9	17.3572	0.853468	9	7.06337	1.6323	9	41.9967	0.861941	9	13.4191	0.900232	9	38.8515	0	0.0002704			High	3.19395
		TIAQDYGVLK	12	1	1	Q06830	N-Term(iTRAQ8plex); K10(iTRAQ8plex)	1716.01	1.061	12	11.3198	1.14581	12	21.8384	0.852014	12	10.5786	0.916947	12	7.73691	0.904922	12	11.8979	1.18578	12	14.6811	0.845795	12	19.1544	0.920286	12	18.1892	0	0.009409			High	3.11828
		HGEVCPAGWKPGSDTIKPDVQK	7	1	1	Q06830	N-Term(iTRAQ8plex); C5(Methylthio); K10(iTRAQ8plex); K17(iTRAQ8plex); K22(iTRAQ8plex)	3611.96	1.04038	7	11.6825	1.31637	7	19.2351	1.10398	7	15.7329	0.882034	7	9.4484	0.872054	7	11.9668	1.35813	7	38.101	0.84871	7	20.014	1.15159	7	21.4708	0	0.001504			High	3.07159
		KQGGLGPMNIPLVSDPK	5	1	1	Q06830	N-Term(iTRAQ8plex); K1(iTRAQ8plex); K17(iTRAQ8plex)	2663.56	1.09387	5	18.6188	1.0167	5	35.1866	0.86962	5	7.3675	0.800933	5	4.2373	0.958432	5	10.3465	1.26944	5	24.1647	0.829641	5	17.1494	0.782944	5	13.738	0	0.003163			High	3.02926
		GLFIIDDK	9	2	2	Q06830;Q13162	N-Term(iTRAQ8plex); K8(iTRAQ8plex)	1528.92																									0	0.003302			High	2.89508
		ATAVMPDGQFK	9	1	1	Q06830	N-Term(iTRAQ8plex); K11(iTRAQ8plex)	1772.98	1.12403	9	9.27447	1.2253	9	17.1949	0.901304	9	29.1296	0.944812	9	10.2546	0.923991	9	16.4898	1.32051	9	11.3871	0.960421	9	6.52707	0.890685	9	13.6454	0	0.003133			High	2.88861
		QGGLGPMNIPLVSDPK	6	1	1	Q06830	N-Term(iTRAQ8plex); K16(iTRAQ8plex)	2231.26	1.1224	6	7.07075	1.38986	6	6.63402	1.00994	6	26.0041	0.820102	6	8.20324	0.780825	6	13.8025	1.69231	6	16.4264	0.920594	6	8.32532	0.75858	6	42.0988	0	1.445e-05			High	2.87373
		ATAVMPDGQFK	2	1	1	Q06830	N-Term(iTRAQ8plex); M5(Oxidation); K11(iTRAQ8plex)	1788.98	0.836512	2	6.35469	0.755372	2	37.3956	0.853787	2	32.3513	0.945499	2	1.71929	1.00449	2	5.03791	0.715319	2	5.26911	0.962739	2	0.280005	0.929795	2	3.56422	0	0.01029			High	2.78781
		ADEGISFR	4	1	1	Q06830	N-Term(iTRAQ8plex)	1198.63	0.929921	4	6.07727	1.07155	4	5.61716	0.971193	4	15.6142	0.865487	4	4.41173	0.904037	4	13.626	1.00545	4	23.5711	0.811792	4	5.22149	0.914037	4	5.4726	0	0.009695			High	2.30935
		SVDETLR	2	2	2	Q06830;Q13162	N-Term(iTRAQ8plex)	1123.62																									0.001	0.02945			High	2.50858
		DISLSDYK	3	1	1	Q06830	N-Term(iTRAQ8plex); K8(iTRAQ8plex)	1548.87	1.17406	3	3.93877	0.798535	3	35.5727	0.639051	3	41.0147	0.933415	3	0.975448	0.957152	3	12.4006	1.49724	3	5.07892	0.965765	3	6.52325	0.85255	3	21.1179	0.001	0.01683			High	2.41348
	P23528	Cofilin-1 OS=Homo sapiens GN=CFL1 PE=1 SV=3 - [COF1_HUMAN]	63.25	3	12	12	71	1.07831	71	8.63914	1.1152	71	32.6407	0.851753	71	36.3702	0.896924	71	13.7641	0.95043	71	14.3677	1.22662	71	27.5506	0.890084	71	13.623	0.893466	71	20.4759	129.712	63.25	12	71	166	18.4907	8.08936
		Sequence	# PSMs	# Proteins	# Protein Groups	Protein Group Accessions	Modifications	MH+ [Da]	(114+116)/(113+115)	(114+116)/(113+115) Count	(114+116)/(113+115) Variability [%]	(117+119)/(113+115)	(117+119)/(113+115) Count	(117+119)/(113+115) Variability [%]	(118+121)/(114+116)	(118+121)/(114+116) Count	(118+121)/(114+116) Variability [%]	(118+121)/(117+119)	(118+121)/(117+119) Count	(118+121)/(117+119) Variability [%]	114/113	114/113 Count	114/113 Variability [%]	116/115	116/115 Count	116/115 Variability [%]	118/117	118/117 Count	118/117 Variability [%]	121/119	121/119 Count	121/119 Variability [%]	q-Value	PEP	A3	XCorr A3	A6	XCorr A6
		KEDLVFIFWAPESAPLK	6	2	1	P23528	N-Term(iTRAQ8plex); K1(iTRAQ8plex); K17(iTRAQ8plex)	2902.68	1.19986	6	3.51081	1.25172	6	14.1499	0.755488	6	7.64734	0.747319	6	19.5743	0.798975	6	24.4436	2.16042	6	14.3984	0.918168	6	9.80108	0.563764	6	36.5022	0	3.899e-05			High	3.74948
		LGGSAVISLEGKPL	8	1	1	P23528	N-Term(iTRAQ8plex); K12(iTRAQ8plex)	1949.18	1.05355	8	2.74935	1.43384	8	55.5665	1.22503	8	57.543	0.874955	8	6.13066	0.988383	8	13.9933	1.16025	8	14.1361	0.889636	8	12.0695	0.82365	8	4.87091	0	2.743e-05			High	3.66933
		HELQANCYEEVK	10	1	1	P23528	N-Term(iTRAQ8plex); C7(Methylthio); K12(iTRAQ8plex)	2117.06	1.03504	10	6.32801	1.00252	10	41.3618	0.864592	10	41.4735	0.980824	10	9.80224	0.991014	10	8.70407	1.07942	10	12.0023	1.06401	10	15.4633	0.949328	10	16.9943	0	1.054e-05			High	3.25389
		EILVGDVGQTVDDPYATFVK	6	1	1	P23528	N-Term(iTRAQ8plex); K20(iTRAQ8plex)	2774.51	1.17363	6	10.6794	1.54068	6	9.60477	0.824493	6	66.3971	0.776291	6	31.0268	0.917549	6	38.9014	1.52676	6	55.5962	0.933239	6	24.6293	0.581159	6	77.5524	0	0.0001092			High	2.9934
		NIILEEGK	14	1	1	P23528	N-Term(iTRAQ8plex); K8(iTRAQ8plex)	1523.92	1.10329	14	11.0806	1.00053	14	32.0562	0.812242	14	44.3524	0.94119	14	8.9565	0.950578	14	12.2991	1.45291	14	30.5133	0.943514	14	9.58806	0.908286	14	34.634	0	0.001296			High	2.6916
		HELQANCYEEVKDR	2	1	1	P23528	N-Term(iTRAQ8plex); C7(Methylthio); K12(iTRAQ8plex)	2388.19	1.04246	2	5.92144	0.865718	2	8.95253	0.752878	2	14.9533	0.906585	2	0.0197688	0.950283	2	2.52701	1.15968	2	19.284	0.860303	2	5.04874	0.96966	2	3.88095	0	0.0001937			High	2.69083
		AVLFCLSEDKK	3	1	1	P23528	N-Term(iTRAQ8plex); C5(Methylthio); K10(iTRAQ8plex); K11(iTRAQ8plex)	2211.25	1.05892	3	5.64457	1.20162	3	51.1645	0.908036	3	28.4902	0.901727	3	8.15219	0.982061	3	10.8796	1.46649	3	38.2523	0.872064	3	1.18298	0.75885	3	47.3481	0	0.01083			High	2.69006
		MIYASSK	6	3	1	P23528	N-Term(iTRAQ8plex); K7(iTRAQ8plex)	1407.81	1.10826	6	4.11736	1.05873	6	33.5039	0.697219	6	21.0132	0.777019	6	22.6939	0.928548	6	9.01421	1.29083	6	14.2188	0.696536	6	32.1278	0.887142	6	11.5346	0	0.01006			High	2.65164
		YALYDATYETK	11	2	1	P23528	N-Term(iTRAQ8plex); K11(iTRAQ8plex)	1946.02	0.989423	11	15.4791	0.955762	11	39.2797	0.920362	11	28.8161	0.862202	11	13.1342	0.926431	11	17.875	1.06891	11	11.3063	0.819053	11	23.3361	0.923381	11	17.4913	0	0.004791			High	2.53117
		EDLVFIFWAPESAPLK	1	2	1	P23528	N-Term(iTRAQ8plex); K16(iTRAQ8plex)	2470.38	1.26431	1		1.89595	1		1.04514	1		0.69695	1		1.05627	1		1.57149	1		0.838732	1		0.555646	1		0.001	0.01384			High	1.70427
		ESKKEDLVFIFWAPESAPLK	1	2	1	P23528	N-Term(iTRAQ8plex); K3(iTRAQ8plex); K4(iTRAQ8plex); K20(iTRAQ8plex)	3551.03	1.08186	1		1.29075	1		0.976284	1		0.818286	1		1.22622	1		0.974171	1		0.620777	1		1.07977	1		0.003	0.04939			High	2.24509
		MIYASSK	2	3	1	P23528	N-Term(iTRAQ8plex); M1(Oxidation); K7(iTRAQ8plex)	1423.8	0.995114	2	9.52185	0.96858	2	6.3808	0.786533	2	23.1787	0.80808	2	7.00998	0.820427	2	11.2509	1.23762	2	5.19362	0.742524	2	19.038	0.872042	2	3.51383	0.004	0.06678			High	1.76335
		AVLFCLSEDK	1	1	1	P23528	N-Term(iTRAQ8plex); C5(Methylthio); K10(iTRAQ8plex)	1778.96	1.09895	1		1.43734	1		0.927958	1		0.709491	1		0.521387	1		2.30907	1		0.887884	1		0.517553	1		0.007	0.1044			High	1.29459
	Q16777	Histone H2A type 2-C OS=Homo sapiens GN=HIST2H2AC PE=1 SV=4 - [H2A2C_HUMAN]	62.79	2	2	7	710	0.800411	29	44.4699	1.24013	29	55.1393	1.41262	29	55.7099	0.989189	29	48.4487	0.915201	29	21.3261	0.903415	29	49.8346	0.914304	29	56.31	1.00615	29	43.5265	1632.77	62.79	7	710	129	13.9798	10.9019
		Sequence	# PSMs	# Proteins	# Protein Groups	Protein Group Accessions	Modifications	MH+ [Da]	(114+116)/(113+115)	(114+116)/(113+115) Count	(114+116)/(113+115) Variability [%]	(117+119)/(113+115)	(117+119)/(113+115) Count	(117+119)/(113+115) Variability [%]	(118+121)/(114+116)	(118+121)/(114+116) Count	(118+121)/(114+116) Variability [%]	(118+121)/(117+119)	(118+121)/(117+119) Count	(118+121)/(117+119) Variability [%]	114/113	114/113 Count	114/113 Variability [%]	116/115	116/115 Count	116/115 Variability [%]	118/117	118/117 Count	118/117 Variability [%]	121/119	121/119 Count	121/119 Variability [%]	q-Value	PEP	A3	XCorr A3	A6	XCorr A6
		VTIAQGGVLPNIQAVLLPK	101	10	2	Q93077;Q16777	N-Term(iTRAQ8plex); K19(iTRAQ8plex)	2539.58																									0	1.774e-07			High	5.23014
		VGAGAPVYMAAVLEYLTAEILELAGNAAR	19	2	1	Q16777	N-Term(iTRAQ8plex)	3237.75	0.859453	19	58.683	1.3252	19	44.3957	1.60068	19	76.3648	0.989189	19	58.5451	0.980342	19	57.9921	0.950344	19	67.6999	0.919539	19	58.9071	1.00615	19	43.5265	0	1.664e-09			High	4.28906
		AGLQFPVGR	300	15	5	Q93077;Q16777;Q8IUE6;P0C0S5;P16104	N-Term(iTRAQ8plex)	1248.73																									0	0.001624			High	3.81575
		HLQLAIRNDEELNK	6	12	3	Q93077;Q16777;P16104	N-Term(iTRAQ8plex); K14(iTRAQ8plex)	2301.3																									0	0.001023			High	3.59504
		HLQLAIR	273	14	4	Q93077;Q16777;P0C0S5;P16104	N-Term(iTRAQ8plex)	1154.73																									0	0.01112			High	3.16885
		VGAGAPVYMAAVLEYLTAEILELAGNAAR	7	2	1	Q16777	N-Term(iTRAQ8plex); M9(Oxidation)	3253.74	0.899708	7	25.5438	0.916413	7	47.4573	1.08625	7	48.5656	0.970387	7	9.49536	0.839432	7	10.4336	0.914862	7	40.473	0.914304	7	120.23	0.877344	7	47.6295	0	5.763e-05			High	2.27725
		NDEELNKLLGK	3	7	1	Q16777	N-Term(iTRAQ8plex); K7(iTRAQ8plex); K11(iTRAQ8plex)	2185.28	0.484926	3	48.779	0.279131	3	1.40952	1.73753	3	19.7278	3.45047	3	1.12254	3.21849	3	2.01082	0.186421	3	41.9621	0.850972	3	6.94569	5.78859	3	0.397953	0.001	0.02844			High	2.43299
		GNYAER	1	9	3	Q93077;Q16777;Q8IUE6	N-Term(iTRAQ8plex)	1013.53																									0.009	0.1265			High	1.93426
	Q93077	Histone H2A type 1-C OS=Homo sapiens GN=HIST1H2AC PE=1 SV=3 - [H2A1C_HUMAN]	62.31	3	1	7	743	0.588682	6	28.3019	0.401722	6	88.4998	1.51313	6	20.0899	1.5881	6	81.188	1.35868	6	70.1203	0.374939	6	66.8208	0.887702	6	10.4294	2.15734	6	126.067	1654.36	62.31	7	743	130	14.0969	11.0483
		Sequence	# PSMs	# Proteins	# Protein Groups	Protein Group Accessions	Modifications	MH+ [Da]	(114+116)/(113+115)	(114+116)/(113+115) Count	(114+116)/(113+115) Variability [%]	(117+119)/(113+115)	(117+119)/(113+115) Count	(117+119)/(113+115) Variability [%]	(118+121)/(114+116)	(118+121)/(114+116) Count	(118+121)/(114+116) Variability [%]	(118+121)/(117+119)	(118+121)/(117+119) Count	(118+121)/(117+119) Variability [%]	114/113	114/113 Count	114/113 Variability [%]	116/115	116/115 Count	116/115 Variability [%]	118/117	118/117 Count	118/117 Variability [%]	121/119	121/119 Count	121/119 Variability [%]	q-Value	PEP	A3	XCorr A3	A6	XCorr A6
		VGAGAPVYLAAVLEYLTAEILELAGNAAR	56	10	3	Q93077;Q8IUE6;P16104	N-Term(iTRAQ8plex)	3219.79																									0	5.042e-15			High	5.34593
		VTIAQGGVLPNIQAVLLPK	101	10	2	Q93077;Q16777	N-Term(iTRAQ8plex); K19(iTRAQ8plex)	2539.58																									0	1.774e-07			High	5.23014
		AGLQFPVGR	300	15	5	Q93077;Q16777;Q8IUE6;P0C0S5;P16104	N-Term(iTRAQ8plex)	1248.73																									0	0.001624			High	3.81575
		HLQLAIRNDEELNK	6	12	3	Q93077;Q16777;P16104	N-Term(iTRAQ8plex); K14(iTRAQ8plex)	2301.3																									0	0.001023			High	3.59504
		HLQLAIR	273	14	4	Q93077;Q16777;P0C0S5;P16104	N-Term(iTRAQ8plex)	1154.73																									0	0.01112			High	3.16885
		NDEELNKLLGR	6	3	1	Q93077	N-Term(iTRAQ8plex); K7(iTRAQ8plex)	1909.08	0.588682	6	28.3019	0.401722	6	88.4998	1.51313	6	20.0899	1.5881	6	81.188	1.35868	6	70.1203	0.374939	6	66.8208	0.887702	6	10.4294	2.15734	6	126.067	0	0.009782			High	3.01081
		GNYAER	1	9	3	Q93077;Q16777;Q8IUE6	N-Term(iTRAQ8plex)	1013.53																									0.009	0.1265			High	1.93426
	P32119	Peroxiredoxin-2 OS=Homo sapiens GN=PRDX2 PE=1 SV=5 - [PRDX2_HUMAN]	61.62	1	13	14	153	1.02591	140	11.8777	1.31321	140	30.085	1.05634	140	20.2967	0.867045	140	15.5496	0.89368	140	20.5014	1.18564	140	35.8062	0.909716	140	11.7918	0.878579	140	26.2909	336.316	61.62	14	153	198	21.8782	5.97314
		Sequence	# PSMs	# Proteins	# Protein Groups	Protein Group Accessions	Modifications	MH+ [Da]	(114+116)/(113+115)	(114+116)/(113+115) Count	(114+116)/(113+115) Variability [%]	(117+119)/(113+115)	(117+119)/(113+115) Count	(117+119)/(113+115) Variability [%]	(118+121)/(114+116)	(118+121)/(114+116) Count	(118+121)/(114+116) Variability [%]	(118+121)/(117+119)	(118+121)/(117+119) Count	(118+121)/(117+119) Variability [%]	114/113	114/113 Count	114/113 Variability [%]	116/115	116/115 Count	116/115 Variability [%]	118/117	118/117 Count	118/117 Variability [%]	121/119	121/119 Count	121/119 Variability [%]	q-Value	PEP	A3	XCorr A3	A6	XCorr A6
		KEGGLGPLNIPLLADVTR	12	1	1	P32119	N-Term(iTRAQ8plex); K1(iTRAQ8plex)	2471.47	1.00867	12	8.24544	1.33332	12	21.6315	1.0106	12	8.46653	0.791969	12	14.0663	0.863147	12	14.3369	1.2147	12	29.5884	0.947739	12	14.4217	0.631245	12	42.673	0	1.107e-10			High	6.42212
		EGGLGPLNIPLLADVTR	12	1	1	P32119	N-Term(iTRAQ8plex)	2039.18	0.974944	12	9.41584	1.35366	12	11.6947	1.06447	12	17.0656	0.778768	12	16.3304	0.715506	12	22.4739	1.38529	12	41.5253	0.935558	12	11.5341	0.590541	12	34.6242	0	5.123e-09			High	5.02836
		ATAVVDGAFK	25	1	1	P32119	N-Term(iTRAQ8plex); K10(iTRAQ8plex)	1586.93	1.13202	25	10.0347	1.57855	25	36.8032	1.0443	25	16.4332	0.915686	25	15.1697	0.898397	25	13.7092	1.6038	25	35.2019	0.96536	25	13.8309	0.928586	25	28.4734	0	0.000523			High	3.70105
		QITVNDLPVGR	13	2	2	Q06830;P32119	N-Term(iTRAQ8plex)	1515.88																									0	8.82e-06			High	3.3943
		RLSEDYGVLK	6	1	1	P32119	N-Term(iTRAQ8plex); K10(iTRAQ8plex)	1788.04	1.17798	6	12.6899	1.34311	6	27.2632	0.982896	6	17.4315	0.822905	6	2.8928	1.25364	6	16.7311	1.07546	6	14.9307	0.864441	6	9.10411	0.822549	6	10.1312	0	4.3e-05			High	3.3892
		GLFIIDGK	16	1	1	P32119	N-Term(iTRAQ8plex); K8(iTRAQ8plex)	1470.91	1.08815	16	5.10294	1.14612	16	34.0915	0.931607	16	19.8995	0.908987	16	9.73618	1.01088	16	16.3465	1.13022	16	12.5803	0.930021	16	8.49365	0.952313	16	13.5995	0	0.00143			High	3.0569
		LVQAFQYTDEHGEVCPAGWKPGSDTIKPNVDDSK	6	1	1	P32119	N-Term(iTRAQ8plex); C15(Methylthio); K20(iTRAQ8plex); K27(iTRAQ8plex); K34(iTRAQ8plex)	4994.58	1.14618	6	40.4482	1.74213	6	24.8014	1.14403	6	13.4663	0.68725	6	20.1318	0.659343	6	55.5225	2.11482	6	47.2568	0.744684	6	7.83667	0.584899	6	76.2993	0	0.0004209			High	3.02947
		TDEGIAYR	14	1	1	P32119	N-Term(iTRAQ8plex)	1228.64	1.02089	14	3.5756	1.26504	14	14.6462	1.03396	14	16.0168	0.873843	14	13.8725	0.850747	14	10.6587	1.27396	14	17.04	0.846171	14	7.74337	0.980867	14	12.1096	0	0.00206			High	3.01556
		LSEDYGVLKTDEGIAYR	6	1	1	P32119	N-Term(iTRAQ8plex); K9(iTRAQ8plex)	2537.36	0.795947	6	9.05027	0.809615	6	8.0555	1.19622	6	16.4336	1.17852	6	35.7117	0.986608	6	16.9555	0.635743	6	32.474	0.997817	6	14.3725	1.36994	6	49.0448	0	0.0001028			High	2.89635
		ATAVVDGAFKEVK	4	1	1	P32119	N-Term(iTRAQ8plex); K10(iTRAQ8plex); K13(iTRAQ8plex)	2247.33	0.484693	4	32.7292	0.338031	4	44.9668	0.979117	4	57.6118	1.20085	4	38.1668	1.22854	4	39.8974	0.248128	4	74.3658	1.08698	4	3.55714	1.23465	4	69.8653	0	0.003316			High	2.75941
		LSEDYGVLK	18	1	1	P32119	N-Term(iTRAQ8plex); K9(iTRAQ8plex)	1631.94	1.00091	18	12.7528	1.54666	18	20.4154	1.12266	18	27.1135	0.825324	18	16.7501	0.82817	18	36.9897	1.22542	18	58.5053	0.866846	18	19.2004	1.00613	18	18.3355	0	0.0002861			High	2.74122
		IGKPAPDFK	9	1	1	P32119	N-Term(iTRAQ8plex); K3(iTRAQ8plex); K9(iTRAQ8plex)	1885.16	0.974345	9	5.71831	0.961981	9	26.1889	0.855552	9	17.8582	0.88856	9	5.74698	0.992233	9	13.5263	0.903453	9	12.2439	0.907296	9	6.62343	0.868877	9	8.35167	0	0.0008048			High	2.64387
		SVDEALR	11	1	1	P32119	N-Term(iTRAQ8plex)	1093.61	0.956822	11	13.7921	1.31137	11	15.5287	1.13414	11	16.3874	0.868506	11	6.04617	0.830641	11	8.11002	1.14146	11	21.7896	0.857329	11	4.80987	0.903819	11	9.18364	0.001	0.01211			High	2.72617
		GLFIIDGKGVLR	1	1	1	P32119	N-Term(iTRAQ8plex); K8(iTRAQ8plex)	1896.17	0.987991	1		1.21551	1		1.0733	1		0.872401	1		0.771454	1		1.31329	1		0.762816	1		0.981404	1		0.005	0.07969			High	1.97122
	O75947	ATP synthase subunit d, mitochondrial OS=Homo sapiens GN=ATP5H PE=1 SV=3 - [ATP5H_HUMAN]	60.87	1	8	8	41	1.01318	41	9.97587	1.22198	41	18.7185	1.05511	41	17.1792	0.908226	41	12.3652	0.917614	41	19.7634	1.12496	41	20.5721	0.848612	41	17.9536	0.943625	41	24.7187	68.6233	60.87	8	41	161	18.4795	5.30029
		Sequence	# PSMs	# Proteins	# Protein Groups	Protein Group Accessions	Modifications	MH+ [Da]	(114+116)/(113+115)	(114+116)/(113+115) Count	(114+116)/(113+115) Variability [%]	(117+119)/(113+115)	(117+119)/(113+115) Count	(117+119)/(113+115) Variability [%]	(118+121)/(114+116)	(118+121)/(114+116) Count	(118+121)/(114+116) Variability [%]	(118+121)/(117+119)	(118+121)/(117+119) Count	(118+121)/(117+119) Variability [%]	114/113	114/113 Count	114/113 Variability [%]	116/115	116/115 Count	116/115 Variability [%]	118/117	118/117 Count	118/117 Variability [%]	121/119	121/119 Count	121/119 Variability [%]	q-Value	PEP	A3	XCorr A3	A6	XCorr A6
		TIDWVAFAEIIPQNQK	7	1	1	O75947	N-Term(iTRAQ8plex); K16(iTRAQ8plex)	2481.39	1.18503	7	12.5409	1.22594	7	9.77617	0.984856	7	7.25397	0.835815	7	10.7649	0.874603	7	35.3393	1.32366	7	13.6052	0.835848	7	21.667	0.800105	7	12.9655	0	1.115e-07			High	3.97214
		LAALPENPPAIDWAYYK	6	1	1	O75947	N-Term(iTRAQ8plex); K17(iTRAQ8plex)	2540.4	1.00199	6	9.50652	1.20574	6	15.7484	1.01331	6	5.30908	0.898236	6	2.90416	0.906553	6	2.92638	1.14178	6	17.0943	0.871211	6	9.52767	0.911577	6	10.9504	0	0.0002066			High	3.0119
		AGLVDDFEK	9	1	1	O75947	N-Term(iTRAQ8plex); K9(iTRAQ8plex)	1601.89	0.989067	9	2.64664	1.15962	9	18.8676	1.14979	9	26.21	1.00467	9	15.3262	0.939765	9	8.52755	1.04781	9	18.9411	0.956938	9	11.0142	1.18509	9	25.6544	0	0.003577			High	2.66741
		NLIPFDQMTIEDLNEAFPETK	8	1	1	O75947	N-Term(iTRAQ8plex); K21(iTRAQ8plex)	3073.59	1.09023	8	6.9062	1.31226	8	27.7267	1.04377	8	23.1046	0.852386	8	25.2722	0.936569	8	25.8878	1.27713	8	27.402	0.763499	8	23.9102	0.906824	8	36.6895	0	0.009171			High	2.5089
		SWNETLTSR	2	1	1	O75947	N-Term(iTRAQ8plex)	1397.73	0.988989	2	6.24387	1.24887	2	26.3777	1.16128	2	14.2101	0.919626	2	5.56284	1.06052	2	21.7085	0.963486	2	2.34909	0.863518	2	1.54077	0.987778	2	12.399	0	0.001102			High	2.21741
		NLIPFDQMTIEDLNEAFPETK	2	1	1	O75947	N-Term(iTRAQ8plex); M8(Oxidation); K21(iTRAQ8plex)	3089.59	0.78757	2	13.9964	1.49914	2	53.5821	1.41576	2	24.0589	0.743766	2	42.158	0.741159	2	37.3313	0.879683	2	10.9169	0.746192	2	6.67276	0.732167	2	116.098	0	0.002683			High	1.36927
		KYPYWPHQPIENL	4	1	1	O75947	N-Term(iTRAQ8plex); K1(iTRAQ8plex)	2293.25	1.04386	4	8.65493	1.27252	4	4.92409	1.13694	4	5.83339	0.935958	4	6.65885	0.890942	4	1.76692	1.10382	4	8.68588	0.802397	4	3.44986	1.0454	4	12.1138	0.001	0.02922			High	2.4625
		AIASSLK	2	1	1	O75947	N-Term(iTRAQ8plex); K7(iTRAQ8plex)	1297.82	1.04829	2	8.11047	0.88083	2	17.1648	0.829111	2	17.6762	0.986739	2	8.61316	0.873925	2	10.8972	1.17106	2	0.114973	1.01602	2	1.86618	0.957155	2	22.9936	0.005	0.07829			High	2.3617
		IVEYEK	1	1	1	O75947	N-Term(iTRAQ8plex); K6(iTRAQ8plex)	1388.82	1.03811	1		1.25704	1		1.22626	1		1.0127	1		1.11901	1		0.970424	1		0.798944	1		1.38916	1		0.007	0.1086			High	2.2308
	P30043	Flavin reductase (NADPH) OS=Homo sapiens GN=BLVRB PE=1 SV=3 - [BLVRB_HUMAN]	59.71	1	9	9	96	1.02008	96	11.7962	1.31128	96	24.6209	1.00739	96	19.5135	0.863134	96	13.3429	0.86173	96	19.394	1.28983	96	26.3927	0.863256	96	12.5897	0.876077	96	26.942	244.667	59.71	9	96	206	22.1054	7.6499
		Sequence	# PSMs	# Proteins	# Protein Groups	Protein Group Accessions	Modifications	MH+ [Da]	(114+116)/(113+115)	(114+116)/(113+115) Count	(114+116)/(113+115) Variability [%]	(117+119)/(113+115)	(117+119)/(113+115) Count	(117+119)/(113+115) Variability [%]	(118+121)/(114+116)	(118+121)/(114+116) Count	(118+121)/(114+116) Variability [%]	(118+121)/(117+119)	(118+121)/(117+119) Count	(118+121)/(117+119) Variability [%]	114/113	114/113 Count	114/113 Variability [%]	116/115	116/115 Count	116/115 Variability [%]	118/117	118/117 Count	118/117 Variability [%]	121/119	121/119 Count	121/119 Variability [%]	q-Value	PEP	A3	XCorr A3	A6	XCorr A6
		YVAVMPPHIGDQPLTGAYTVTLDGR	3	1	1	P30043	N-Term(iTRAQ8plex); M5(Oxidation)	2991.54	1.15587	3	11.2098	1.24411	3	12.8444	0.976383	3	9.33179	0.872356	3	3.51688	0.928031	3	16.698	1.52667	3	14.9431	0.908306	3	7.71347	0.83928	3	19.1491	0	1.24e-07			High	5.21002
		TVAGQDAVIVLLGTR	13	1	1	P30043	N-Term(iTRAQ8plex)	1817.07	0.988805	13	4.3869	1.47593	13	20.8564	1.09587	13	17.4195	0.751893	13	24.5255	0.587466	13	31.7624	1.57848	13	37.0517	0.879439	13	10.6113	0.606233	13	68.9668	0	6.209e-07			High	4.83025
		YVAVMPPHIGDQPLTGAYTVTLDGR	6	1	1	P30043	N-Term(iTRAQ8plex)	2975.55	1.14176	6	10.2063	1.77781	6	68.6721	1.31255	6	70.5934	0.809656	6	11.9973	0.871004	6	13.7611	1.45	6	26.6274	0.80305	6	19.0857	0.872301	6	25.3083	0	2.968e-06			High	4.61021
		HDLGHFMLR	12	1	1	P30043	N-Term(iTRAQ8plex)	1429.76	1.03797	12	9.67125	1.30686	12	19.9915	1.06717	12	16.1378	0.879285	12	10.0832	0.849786	12	12.7467	1.37993	12	35.0818	0.862084	12	11.629	0.897126	12	17.2702	0	9.301e-05			High	4.12135
		LQAVTDDHIR	18	1	1	P30043	N-Term(iTRAQ8plex)	1471.81	1.02007	18	7.99049	1.13092	18	43.8073	0.93392	18	21.1812	0.858402	18	15.1394	0.946539	18	17.3577	1.12012	18	20.0426	0.843846	18	11.8413	0.876872	18	22.9614	0	5.579e-05			High	3.91453
		LPSEGPRPAHVVVGDVLQAADVDK	15	1	1	P30043	N-Term(iTRAQ8plex); K24(iTRAQ8plex)	3077.71	1.11035	15	11.9263	1.38333	15	42.9491	0.948844	15	15.4865	0.812753	15	18.0097	0.945323	15	13.6837	1.29351	15	39.5534	0.935486	15	13.0486	0.776595	15	26.6624	0	1.004e-05			High	3.84372
		NDLSPTTVMSEGAR	16	1	1	P30043	N-Term(iTRAQ8plex)	1781.9	0.96391	16	11.5551	1.24607	16	18.7034	1.03697	16	24.6365	0.871512	16	6.47617	0.845802	16	19.9195	1.24226	16	28.5167	0.830285	16	14.0548	0.958356	16	28.6943	0	4.028e-06			High	3.53874
		VVACTSAFLLWDPTK	2	1	1	P30043	N-Term(iTRAQ8plex); C4(Methylthio); K15(iTRAQ8plex)	2305.25	1.11345	2	23.3697	1.0703	2	17.2454	0.918433	2	4.04924	0.955456	2	1.89311	1.14071	2	12.5057	1.09412	2	32.8442	0.788095	2	2.66816	1.13829	2	0.749865	0	2.752e-05			High	3.20378
		NIVAAMK	7	1	1	P30043	N-Term(iTRAQ8plex); K7(iTRAQ8plex)	1354.83	1.04629	7	8.46996	1.4633	7	8.17453	1.16725	7	2.06546	0.923067	7	6.62698	0.846712	7	15.7729	1.24187	7	16.0605	0.919759	7	6.91687	1.01359	7	17.2126	0	0.008466			High	2.84906
		DSSRLPSEGPRPAHVVVGDVLQAADVDK	2	1	1	P30043	N-Term(iTRAQ8plex); K28(iTRAQ8plex)	3522.91	0.988644	2	0.318519	1.0767	2	8.71514	1.04934	2	1.37334	0.963518	2	7.01547	0.928611	2	14.6756	1.03834	2	11.2477	0.895505	2	0.306572	1.02688	2	13.1983	0.001	0.01179			High	2.80376
		HDLGHFMLR	2	1	1	P30043	N-Term(iTRAQ8plex); M7(Oxidation)	1445.76	0.801855	2	11.1434	1.0804	2	2.75744	0.927026	2	6.57304	0.688022	2	1.78629	0.48526	2	29.9175	1.71681	2	23.1929	0.813486	2	0.577008	0.53354	2	4.96701	0.003	0.0513			High	2.17916
	P23396	40S ribosomal protein S3 OS=Homo sapiens GN=RPS3 PE=1 SV=2 - [RS3_HUMAN]	59.26	1	15	15	67	1.0382	67	11.8151	1.20716	67	22.9794	0.932021	67	29.4442	0.872398	67	13.0905	0.876441	67	19.686	1.23031	67	24.5451	0.866036	67	11.8968	0.879389	67	27.6472	108.422	59.26	15	67	243	26.6714	9.65674
		Sequence	# PSMs	# Proteins	# Protein Groups	Protein Group Accessions	Modifications	MH+ [Da]	(114+116)/(113+115)	(114+116)/(113+115) Count	(114+116)/(113+115) Variability [%]	(117+119)/(113+115)	(117+119)/(113+115) Count	(117+119)/(113+115) Variability [%]	(118+121)/(114+116)	(118+121)/(114+116) Count	(118+121)/(114+116) Variability [%]	(118+121)/(117+119)	(118+121)/(117+119) Count	(118+121)/(117+119) Variability [%]	114/113	114/113 Count	114/113 Variability [%]	116/115	116/115 Count	116/115 Variability [%]	118/117	118/117 Count	118/117 Variability [%]	121/119	121/119 Count	121/119 Variability [%]	q-Value	PEP	A3	XCorr A3	A6	XCorr A6
		GLCAIAQAESLR	2	1	1	P23396	N-Term(iTRAQ8plex); C3(Methylthio)	1581.83	1.21475	2	8.00495	1.3662	2	55.0798	0.865217	2	22.0396	0.769307	2	21.9614	0.998416	2	2.87365	1.52814	2	20.3256	0.839395	2	1.14489	0.670527	2	51.8113	0	0.005204			High	3.41097
		AELNEFLTR	9	1	1	P23396	N-Term(iTRAQ8plex)	1396.77	1.08078	9	6.95646	1.28426	9	8.56519	0.934693	9	19.9978	0.834339	9	13.8777	0.95262	9	12.5419	1.20962	9	43.9273	0.878671	9	15.6959	0.827358	9	28.1593	0	0.0002009			High	3.35602
		TEIIILATR	1	1	1	P23396	N-Term(iTRAQ8plex)	1333.83	1.07154	1		1.33406	1		0.953982	1		0.766252	1		0.627781	1		2.03488	1		0.839636	1		0.67623	1		0	0.0006914			High	2.96443
		GGKPEPPAMPQPVPTA	5	1	1	P23396	N-Term(iTRAQ8plex); K3(iTRAQ8plex)	2182.21	1.04822	5	14.0762	1.17192	5	12.418	0.915395	5	12.6019	0.936942	5	2.60914	0.999634	5	10.1292	1.18878	5	8.80466	0.913179	5	3.99793	0.925737	5	16.6368	0	0.001145			High	2.89256
		DEILPTTPISEQK	10	1	1	P23396	N-Term(iTRAQ8plex); K13(iTRAQ8plex)	2079.17	1.07078	10	23.562	1.22532	10	11.5705	0.933745	10	28.1623	0.876955	10	17.6824	0.780534	10	15.4285	1.35749	10	70.3018	0.890095	10	24.6908	0.842487	10	18.2491	0	0.001049			High	2.82478
		FGFPEGSVELYAEK	5	1	1	P23396	N-Term(iTRAQ8plex); K14(iTRAQ8plex)	2181.16	1.03845	5	5.54278	1.31076	5	12.0208	0.860808	5	25.7856	0.796927	5	6.36145	0.861061	5	17.6493	1.69443	5	19.5607	0.84229	5	5.41236	0.649481	5	17.6217	0	0.0002875			High	2.68916
		KFVADGIFK	3	1	1	P23396	N-Term(iTRAQ8plex); K1(iTRAQ8plex); K9(iTRAQ8plex)	1937.18	0.950626	3	3.07944	0.690262	3	19.7031	0.634052	3	16.1183	0.894078	3	7.54466	0.975108	3	12.7509	1.08045	3	5.33931	0.84396	3	0.10371	1.0148	3	11.3353	0	0.00812			High	2.66975
		ELTAVVQK	4	1	1	P23396	N-Term(iTRAQ8plex); K8(iTRAQ8plex)	1495.92	1.0704	4	14.1623	1.37094	4	20.1969	1.0483	4	42.1694	0.854407	4	19.3192	1.02891	4	10.8937	1.17314	4	35.296	0.843001	4	12.261	1.06235	4	5.9584	0	0.01136			High	2.45865
		ELAEDGYSGVEVR	12	1	1	P23396	N-Term(iTRAQ8plex)	1727.88	0.963319	12	10.529	1.10022	12	23.9047	0.90886	12	8.27689	0.858703	12	19.4921	0.806534	12	9.22024	1.24938	12	16.3102	0.845338	12	9.91766	0.756003	12	40.8469	0	0.000119			High	2.34139
		GGKPEPPAMPQPVPTA	5	1	1	P23396	N-Term(iTRAQ8plex); K3(iTRAQ8plex); M9(Oxidation)	2198.21	0.968196	5	3.86759	1.1877	5	76.5249	1.05847	5	81.4593	0.86529	5	4.93473	0.89738	5	0.718883	1.10731	5	15.7522	0.88472	5	16.6419	0.879389	5	7.97311	0	0.004973			High	1.93436
		FIMESGAK	4	1	1	P23396	N-Term(iTRAQ8plex); K8(iTRAQ8plex)	1490.84	0.980184	4	1.29284	0.808638	4	83.0564	0.749699	4	60.5181	0.948025	4	15.7547	0.860741	4	10.717	1.12642	4	10.0395	1.04525	4	9.16101	1.00098	4	10.0993	0.001	0.0126			High	2.40828
		TQNVLGEK	2	1	1	P23396	N-Term(iTRAQ8plex); K8(iTRAQ8plex)	1496.88	1.05517	2	10.2598	1.76077	2	34.2241	1.56461	2	19.4395	0.937625	2	3.78979	1.00147	2	4.55259	1.09628	2	14.7217	0.853696	2	3.78498	1.08902	2	1.42885	0.001	0.0195			High	2.11224
		LLGGLAVR	1	1	1	P23396	N-Term(iTRAQ8plex)	1102.72	0.909257	1		0.871798	1		0.884462	1		0.922465	1		0.695415	1		1.20181	1		0.923137	1		0.921955	1		0.001	0.01975			High	2.05931
		FVADGIFK	2	1	1	P23396	N-Term(iTRAQ8plex); K8(iTRAQ8plex)	1504.9	1.03041	2	2.30373	1.15597	2	58.541	1.07928	2	57.6166	0.962054	2	3.04879	0.935591	2	15.0432	1.14377	2	19.3611	0.907262	2	9.10171	1.05524	2	8.62441	0.001	0.02922			High	1.87425
		IMLPWDPTGK	1	1	1	P23396	N-Term(iTRAQ8plex); K10(iTRAQ8plex)	1766	0.961638	1		1.21813	1		1.07292	1		0.847004	1		0.630016	1		1.44832	1		1.03881	1		0.654316	1		0.004	0.06658			High	1.61084
		QGVLGIK	1	1	1	P23396	N-Term(iTRAQ8plex); K7(iTRAQ8plex)	1322.86	1.0776	1		0.676113	1		0.576691	1		0.919138	1		0.935888	1		1.23085	1		0.909131	1		0.928136	1		0.005	0.07702			High	2.22809
	P62249	40S ribosomal protein S16 OS=Homo sapiens GN=RPS16 PE=1 SV=2 - [RS16_HUMAN]	58.9	1	10	10	46	1.0854	46	15.8862	1.01544	46	21.8338	0.876939	46	15.4782	0.941276	46	12.2397	0.960476	46	18.0098	1.11538	46	26.7586	0.923074	46	10.1696	0.975043	46	27.8131	71.4648	58.9	10	46	146	16.435	10.2134
		Sequence	# PSMs	# Proteins	# Protein Groups	Protein Group Accessions	Modifications	MH+ [Da]	(114+116)/(113+115)	(114+116)/(113+115) Count	(114+116)/(113+115) Variability [%]	(117+119)/(113+115)	(117+119)/(113+115) Count	(117+119)/(113+115) Variability [%]	(118+121)/(114+116)	(118+121)/(114+116) Count	(118+121)/(114+116) Variability [%]	(118+121)/(117+119)	(118+121)/(117+119) Count	(118+121)/(117+119) Variability [%]	114/113	114/113 Count	114/113 Variability [%]	116/115	116/115 Count	116/115 Variability [%]	118/117	118/117 Count	118/117 Variability [%]	121/119	121/119 Count	121/119 Variability [%]	q-Value	PEP	A3	XCorr A3	A6	XCorr A6
		GPLQSVQVFGR	31	1	1	P62249	N-Term(iTRAQ8plex)	1491.85	1.0881	31	15.7186	0.969323	31	17.0273	0.892904	31	11.5807	0.960908	31	16.1482	0.945146	31	16.4552	1.09019	31	14.4388	0.91128	31	10.1491	1.06084	31	22.5296	0	5.167e-05			High	2.98314
		DILIQYDR	4	1	1	P62249	N-Term(iTRAQ8plex)	1339.75	1.24948	4	7.8301	1.08437	4	1.94144	0.812396	4	14.5463	0.925637	4	3.00944	1.09663	4	1.83659	1.44556	4	20.7281	0.947516	4	4.90299	0.923361	4	11.9454	0	0.003664			High	2.68934
		GGGHVAQIYAIR	1	1	1	P62249	N-Term(iTRAQ8plex)	1545.88	1.04623	1		1.04537	1		0.882005	1		0.882732	1		1.01531	1		1.07918	1		0.824727	1		0.961743	1		0	0.006207			High	2.59193
		EIKDILIQYDR	2	1	1	P62249	N-Term(iTRAQ8plex); K3(iTRAQ8plex)	2014.17	0.892215	2	18.6968	0.915549	2	49.8943	0.697819	2	17.0699	0.680034	2	48.0293	1.07713	2	13.1173	0.781923	2	22.7083	0.643884	2	82.9517	0.767355	2	8.39314	0	0.002692			High	2.36984
		VNGRPLEMIEPR	1	1	1	P62249	N-Term(iTRAQ8plex)	1714.94	0.920554	1		0.876131	1		0.80654	1		0.847434	1		0.937673	1		0.905861	1		0.906108	1		0.801137	1		0.001	0.01342			High	2.73157
		YVDEASK	3	1	1	P62249	N-Term(iTRAQ8plex); K7(iTRAQ8plex)	1419.78	1.28581	3	8.70228	0.695472	3	18.6961	0.513743	3	18.6348	0.949824	3	6.44533	0.947043	3	0.414498	1.96561	3	21.4156	0.938309	3	13.7493	0.959217	3	0.00224212	0.001	0.01346			High	2.13089
		LLEPVLLLGK	1	1	1	P62249	N-Term(iTRAQ8plex); K10(iTRAQ8plex)	1703.12	0.998599	1		1.05422	1		0.992909	1		0.940521	1		0.766694	1		1.2989	1		0.997123	1		0.882036	1		0.001	0.02762			High	1.01268
		ALVAYYQK	1	1	1	P62249	N-Term(iTRAQ8plex); K8(iTRAQ8plex)	1563.93	1.2682	1		0.640214	1		0.471999	1		0.934983	1		1.07486	1		1.54755	1		1.09708	1		0.810195	1		0.002	0.03317			High	2.17082
		FAGVDIR	1	1	1	P62249	N-Term(iTRAQ8plex)	1081.63	0.937594	1		0.620128	1		0.697515	1		1.0546	1		0.784094	1		1.11324	1		1.17588	1		0.961595	1		0.005	0.07696			High	2.76318
		TLLVADPR	1	1	1	P62249	N-Term(iTRAQ8plex)	1188.72	1.07586	1		1.00825	1		0.882836	1		0.942031	1		0.840281	1		1.38478	1		0.907776	1		0.97033	1		0.006	0.09948			High	2.3038
	P13796	Plastin-2 OS=Homo sapiens GN=LCP1 PE=1 SV=6 - [PLSL_HUMAN]	58.85	3	28	28	124	1.09916	121	12.5909	1.01238	121	48.0843	0.83722	121	36.4128	0.890855	121	16.0619	0.895057	121	21.6451	1.38205	121	27.6975	0.893154	121	18.7975	0.939485	121	22.3558	240.238	58.85	28	124	627	70.2439	5.42725
		Sequence	# PSMs	# Proteins	# Protein Groups	Protein Group Accessions	Modifications	MH+ [Da]	(114+116)/(113+115)	(114+116)/(113+115) Count	(114+116)/(113+115) Variability [%]	(117+119)/(113+115)	(117+119)/(113+115) Count	(117+119)/(113+115) Variability [%]	(118+121)/(114+116)	(118+121)/(114+116) Count	(118+121)/(114+116) Variability [%]	(118+121)/(117+119)	(118+121)/(117+119) Count	(118+121)/(117+119) Variability [%]	114/113	114/113 Count	114/113 Variability [%]	116/115	116/115 Count	116/115 Variability [%]	118/117	118/117 Count	118/117 Variability [%]	121/119	121/119 Count	121/119 Variability [%]	q-Value	PEP	A3	XCorr A3	A6	XCorr A6
		FSLVGIGGQDLNEGNR	11	1	1	P13796	N-Term(iTRAQ8plex)	1980.04	1.14539	11	7.08181	0.946301	11	39.6984	0.815392	11	32.9235	0.873345	11	13.1422	0.927582	11	19.5942	1.47839	11	13.2955	0.894316	11	10.303	0.993949	11	27.047	0	6.052e-05			High	4.44025
		GDEEGVPAVVIDMSGLR	12	1	1	P13796	N-Term(iTRAQ8plex)	2048.06	1.18316	12	12.6725	1.48269	12	21.0391	0.982875	12	21.2907	0.735372	12	11.1199	0.962826	12	46.52	1.36927	12	53.7362	0.775737	12	23.7264	0.707708	12	54.2379	0	1.479e-07			High	3.94381
		EITENLMATGDLDQDGR	8	1	1	P13796	N-Term(iTRAQ8plex)	2182.06	1.03437	8	8.12833	1.18313	8	31.4725	0.938381	8	46.2634	0.915418	8	18.6023	0.837097	8	11.6068	1.24927	8	17.9661	0.873657	8	13.8305	0.897936	8	19.9503	0	1.926e-06			High	3.59602
		IGNFSTDIK	4	1	1	P13796	N-Term(iTRAQ8plex); K9(iTRAQ8plex)	1602.93	1.16745	4	7.24267	1.08239	4	50.0793	0.970351	4	22.9314	1.00665	4	33.6309	0.799479	4	31.9419	1.9794	4	41.1328	1.19054	4	40.4141	1.05871	4	4.67467	0	0.00313			High	3.41659
		YPALHKPENQDIDWGALEGETR	5	1	1	P13796	N-Term(iTRAQ8plex); K6(iTRAQ8plex)	3147.64	1.19619	5	15.1948	1.3103	5	63.7872	0.849045	5	79.8125	1.05446	5	29.8952	0.993887	5	42.6872	2.50071	5	208.954	0.946808	5	50.3847	1.0832	5	28.6817	0	3.308e-06			High	3.34548
		NWMNSLGVNPR	4	1	1	P13796	N-Term(iTRAQ8plex)	1591.82	0.979269	4	11.3685	0.833972	4	8.33272	0.714411	4	5.40555	0.88729	4	5.01815	0.697327	4	7.68128	1.39783	4	22.1878	0.865698	4	20.1553	0.917623	4	10.4586	0	7.874e-05			High	3.11093
		VNHLYSDLSDALVIFQLYEK	1	1	1	P13796	N-Term(iTRAQ8plex); K20(iTRAQ8plex)	2975.63	1.01279	1		0.670795	1		0.530923	1		0.801608	1		0.829915	1		1.24545	1		0.862248	1		0.747113	1		0	1.319e-08			High	3.02154
		MINLSVPDTIDER	9	2	1	P13796	N-Term(iTRAQ8plex)	1806.96	1.06526	9	16.8571	1.17378	9	20.4371	0.840047	9	15.4884	0.865099	9	8.88684	0.832294	9	16.3545	1.33617	9	13.1469	0.892034	9	24.605	0.922457	9	18.3596	0	3.2e-06			High	2.98052
		EITENLMATGDLDQDGR	1	1	1	P13796	N-Term(iTRAQ8plex); M7(Oxidation)	2198.06	0.725211	1		1.36549	1		1.53136	1		0.813304	1		0.895057	1		0.659801	1		0.731891	1		1.03389	1		0	9.835e-06			High	2.9212
		QFVTATDVVR	4	1	1	P13796	N-Term(iTRAQ8plex)	1439.81	1.0174	4	1.96633	0.783934	4	51.2423	0.733988	4	48.5961	0.936145	4	5.46085	0.758476	4	6.72989	1.3081	4	8.53248	1.03524	4	3.62032	0.89172	4	14.1601	0	0.0002648			High	2.91982
		ISTSLPVLDLIDAIQPGSINYDLLK	2	1	1	P13796	N-Term(iTRAQ8plex); K25(iTRAQ8plex)	3306.9	1.06462	2	12.2437	0.984057	2	97.8419	0.90273	2	71.3736	0.976631	2	5.58971	0.789745	2	20.5424	1.38185	2	41.4794	0.903833	2	16.6496	1.10485	2	12.3052	0	0.0006765			High	2.90191
		AECMLQQAER	7	1	1	P13796	N-Term(iTRAQ8plex); C3(Methylthio)	1528.72	1.13284	7	14.5849	1.00107	7	58.6456	0.580083	7	47.8986	0.879263	7	8.69488	0.913347	7	39.7674	1.54834	7	16.9798	0.932011	7	14.1246	0.939485	7	34.7643	0	0.0001549			High	2.77749
		AYYHLLEQVAPK	8	1	1	P13796	N-Term(iTRAQ8plex); K12(iTRAQ8plex)	2040.17	1.20031	8	5.77075	0.926614	8	50.263	0.655057	8	60.3268	0.883309	8	9.11093	0.915857	8	11.7301	1.57259	8	19.7862	0.827083	8	10.1322	0.917512	8	9.88041	0	0.0002623			High	2.76657
		VYALPEDLVEVNPK	9	1	1	P13796	N-Term(iTRAQ8plex); K14(iTRAQ8plex)	2194.26	1.14537	9	16.4983	0.947762	9	56.1463	0.70758	9	68.5181	0.918296	9	4.50014	1.03403	9	17.5961	1.25903	9	12.2472	0.951494	9	13.5714	0.844596	9	21.344	0	0.001933			High	2.67556
		ISFDEFIK	7	1	1	P13796	N-Term(iTRAQ8plex); K8(iTRAQ8plex)	1606.92	1.13793	7	5.73889	0.787308	7	97.4634	0.574866	7	86.2441	0.960924	7	18.261	0.882521	7	13.1453	2.23533	7	100.446	0.932164	7	7.62737	0.926894	7	29.78	0	0.0001943			High	2.55611
		LENCNYAVELGK	1	3	1	P13796	N-Term(iTRAQ8plex); C4(Methylthio); K12(iTRAQ8plex)	2007.05																									0	0.005088			High	2.5423
		VNDDIIVNWVNETLR	8	1	1	P13796	N-Term(iTRAQ8plex)	2104.13	1.11957	8	11.0443	1.02399	8	47.2171	0.887753	8	23.9885	1.0337	8	12.0961	0.766186	8	24.8714	1.48064	8	22.931	0.955903	8	24.7219	0.955213	8	24.1217	0	0.0003914			High	2.50417
		HVIPMNPNTNDLFNAVGDGIVLCK	2	1	1	P13796	N-Term(iTRAQ8plex); C23(Methylthio); K24(iTRAQ8plex)	3235.69	1.02363	2	7.06739	0.950754	2	56.9598	0.849363	2	11.9855	0.914472	2	35.0145	0.8172	2	10.2461	1.2722	2	1.49376	0.880855	2	0.688099	0.940958	2	90.8606	0	0.001393			High	2.46786
		LSPEELLLR	2	3	1	P13796	N-Term(iTRAQ8plex)	1373.83	1.13369	2	16.6165	0.801573	2	40.2801	0.660651	2	34.4426	0.934379	2	22.0589	0.720768	2	35.5065	1.8967	2	2.40689	1.06299	2	28.8394	0.816852	2	19.3084	0	0.002424			High	2.46227
		NEALIALLR	1	1	1	P13796	N-Term(iTRAQ8plex)	1316.82	1.06582	1		0.972408	1		0.950375	1		1.04168	1		0.992899	1		1.09433	1		0.946047	1		1.23138	1		0	0.0005593			High	2.45519
		EGESLEDLMK	2	1	1	P13796	N-Term(iTRAQ8plex); K10(iTRAQ8plex)	1758.94	1.02496	2	6.0538	1.17548	2	1.60542	1.09045	2	11.7362	0.950819	2	4.04412	1.06747	2	6.6375	1.01385	2	6.00594	0.936071	2	1.27137	0.986464	2	10.8984	0	0.009379			High	2.44206
		GDEEGVPAVVIDMSGLR	1	1	1	P13796	N-Term(iTRAQ8plex); M13(Oxidation)	2064.05	1.1231	1		0.756256	1		0.653355	1		0.970283	1		1.09995	1		1.1473	1		1.01277	1		0.932271	1		0	0.00287			High	2.3291
		KLENCNYAVELGK	2	3	1	P13796	N-Term(iTRAQ8plex); K1(iTRAQ8plex); C5(Methylthio); K13(iTRAQ8plex)	2439.34																									0	0.002314			High	2.04581
		WANYHLENAGCNK	1	1	1	P13796	N-Term(iTRAQ8plex); C11(Methylthio); K13(iTRAQ8plex)	2174.07	0.990848	1		1.39505	1		1.20894	1		0.858656	1		0.88896	1		1.03627	1		0.757403	1		1.06966	1		0	0.007875			High	2.01133
		MINLSVPDTIDER	2	2	1	P13796	N-Term(iTRAQ8plex); M1(Oxidation)	1822.95	1.03776	2	12.8556	0.913798	2	76.3586	0.786087	2	34.1133	0.892726	2	22.0558	1.15564	2	28.723	0.983991	2	5.52544	0.814757	2	37.9896	1.07412	2	7.07049	0	0.007296			High	1.8216
		LNLAFIANLFNR	1	1	1	P13796	N-Term(iTRAQ8plex)	1710	0.959561	1		1.57909	1		1.18155	1		0.717989	1		0.833995	1		1.04299	1		0.648303	1		0.80947	1		0.001	0.01338			High	2.79007
		VNKPPYPK	3	2	1	P13796	N-Term(iTRAQ8plex); K3(iTRAQ8plex); K8(iTRAQ8plex)	1855.15	1.1907	3	9.71708	0.852134	3	69.1849	0.616288	3	82.7192	0.919334	3	2.01566	0.881965	3	7.9992	1.40098	3	8.28242	0.768772	3	4.07315	0.927721	3	10.0537	0.001	0.03047			High	2.17063
		NWMNSLGVNPR	2	1	1	P13796	N-Term(iTRAQ8plex); M3(Oxidation)	1607.82	1.05166	2	5.77993	0.835547	2	8.17665	0.701759	2	9.13694	0.883267	2	11.5441	0.847777	2	0.115847	1.31819	2	13.6273	0.914044	2	16.6063	0.853272	2	6.47173	0.001	0.01534			High	1.56121
		EGICAIGGTSEQSSVGTQHSYSEEEK	1	1	1	P13796	N-Term(iTRAQ8plex); C4(Methylthio); K26(iTRAQ8plex)	3367.59	1.36707	1		0.861069	1		0.61487	1		0.976194	1		1.44078	1		1.29266	1		0.990325	1		0.962464	1		0.001	0.02992			High	1.24411
		SSSISSFK	1	1	1	P13796	N-Term(iTRAQ8plex); K8(iTRAQ8plex)	1450.83	1.34858	1		0.728665	1		0.496774	1		0.919403	1		0.991551	1		1.92494	1		0.846641	1		0.989412	1		0.002	0.03157			High	1.35865
		IKVPVDWNR	1	1	1	P13796	N-Term(iTRAQ8plex); K2(iTRAQ8plex)	1735.05	0.885412	1		0.335658	1		0.403735	1		1.06499	1		0.97037	1		0.814589	1		1.11085	1		1.01921	1		0.003	0.05434			High	2.63909
		YAFVNWINK	1	2	1	P13796	N-Term(iTRAQ8plex); K9(iTRAQ8plex)	1763	1.06631	1		1.16863	1		0.806728	1		0.736092	1		0.691948	1		1.66021	1		0.780239	1		0.676041	1		0.005	0.08201			High	2.22312
	P68363	Tubulin alpha-1B chain OS=Homo sapiens GN=TUBA1B PE=1 SV=1 - [TBA1B_HUMAN]	58.76	8	4	20	148	1.03814	49	10.9417	1.08329	49	33.5337	0.950416	49	36.5025	0.931708	49	13.3043	0.948314	49	15.7122	1.15149	49	30.1889	0.95326	49	25.9306	0.950181	49	20.4097	301.365	58.76	20	148	451	50.1196	5.05908
		Sequence	# PSMs	# Proteins	# Protein Groups	Protein Group Accessions	Modifications	MH+ [Da]	(114+116)/(113+115)	(114+116)/(113+115) Count	(114+116)/(113+115) Variability [%]	(117+119)/(113+115)	(117+119)/(113+115) Count	(117+119)/(113+115) Variability [%]	(118+121)/(114+116)	(118+121)/(114+116) Count	(118+121)/(114+116) Variability [%]	(118+121)/(117+119)	(118+121)/(117+119) Count	(118+121)/(117+119) Variability [%]	114/113	114/113 Count	114/113 Variability [%]	116/115	116/115 Count	116/115 Variability [%]	118/117	118/117 Count	118/117 Variability [%]	121/119	121/119 Count	121/119 Variability [%]	q-Value	PEP	A3	XCorr A3	A6	XCorr A6
		IHFPLATYAPVISAEK	8	6	2	P68363;P68366	N-Term(iTRAQ8plex); K16(iTRAQ8plex)	2365.37																									0	3.436e-06			High	5.31292
		AYHEQLSVAEITNACFEPANQMVK	2	5	2	P68363;P68366	N-Term(iTRAQ8plex); C15(Methylthio); K24(iTRAQ8plex)	3347.66																									0	7.337e-08			High	4.44793
		TIGGGDDSFNTFFSETGAGK	28	5	1	P68363	N-Term(iTRAQ8plex); K20(iTRAQ8plex)	2616.3	1.02416	28	10.8576	0.989697	28	21.532	0.913667	28	17.4938	0.932199	28	9.8106	0.937344	28	12.9146	1.17915	28	20.6747	0.963275	28	26.4446	0.952176	28	18.5769	0	0.0001637			High	4.01725
		LISQIVSSITASLR	6	5	2	P68363;P68366	N-Term(iTRAQ8plex)	1792.08																									0	1.114e-05			High	3.93759
		AFVHWYVGEGMEEGEFSEAR	11	6	2	P68363;P68366	N-Term(iTRAQ8plex)	2634.22																									0	6.754e-06			High	3.81086
		VGINYQPPTVVPGGDLAK	7	7	2	P68363;P68366	N-Term(iTRAQ8plex); K18(iTRAQ8plex)	2433.39																									0	2.539e-05			High	3.60231
		AVCMLSNTTAIAEAWAR	2	6	2	P68363;P68366	N-Term(iTRAQ8plex); C3(Methylthio)	2158.07																									0	0.0004387			High	3.59218
		NLDIERPTYTNLNR	9	7	2	P68363;P68366	N-Term(iTRAQ8plex)	2023.08																									0	0.0001278			High	3.43963
		FDGALNVDLTEFQTNLVPYPR	4	7	2	P68363;P68366	N-Term(iTRAQ8plex)	2713.43																									0	8.984e-07			High	3.43896
		AVFVDLEPTVIDEVR	10	3	1	P68363	N-Term(iTRAQ8plex)	2006.11	1.06395	10	15.431	1.43332	10	18.3225	1.1893	10	22.5494	0.91518	10	28.7098	0.903679	10	32.2465	1.22062	10	27.8805	0.970839	10	23.1086	1.08296	10	26.6641	0	2.711e-06			High	3.32521
		QLFHPEQLITGK	15	8	2	P68363;P68366	N-Term(iTRAQ8plex); K12(iTRAQ8plex)	2019.18																									0	9.552e-05			High	3.19604
		AFVHWYVGEGMEEGEFSEAR	7	6	2	P68363;P68366	N-Term(iTRAQ8plex); M11(Oxidation)	2650.21																									0	1.615e-05			High	3.18355
		EIIDLVLDR	5	3	1	P68363	N-Term(iTRAQ8plex)	1389.82	0.824559	5	22.5741	1.22852	5	8.15973	1.32128	5	41.7996	0.853163	5	17.9539	0.96725	5	6.68182	0.748456	5	20.5298	0.814654	5	3.18046	0.910515	5	13.7487	0	0.0007164			High	2.99768
		DVNAAIATIK	6	5	1	P68363	N-Term(iTRAQ8plex); K10(iTRAQ8plex)	1623.99	1.02539	6	7.27502	0.982607	6	16.7503	0.913121	6	41.7478	1.02654	6	8.86693	0.938307	6	16.8226	1.07793	6	22.0803	1.08594	6	19.2891	0.915432	6	10.1728	0	0.0001876			High	2.91132
		AYHEQLSVAEITNACFEPANQMVK	2	5	2	P68363;P68366	N-Term(iTRAQ8plex); C15(Methylthio); M22(Oxidation); K24(iTRAQ8plex)	3363.67																									0	0.0001838			High	2.85931
		LDHKFDLMYAK	4	7	2	P68363;P68366	N-Term(iTRAQ8plex); K4(iTRAQ8plex); M8(Oxidation); K11(iTRAQ8plex)	2309.3																									0	0.006278			High	2.69838
		LSVDYGK	2	5	2	P68363;P68366	N-Term(iTRAQ8plex); K7(iTRAQ8plex)	1389.81																									0	0.003006			High	2.47837
		EDMAALEK	12	4	2	P68363;P68366	N-Term(iTRAQ8plex); K8(iTRAQ8plex)	1514.83																									0	0.005601			High	2.39916
		EDAANNYAR	1	7	2	P68363;P68366	N-Term(iTRAQ8plex)	1327.65																									0	0.0003769			High	2.36733
		FDLMYAK	3	8	2	P68363;P68366	N-Term(iTRAQ8plex); K7(iTRAQ8plex)	1495.84																									0	0.005513			High	2.35948
		SIQFVDWCPTGFK	2	2	2	P68363;P68366	N-Term(iTRAQ8plex); C8(Methylthio); K13(iTRAQ8plex)	2182.13																									0.001	0.01447			High	2.04638
		EDMAALEK	1	4	2	P68363;P68366	N-Term(iTRAQ8plex); M3(Oxidation); K8(iTRAQ8plex)	1530.83																									0.005	0.08393			High	1.79569
		GHYTIGK	1	6	2	P68363;P68366	N-Term(iTRAQ8plex); K7(iTRAQ8plex)	1383.82																									0.006	0.09832			High	2.0962
	P16104	Histone H2AX OS=Homo sapiens GN=H2AFX PE=1 SV=2 - [H2AX_HUMAN]	58.74	1	1	6	640	1.00713	3	3.40759	0.98177	3	2.53107	0.86851	3	0.435351	0.956868	3	3.40036	1.10019	3	0.647	0.885715	3	23.9516	0.788193	3	11.9219	1.00744	3	6.55135	1570.63	58.74	6	640	143	15.1354	10.7407
		Sequence	# PSMs	# Proteins	# Protein Groups	Protein Group Accessions	Modifications	MH+ [Da]	(114+116)/(113+115)	(114+116)/(113+115) Count	(114+116)/(113+115) Variability [%]	(117+119)/(113+115)	(117+119)/(113+115) Count	(117+119)/(113+115) Variability [%]	(118+121)/(114+116)	(118+121)/(114+116) Count	(118+121)/(114+116) Variability [%]	(118+121)/(117+119)	(118+121)/(117+119) Count	(118+121)/(117+119) Variability [%]	114/113	114/113 Count	114/113 Variability [%]	116/115	116/115 Count	116/115 Variability [%]	118/117	118/117 Count	118/117 Variability [%]	121/119	121/119 Count	121/119 Variability [%]	q-Value	PEP	A3	XCorr A3	A6	XCorr A6
		VGAGAPVYLAAVLEYLTAEILELAGNAAR	56	10	3	Q93077;Q8IUE6;P16104	N-Term(iTRAQ8plex)	3219.79																									0	5.042e-15			High	5.34593
		AGLQFPVGR	300	15	5	Q93077;Q16777;Q8IUE6;P0C0S5;P16104	N-Term(iTRAQ8plex)	1248.73																									0	0.001624			High	3.81575
		KTSATVGPK	3	1	1	P16104	N-Term(iTRAQ8plex); K1(iTRAQ8plex); K9(iTRAQ8plex)	1801.13	1.00713	3	3.40759	0.98177	3	2.53107	0.86851	3	0.435351	0.956868	3	3.40036	1.10019	3	0.647	0.885715	3	23.9516	0.788193	3	11.9219	1.00744	3	6.55135	0	9.9e-05			High	3.78019
		HLQLAIRNDEELNK	6	12	3	Q93077;Q16777;P16104	N-Term(iTRAQ8plex); K14(iTRAQ8plex)	2301.3																									0	0.001023			High	3.59504
		HLQLAIR	273	14	4	Q93077;Q16777;P0C0S5;P16104	N-Term(iTRAQ8plex)	1154.73																									0	0.01112			High	3.16885
		LLGGVTIAQGGVLPNIQAVLLPK	2	3	2	Q8IUE6;P16104	N-Term(iTRAQ8plex); K23(iTRAQ8plex)	2879.77																									0	0.003608			High	2.79498
	P30041	Peroxiredoxin-6 OS=Homo sapiens GN=PRDX6 PE=1 SV=3 - [PRDX6_HUMAN]	58.48	1	12	12	70	1.06535	70	7.64637	1.30403	70	23.6165	0.959818	70	26.813	0.848526	70	17.834	0.875545	70	19.8772	1.37646	70	33.657	0.912924	70	19.5945	0.887201	70	26.5908	136.363	58.48	12	70	224	25.0192	6.37939
		Sequence	# PSMs	# Proteins	# Protein Groups	Protein Group Accessions	Modifications	MH+ [Da]	(114+116)/(113+115)	(114+116)/(113+115) Count	(114+116)/(113+115) Variability [%]	(117+119)/(113+115)	(117+119)/(113+115) Count	(117+119)/(113+115) Variability [%]	(118+121)/(114+116)	(118+121)/(114+116) Count	(118+121)/(114+116) Variability [%]	(118+121)/(117+119)	(118+121)/(117+119) Count	(118+121)/(117+119) Variability [%]	114/113	114/113 Count	114/113 Variability [%]	116/115	116/115 Count	116/115 Variability [%]	118/117	118/117 Count	118/117 Variability [%]	121/119	121/119 Count	121/119 Variability [%]	q-Value	PEP	A3	XCorr A3	A6	XCorr A6
		LSILYPATTGR	4	1	1	P30041	N-Term(iTRAQ8plex)	1495.88	1.08381	4	5.2184	1.30013	4	4.94657	0.78303	4	17.3739	0.657203	4	21.729	0.738259	4	2.93502	1.64808	4	7.66849	0.804325	4	19.298	0.47726	4	11.9681	0	3.235e-05			High	3.29906
		DINAYNCEEPTEK	4	1	1	P30041	N-Term(iTRAQ8plex); C7(Methylthio); K13(iTRAQ8plex)	2180.04	1.06719	4	1.64735	1.31037	4	11.789	0.985515	4	13.4026	0.802836	4	6.47686	1.12244	4	21.4318	1.23456	4	30.7556	0.769885	4	9.92068	0.860846	4	17.1602	0	0.005651			High	3.08249
		DGDSVMVLPTIPEEEAK	21	1	1	P30041	N-Term(iTRAQ8plex); K17(iTRAQ8plex)	2438.29	1.04242	21	7.48787	1.29287	21	41.8799	1.14777	21	31.4162	0.794483	21	14.5327	0.964338	21	18.8048	1.20132	21	22.6468	0.873985	21	34.8319	0.842196	21	33.8754	0	8.654e-05			High	3.06861
		VVISLQLTAEK	7	1	1	P30041	N-Term(iTRAQ8plex); K11(iTRAQ8plex)	1809.13	1.06636	7	16.4128	1.13967	7	29.7699	0.894622	7	47.5051	0.922081	7	9.80875	0.88467	7	17.3483	1.44157	7	30.0665	0.954706	7	14.5988	0.885368	7	8.75496	0	0.006742			High	3.05165
		DGDSVMVLPTIPEEEAK	2	1	1	P30041	N-Term(iTRAQ8plex); M6(Oxidation); K17(iTRAQ8plex)	2454.29	1.02918	2	2.1313	1.19981	2	43.8728	1.16683	2	49.1957	1.00089	2	6.73731	1.17357	2	34.554	0.979828	2	16.8118	0.947686	2	1.93474	1.09498	2	20.8059	0	0.002037			High	2.87059
		ELAILLGMLDPAEK	3	1	1	P30041	N-Term(iTRAQ8plex); K14(iTRAQ8plex)	2121.24	1.09146	3	18.3213	1.35233	3	5.65395	0.825765	3	43.552	0.812937	3	8.12769	0.883977	3	1.08055	1.32174	3	47.7504	0.726463	3	9.21815	1.03353	3	1.40776	0	4.904e-05			High	2.85651
		LPFPIIDDR	10	1	1	P30041	N-Term(iTRAQ8plex)	1389.8	1.16889	10	16.7496	1.38203	10	25.7264	0.973631	10	10.1475	0.921996	10	17.8738	0.801247	10	17.7231	2.00096	10	32.1924	0.953856	10	16.3345	0.859103	10	35.4811	0	0.0009911			High	2.74151
		DFTPVCTTELGR	2	1	1	P30041	N-Term(iTRAQ8plex); C6(Methylthio)	1688.82	1.11729	2	3.25014	1.37447	2	3.78277	0.976981	2	8.65382	0.794173	2	1.60708	0.827061	2	0.611729	1.51353	2	5.01267	0.919269	2	10.359	0.666305	2	8.9365	0	0.006548			High	2.70878
		ELAILLGMLDPAEKDEK	2	1	1	P30041	N-Term(iTRAQ8plex); K14(iTRAQ8plex); K17(iTRAQ8plex)	2797.6	1.10892	2	4.89957	1.06452	2	15.5154	0.849383	2	8.07477	0.884812	2	12.3044	0.799104	2	7.25763	1.41392	2	1.58247	0.886977	2	8.74538	0.85712	2	34.9441	0	0.004537			High	2.55548
		LIALSIDSVEDHLAWSK	2	1	1	P30041	N-Term(iTRAQ8plex); K17(iTRAQ8plex)	2505.41	1.07974	2	7.31631	1.36097	2	0.923198	1.19387	2	35.4378	0.947168	2	26.6196	0.770749	2	6.55237	1.59258	2	23.2898	0.986296	2	16.764	0.891753	2	40.5017	0	0.0005282			High	2.51638
		VVFVFGPDK	7	1	1	P30041	N-Term(iTRAQ8plex); K9(iTRAQ8plex)	1615.96	1.06415	7	11.9996	1.4115	7	18.6852	0.963409	7	14.9434	0.809675	7	20.4399	0.82311	7	54.9073	1.57827	7	70.8689	0.984704	7	8.98305	0.916542	7	21.1435	0	0.01097			High	2.49689
		VATPVDWKDGDSVMVLPTIPEEEAK	1	1	1	P30041	N-Term(iTRAQ8plex); K8(iTRAQ8plex); K25(iTRAQ8plex)	3638.97	0.866062	1		0.583083	1		1.52571	1		2.26616	1		4.43557	1		0.296088	1		1.01256	1		3.34335	1		0	0.0001324			High	2.02778
		NFDEILR	4	1	1	P30041	N-Term(iTRAQ8plex)	1210.67	1.05511	4	5.01146	1.18902	4	18.8305	0.951895	4	11.917	0.899138	4	5.57186	0.857721	4	8.28524	1.18439	4	5.92651	0.834879	4	7.59887	0.965257	4	2.31841	0.001	0.01583			High	2.40703
		ELAILLGMLDPAEKDEK	1	1	1	P30041	N-Term(iTRAQ8plex); M8(Oxidation); K14(iTRAQ8plex); K17(iTRAQ8plex)	2813.6	1.10065	1		0.711323	1		0.661755	1		1.02396	1		0.978691	1		1.23046	1		1.08219	1		0.96582	1		0.007	0.1029			High	1.76429
	P04040	Catalase OS=Homo sapiens GN=CAT PE=1 SV=3 - [CATA_HUMAN]	58.25	1	26	26	213	0.991354	213	14.4775	1.47177	213	22.0023	1.15243	213	23.0396	0.824843	213	19.016	0.821406	213	36.5003	1.33443	213	50.2097	0.879918	213	16.6649	0.828688	213	44.3618	447.424	58.25	26	213	527	59.7188	7.38623
		Sequence	# PSMs	# Proteins	# Protein Groups	Protein Group Accessions	Modifications	MH+ [Da]	(114+116)/(113+115)	(114+116)/(113+115) Count	(114+116)/(113+115) Variability [%]	(117+119)/(113+115)	(117+119)/(113+115) Count	(117+119)/(113+115) Variability [%]	(118+121)/(114+116)	(118+121)/(114+116) Count	(118+121)/(114+116) Variability [%]	(118+121)/(117+119)	(118+121)/(117+119) Count	(118+121)/(117+119) Variability [%]	114/113	114/113 Count	114/113 Variability [%]	116/115	116/115 Count	116/115 Variability [%]	118/117	118/117 Count	118/117 Variability [%]	121/119	121/119 Count	121/119 Variability [%]	q-Value	PEP	A3	XCorr A3	A6	XCorr A6
		GPLLVQDVVFTDEMAHFDR	12	1	1	P04040	N-Term(iTRAQ8plex)	2493.27	1.20947	12	20.836	1.53394	12	50.9666	1.05417	12	28.738	0.807842	12	14.9465	0.934509	12	22.041	1.36196	12	79.9068	0.858722	12	19.8455	0.704879	12	42.9041	0	1.937e-08			High	4.36506
		GAGAFGYFEVTHDITK	12	1	1	P04040	N-Term(iTRAQ8plex); K16(iTRAQ8plex)	2321.23	1.06712	12	12.6906	1.44664	12	23.8534	1.14472	12	28.271	0.900341	12	15.0134	0.991172	12	12.6603	1.20246	12	12.6159	0.898112	12	19.6606	0.893302	12	16.3977	0	2.772e-05			High	4.24015
		NPVNYFAEVEQIAFDPSNMPPGIEASPDK	3	1	1	P04040	N-Term(iTRAQ8plex); M19(Oxidation); K29(iTRAQ8plex)	3800.88	1.28682	3	30.3772	1.60521	3	8.38123	1.03094	3	30.1999	0.874433	3	2.20095	0.969796	3	29.7415	2.32551	3	146.178	0.909085	3	10.169	0.870148	3	16.0592	0	1.003e-06			High	4.23733
		AFYVNVLNEEQR	12	1	1	P04040	N-Term(iTRAQ8plex)	1785.94	1.08849	12	15.3494	1.32671	12	31.322	1.13755	12	33.9981	0.874721	12	19.3857	0.906597	12	23.1704	1.42356	12	51.668	0.919152	12	16.1744	0.934747	12	28.1666	0	3.59e-07			High	3.86744
		NPVNYFAEVEQIAFDPSNMPPGIEASPDK	10	1	1	P04040	N-Term(iTRAQ8plex); K29(iTRAQ8plex)	3784.9	0.864447	10	31.7024	1.40518	10	23.939	1.13165	10	31.4527	0.947079	10	14.5716	0.793962	10	26.9134	1.14731	10	34.9122	0.809925	10	21.298	0.96753	10	22.1119	0	1.053e-07			High	3.74657
		ADVLTTGAGNPVGDKLNVITVGPR	4	1	1	P04040	N-Term(iTRAQ8plex); K15(iTRAQ8plex)	2972.7	0.946595	4	25.9017	0.740448	4	41.8314	0.873781	4	22.5532	1.04191	4	12.4568	1.08365	4	24.1067	0.745725	4	41.8058	0.987639	4	22.1062	1.05632	4	48.5731	0	2.206e-06			High	3.73637
		VWPHKDYPLIPVGK	2	1	1	P04040	N-Term(iTRAQ8plex); K5(iTRAQ8plex); K14(iTRAQ8plex)	2561.52	1.10366	2	0.0834244	1.08149	2	47.9296	0.921716	2	9.50384	0.94061	2	37.2813	1.07952	2	10.0324	1.12743	2	10.9254	1.04614	2	20.0341	0.806492	2	65.3253	0	0.0006689			High	3.61989
		ADVLTTGAGNPVGDK	9	1	1	P04040	N-Term(iTRAQ8plex); K15(iTRAQ8plex)	2023.12	0.960162	9	9.68524	1.58957	9	8.41521	1.3378	9	26.4022	0.823984	9	13.5558	0.952497	9	16.4827	0.977594	9	35.0617	0.918415	9	10.5315	1.03801	9	25.3322	0	5.003e-05			High	3.47031
		GPLLVQDVVFTDEMAHFDRER	2	1	1	P04040	N-Term(iTRAQ8plex)	2778.42	0.998917	2	6.29562	1.06891	2	6.17773	1.03675	2	7.08228	0.968861	2	6.96429	1.01907	2	20.8746	0.985005	2	5.70162	1.01114	2	13.8001	0.931585	2	0.737286	0	0.0007571			High	3.44792
		LNVITVGPR	63	1	1	P04040	N-Term(iTRAQ8plex)	1272.79	0.974167	63	7.27282	1.6032	63	9.08015	1.18392	63	7.52466	0.71362	63	7.66048	0.508386	63	18.7522	2.00638	63	23.3212	0.879918	63	5.81696	0.489177	63	27.8125	0	0.000755			High	3.34663
		FSTVAGESGSADTVR	8	1	1	P04040	N-Term(iTRAQ8plex)	1787.9	0.937336	8	14.1595	1.29169	8	57.1406	1.01981	8	40.8913	0.873311	8	24.5883	0.895531	8	13.1272	1.07986	8	36.1815	0.747072	8	25.8409	1.06274	8	21.8194	0	3.86e-05			High	3.23822
		NFTEVHPDYGSHIQALLDK	11	1	1	P04040	N-Term(iTRAQ8plex); K19(iTRAQ8plex)	2792.48	0.976245	11	17.3207	1.56484	11	37.4594	1.26906	11	53.3617	0.87925	11	18.9071	0.939084	11	26.8991	1.40391	11	37.427	0.871697	11	24.3698	0.981653	11	19.4186	0	0.0005126			High	3.22087
		NLSVEDAAR	5	1	1	P04040	N-Term(iTRAQ8plex)	1278.69	0.918323	5	9.23753	1.36689	5	8.34273	1.39241	5	29.9246	0.841177	5	14.8687	0.887232	5	20.9043	1.11966	5	22.792	0.807424	5	23.6776	0.836088	5	10.1127	0	0.0008261			High	3.15347
		LGPNYLHIPVNCPYR	2	1	1	P04040	N-Term(iTRAQ8plex); C12(Methylthio)	2106.09	0.932053	2	0.861256	1.03819	2	12.824	1.1052	2	2.35347	0.992207	2	16.0888	0.840281	2	12.9415	1.04645	2	12.6911	0.943585	2	27.6494	1.06126	2	2.86171	0	9.532e-06			High	3.1146
		RFNTANDDNVTQVR	2	1	1	P04040	N-Term(iTRAQ8plex)	1953.99	1.06525	2	9.56601	0.958579	2	27.3547	0.781815	2	46.2056	0.868816	2	7.59318	1.02025	2	29.8353	1.10579	2	10.5059	0.871737	2	0.53483	0.872324	2	15.0835	0	6.178e-05			High	2.92715
		DPILFPSFIHSQK	6	1	1	P04040	N-Term(iTRAQ8plex); K13(iTRAQ8plex)	2137.22	1.18951	6	4.97153	1.09108	6	24.2757	0.873207	6	5.91053	0.965464	6	16.8128	1.00653	6	22.3743	1.61404	6	27.236	1.00574	6	15.229	0.876593	6	26.1107	0	0.0001239			High	2.91715
		GPLLVQDVVFTDEMAHFDR	9	1	1	P04040	N-Term(iTRAQ8plex); M14(Oxidation)	2509.27	1.01356	9	8.38047	1.36552	9	23.8551	1.34348	9	21.6458	0.841634	9	30.0285	0.931819	9	16.1332	1.05588	9	12.7554	0.860008	9	16.5733	0.926626	9	21.153	0	0.000111			High	2.76886
		VFEHIGK	3	1	1	P04040	N-Term(iTRAQ8plex); K7(iTRAQ8plex)	1437.87	0.963572	3	4.77362	1.36375	3	13.915	0.845335	3	27.6594	0.653349	3	42.6751	0.869541	3	12.8905	1.1201	3	7.04277	0.593586	3	88.5446	0.863989	3	16.6124	0	0.004376			High	2.64167
		FYTEDGNWDLVGNNTPIFFIR	3	1	1	P04040	N-Term(iTRAQ8plex)	2822.4	1.03405	3	9.13587	1.26982	3	31.6304	0.95668	3	28.3601	0.629739	3	13.6772	0.475571	3	31.4253	2.32942	3	13.019	0.771829	3	4.20736	0.426817	3	7.19593	0	2.098e-06			High	2.53716
		LCENIAGHLK	3	1	1	P04040	N-Term(iTRAQ8plex); C2(Methylthio); K10(iTRAQ8plex)	1751.97	1.03645	3	5.37934	1.23273	3	42.9512	1.09647	3	41.8369	0.918329	3	0.571797	0.888349	3	2.56138	1.30615	3	0.617443	0.887551	3	0.510809	0.957446	3	0.592608	0	0.0002022			High	2.5198
		LSQEDPDYGIR	9	1	1	P04040	N-Term(iTRAQ8plex)	1596.82	1.07311	9	15.9824	1.40376	9	20.5014	1.12498	9	21.5943	0.867396	9	15.7683	0.855145	9	31.3369	1.39637	9	39.0906	0.926842	9	24.8594	1.00165	9	18.9883	0	0.001036			High	2.44656
		GPLLVQDVVFTDEMAHFDRER	1	1	1	P04040	N-Term(iTRAQ8plex); M14(Oxidation)	2794.42	1.16329	1		1.30996	1		1.07206	1		0.952032	1		1.22552	1		1.10235	1		0.840205	1		1.05308	1		0	0.01133			High	2.43104
		LVNANGEAVYCK	2	1	1	P04040	N-Term(iTRAQ8plex); C11(Methylthio); K12(iTRAQ8plex)	1935.02	0.992782	2	8.1491	1.23853	2	37.303	1.16134	2	40.8259	0.930912	2	4.97048	1.03648	2	12.8631	0.99189	2	23.3616	0.89585	2	19.0552	1.00141	2	14.3898	0	0.002366			High	2.41391
		DPASDQMQHWK	7	1	1	P04040	N-Term(iTRAQ8plex); K11(iTRAQ8plex)	1950.99	0.9573	7	21.9971	1.27704	7	10.7965	1.15381	7	27.1499	0.841797	7	22.2059	0.992823	7	8.55501	1.41807	7	66.2853	0.989461	7	18.8759	0.808173	7	23.6855	0	0.003839			High	2.39077
		DLFNAIATGK	2	1	1	P04040	N-Term(iTRAQ8plex); K10(iTRAQ8plex)	1657.96	0.832352	2	7.14399	1.51121	2	16.5455	1.56092	2	15.2241	0.859731	2	5.84298	0.825824	2	6.51875	0.833663	2	12.3176	0.765122	2	17.3651	1.03343	2	9.58812	0	0.009306			High	2.329
		NFTEVHPDYGSHIQALLDKYNAEKPK	2	1	1	P04040	N-Term(iTRAQ8plex); K19(iTRAQ8plex); K24(iTRAQ8plex); K26(iTRAQ8plex)	4231.31	1.01399	2	3.95825	1.09945	2	19.6011	1.05016	2	17.3352	0.968532	2	6.1722	1.02509	2	3.33201	1.00248	2	4.64283	0.976542	2	22.9663	0.938689	2	15.8545	0	0.008882			High	2.24065
		LFAYPDTHR	4	1	1	P04040	N-Term(iTRAQ8plex)	1423.75	0.962768	4	10.3242	0.875374	4	21.814	0.814028	4	21.3631	0.934711	4	7.19595	0.854915	4	10.9671	1.118	4	18.9988	0.937484	4	14.0831	0.968784	4	5.79001	0.001	0.01851			High	2.44038
		DAQIFIQK	4	1	1	P04040	N-Term(iTRAQ8plex); K8(iTRAQ8plex)	1570.94	0.985968	4	12.7308	1.66336	4	5.73674	1.38616	4	35.832	0.802639	4	16.3229	0.929925	4	7.31617	1.14281	4	47.1542	0.775386	4	11.5965	0.851275	4	42.486	0.002	0.04282			High	2.14242
		DYPLIPVGK	1	1	1	P04040	N-Term(iTRAQ8plex); K9(iTRAQ8plex)	1609.97	0.826523	1		1.72517	1		1.76418	1		0.845214	1		0.780663	1		0.841417	1		0.782183	1		0.957476	1		0.004	0.06932			High	1.77317
	P62805	Histone H4 OS=Homo sapiens GN=HIST1H4A PE=1 SV=2 - [H4_HUMAN]	58.25	1	11	11	628	1.05202	628	13.5799	1.27073	628	32.4449	1.00795	628	20.9751	0.864027	628	19.4045	0.869956	627	23.6558	1.30697	623	33.1717	0.874331	625	16.2002	0.857561	628	37.3215	1020.18	58.25	11	628	103	11.3604	11.356
		Sequence	# PSMs	# Proteins	# Protein Groups	Protein Group Accessions	Modifications	MH+ [Da]	(114+116)/(113+115)	(114+116)/(113+115) Count	(114+116)/(113+115) Variability [%]	(117+119)/(113+115)	(117+119)/(113+115) Count	(117+119)/(113+115) Variability [%]	(118+121)/(114+116)	(118+121)/(114+116) Count	(118+121)/(114+116) Variability [%]	(118+121)/(117+119)	(118+121)/(117+119) Count	(118+121)/(117+119) Variability [%]	114/113	114/113 Count	114/113 Variability [%]	116/115	116/115 Count	116/115 Variability [%]	118/117	118/117 Count	118/117 Variability [%]	121/119	121/119 Count	121/119 Variability [%]	q-Value	PEP	A3	XCorr A3	A6	XCorr A6
		KTVTAMDVVYALKR	2	1	1	P62805	N-Term(iTRAQ8plex); K1(iTRAQ8plex); K13(iTRAQ8plex)	2507.5	0.658478	2	26.1247	0.384241	2	92.2092	1.36339	2	24.4371	2.33646	2	89.6963	1.81846	2	83.3127	0.332363	2	105.562	0.870647	2	2.46115	4.30416	2	143.891	0	0.005978			High	4.51423
		RISGLIYEETR	3	1	1	P62805	N-Term(iTRAQ8plex)	1640.92	0.988886	3	11.723	1.00424	3	42.0224	0.910066	3	9.47761	0.955172	3	18.8636	0.986016	3	18.5307	0.991628	3	5.17662	0.823208	3	33.5978	1.13966	3	3.04837	0	4.275e-06			High	4.22939
		TVTAMDVVYALK	159	1	1	P62805	N-Term(iTRAQ8plex); K12(iTRAQ8plex)	1919.11	1.17383	159	15.0144	1.44443	159	30.4815	0.982479	159	18.0784	0.792024	159	25.0837	0.831323	159	29.0118	1.62503	156	39.0598	0.888799	156	17.4379	0.667533	159	48.434	0	7.003e-05			High	4.08941
		DNIQGITKPAIR	104	1	1	P62805	N-Term(iTRAQ8plex); K8(iTRAQ8plex)	1934.16	1.01373	104	9.31558	1.23237	104	15.3774	1.05166	104	18.1134	0.872683	104	8.75267	0.96824	104	15.3452	1.07434	104	17.8367	0.839325	104	12.1307	0.918649	104	12.7014	0	2.906e-07			High	3.90002
		TVTAMDVVYALK	41	1	1	P62805	N-Term(iTRAQ8plex); M5(Oxidation); K12(iTRAQ8plex)	1935.1	1.1661	41	13.508	1.27066	41	49.5167	1.03505	41	14.3071	0.868071	41	22.8352	0.923393	41	18.4053	1.49661	41	51.5808	0.925988	41	16.1559	0.825355	41	51.0919	0	0.0003296			High	3.8204
		GVLKVFLENVIR	4	1	1	P62805	N-Term(iTRAQ8plex); K4(iTRAQ8plex)	1995.25	0.751968	4	14.3379	0.58964	4	21.7103	1.03486	4	4.94754	1.37968	4	28.3981	1.06151	4	23.5052	0.625426	4	31.2466	0.827912	4	8.24469	1.97157	4	41.3775	0	1.497e-05			High	3.73975
		ISGLIYEETR	63	1	1	P62805	N-Term(iTRAQ8plex)	1484.82	1.04165	63	11.1136	1.29073	63	14.9999	1.02937	63	26.9587	0.843149	63	17.299	0.840192	62	20.9045	1.44969	62	26.9155	0.848224	63	17.8707	0.849155	63	28.0421	0	0.0002468			High	3.72326
		DAVTYTEHAK	76	1	1	P62805	N-Term(iTRAQ8plex); K10(iTRAQ8plex)	1742.95	1.00878	76	13.0919	1.10117	76	28.6392	1.0153	76	20.3096	0.902878	76	12.9772	0.912188	76	24.0585	1.09821	75	24.172	0.942083	76	21.7629	0.86283	76	26.0682	0	3.142e-06			High	3.70583
		VFLENVIR	126	1	1	P62805	N-Term(iTRAQ8plex)	1293.79	1.03009	126	9.73759	1.29349	126	30.4979	0.943489	126	23.1701	0.851967	126	22.6276	0.747883	126	21.9867	1.38533	126	21.0988	0.887364	126	14.9938	0.825407	126	38.5484	0	0.009609			High	3.35516
		TVTAMDVVYALKR	5	1	1	P62805	N-Term(iTRAQ8plex); M5(Oxidation); K12(iTRAQ8plex)	2091.2	0.664935	5	7.49077	0.480414	5	25.7874	1.53836	5	18.0781	1.87026	5	8.14453	1.83284	5	16.9433	0.347885	5	5.52696	1.20203	5	19.808	2.81284	5	28.8867	0	0.001424			High	3.01745
		TVTAMDVVYALKR	6	1	1	P62805	N-Term(iTRAQ8plex); K12(iTRAQ8plex)	2075.2	0.790846	6	10.6725	0.541827	6	14.0988	1.09628	6	2.39263	1.55272	6	11.4633	1.59467	6	16.5314	0.529647	6	11.1442	0.820004	6	8.03615	2.45926	6	17.3081	0	7.246e-06			High	2.96781
		KTVTAMDVVYALK	17	1	1	P62805	N-Term(iTRAQ8plex); K1(iTRAQ8plex); K13(iTRAQ8plex)	2351.4	1.05083	17	13.0128	0.964037	17	37.3722	0.8546	17	27.1803	0.880733	17	12.1748	0.982914	17	14.6223	1.17572	17	32.6432	0.973641	17	14.8517	0.900495	17	18.695	0	0.0002213			High	2.94
		KTVTAMDVVYALK	17	1	1	P62805	N-Term(iTRAQ8plex); K1(iTRAQ8plex); M6(Oxidation); K13(iTRAQ8plex)	2367.39	1.10302	17	13.7779	1.04275	17	36.6826	1.00766	17	16.0442	0.864286	17	9.52423	0.973151	17	11.6561	1.26331	17	28.963	0.882063	17	14.3917	0.759685	17	33.8168	0	0.0002207			High	2.89456
		KTVTAMDVVYALKR	2	1	1	P62805	N-Term(iTRAQ8plex); K1(iTRAQ8plex); M6(Oxidation); K13(iTRAQ8plex)	2523.49	0.650829	2	8.21901	0.556406	2	16.4135	1.51492	2	6.08823	1.772	2	31.3223	1.35754	2	45.0339	0.389208	2	18.5966	0.844592	2	2.35207	2.76763	2	48.3356	0.001	0.0174			High	3.50071
		DNIQGITKPAIRR	3	1	1	P62805	N-Term(iTRAQ8plex); K8(iTRAQ8plex)	2090.26	0.627792	3	18.2615	0.51553	3	14.2304	1.3355	3	25.5965	1.62631	3	21.4804	0.989243	3	33.618	0.384693	3	53.2194	0.832226	3	7.31567	2.38835	3	14.5864	0.004	0.07064			High	2.39433
	P62081	40S ribosomal protein S7 OS=Homo sapiens GN=RPS7 PE=1 SV=1 - [RS7_HUMAN]	57.73	1	9	9	55	1.06486	55	8.88443	1.09544	55	12.5205	0.805332	55	8.99445	0.794784	55	11.1781	0.74957	55	12.2196	1.62839	55	19.5907	0.87661	55	9.71987	0.690097	55	23.3223	65.4299	57.73	9	55	194	22.1133	10.0962
		Sequence	# PSMs	# Proteins	# Protein Groups	Protein Group Accessions	Modifications	MH+ [Da]	(114+116)/(113+115)	(114+116)/(113+115) Count	(114+116)/(113+115) Variability [%]	(117+119)/(113+115)	(117+119)/(113+115) Count	(117+119)/(113+115) Variability [%]	(118+121)/(114+116)	(118+121)/(114+116) Count	(118+121)/(114+116) Variability [%]	(118+121)/(117+119)	(118+121)/(117+119) Count	(118+121)/(117+119) Variability [%]	114/113	114/113 Count	114/113 Variability [%]	116/115	116/115 Count	116/115 Variability [%]	118/117	118/117 Count	118/117 Variability [%]	121/119	121/119 Count	121/119 Variability [%]	q-Value	PEP	A3	XCorr A3	A6	XCorr A6
		TLTAVHDAILEDLVFPSEIVGK	8	1	1	P62081	N-Term(iTRAQ8plex); K22(iTRAQ8plex)	2975.69	1.00287	8	14.3385	1.16717	8	11.0345	0.971581	8	22.3089	0.814903	8	10.8735	0.791819	8	4.45707	1.20625	8	41.5263	0.855125	8	18.8683	0.815144	8	11.8562	0	3.434e-08			High	5.43433
		AQQNNVEHK	3	1	1	P62081	N-Term(iTRAQ8plex); K9(iTRAQ8plex)	1675.93	0.993076	3	10.2994	0.951505	3	18.1048	0.766073	3	16.702	0.856824	3	6.33508	0.841841	3	50.9835	2.03917	3	106.894	0.969983	3	3.41827	0.794747	3	2.67735	0	0.0004291			High	2.62078
		DVNFEFPEFQL	7	1	1	P62081	N-Term(iTRAQ8plex)	1688.85	1.19915	7	13.1514	1.00076	7	20.0921	0.769101	7	25.8525	0.944736	7	32.8587	1.00019	7	17.9971	1.53468	7	25.9868	0.900557	7	36.0179	0.817819	7	32.6806	0	0.00149			High	1.98382
		IVKPNGEKPDEFESGISQALLELEMNSDLK	1	1	1	P62081	N-Term(iTRAQ8plex); K3(iTRAQ8plex); K8(iTRAQ8plex); K30(iTRAQ8plex)	4547.46	0.981606	1		0.678511	1		0.527169	1		0.762658	1		0.718863	1		1.24234	1		0.652666	1		0.863216	1		0.001	0.02335			High	2.64386
		ILPKPTR	30	1	1	P62081	N-Term(iTRAQ8plex); K4(iTRAQ8plex)	1432.94	1.074	30	4.70457	1.10134	30	6.46036	0.79783	30	4.70729	0.765164	30	5.69404	0.703654	30	6.76501	1.74636	30	9.97963	0.866325	30	5.69099	0.642701	30	11.5191	0.001	0.02116			High	2.54005
		ELNITAAK	1	1	1	P62081	N-Term(iTRAQ8plex); K8(iTRAQ8plex)	1467.89	0.903531	1		0.542355	1		0.616363	1		1.02682	1		0.812266	1		0.982724	1		0.975999	1		1.07241	1		0.001	0.01451			High	1.77462
		LTGKDVNFEFPEFQL	1	1	1	P62081	N-Term(iTRAQ8plex); K4(iTRAQ8plex)	2392.29	0.801826	1		0.383117	1		0.909538	1		1.90357	1		3.35389	1		0.237472	1		0.693481	1		2.98425	1		0.002	0.03887			High	1.97337
		VETFSGVYK	3	1	1	P62081	N-Term(iTRAQ8plex); K9(iTRAQ8plex)	1637.94	1.03657	3	5.35663	1.40554	3	0.775936	1.29976	3	5.09585	0.92942	3	1.66657	0.9972	3	8.43908	1.02651	3	3.73334	0.817483	3	7.58968	1.16847	3	0.941962	0.003	0.05654			High	1.73158
		AIIIFVPVPQLK	1	1	1	P62081	N-Term(iTRAQ8plex); K12(iTRAQ8plex)	1946.25	0.917807	1		0.85607	1		0.918025	1		0.98423	1		0.994525	1		0.859993	1		1.01517	1		0.958966	1		0.003	0.05265			High	1.21772
	P05109	Protein S100-A8 OS=Homo sapiens GN=S100A8 PE=1 SV=1 - [S10A8_HUMAN]	56.99	1	8	8	55	1.17959	55	13.9451	0.684225	55	71.5287	0.513583	55	66.4022	0.892093	55	11.1952	1.00362	53	23.4828	1.32499	55	34.462	0.854887	55	19.5186	0.978462	53	21.7695	102.063	56.99	8	55	93	10.8276	7.03467
		Sequence	# PSMs	# Proteins	# Protein Groups	Protein Group Accessions	Modifications	MH+ [Da]	(114+116)/(113+115)	(114+116)/(113+115) Count	(114+116)/(113+115) Variability [%]	(117+119)/(113+115)	(117+119)/(113+115) Count	(117+119)/(113+115) Variability [%]	(118+121)/(114+116)	(118+121)/(114+116) Count	(118+121)/(114+116) Variability [%]	(118+121)/(117+119)	(118+121)/(117+119) Count	(118+121)/(117+119) Variability [%]	114/113	114/113 Count	114/113 Variability [%]	116/115	116/115 Count	116/115 Variability [%]	118/117	118/117 Count	118/117 Variability [%]	121/119	121/119 Count	121/119 Variability [%]	q-Value	PEP	A3	XCorr A3	A6	XCorr A6
		ALNSIIDVYHK	14	1	1	P05109	N-Term(iTRAQ8plex); K11(iTRAQ8plex)	1881.1	1.1842	14	15.1295	0.504376	14	57.8489	0.461465	14	53.8112	0.887061	14	10.3855	1.0326	12	29.2634	1.44118	14	37.4516	0.915167	14	12.9081	0.983929	12	25.7443	0	5.699e-07			High	3.9734
		KLLETECPQYIR	6	1	1	P05109	N-Term(iTRAQ8plex); K1(iTRAQ8plex); C7(Methylthio)	2147.18	1.09945	6	14.1755	1.05355	6	25.912	0.800959	6	40.5071	0.817217	6	2.78186	0.994058	6	18.4671	1.27764	6	16.9117	0.699589	6	8.8566	0.997714	6	25.0809	0	4.681e-05			High	3.40552
		MLTELEK	12	1	1	P05109	N-Term(iTRAQ8plex); K7(iTRAQ8plex)	1471.86	1.07485	12	7.66322	0.655982	12	93.5761	0.508524	12	95.4883	0.907869	12	9.5641	0.905939	12	18.2929	1.29546	12	29.5126	0.871933	12	18.3815	0.922374	12	11.2535	0	0.001074			High	2.89668
		MGVAAHK	6	1	1	P05109	N-Term(iTRAQ8plex); K7(iTRAQ8plex)	1321.78	1.24149	6	16.9378	0.601183	6	50.8668	0.44667	6	109.891	0.89117	6	5.18451	1.24038	6	11.3892	1.67628	6	23.9616	0.868755	6	3.11593	0.992447	6	27.8597	0	0.007079			High	2.83687
		KGADVWFK	1	1	1	P05109	N-Term(iTRAQ8plex); K1(iTRAQ8plex); K8(iTRAQ8plex)	1863.12	1.07938	1		0.823181	1		0.690865	1		0.905884	1		0.858426	1		1.12835	1		0.854482	1		1.01615	1		0	0.005426			High	2.61712
		GNFHAVYR	4	1	1	P05109	N-Term(iTRAQ8plex)	1267.68	1.13103	4	24.761	0.464608	4	50.5571	0.426714	4	106.177	0.922675	4	6.19798	1.06999	4	12.4221	1.18929	4	38.5687	0.844577	4	13.9067	0.90809	4	11.3144	0	0.003618			High	2.54881
		LLETECPQYIR	9	1	1	P05109	N-Term(iTRAQ8plex); C6(Methylthio)	1714.88	1.27614	9	12.047	0.887897	9	27.9417	0.642912	9	33.372	0.999741	9	7.63283	1.03633	9	9.99497	1.63063	9	15.1852	0.829443	9	23.4475	1.22388	9	26.8021	0	0.000101			High	2.53102
		GADVWFK	3	1	1	P05109	N-Term(iTRAQ8plex); K7(iTRAQ8plex)	1430.82	1.57321	3	7.34727	0.453707	3	8.83924	0.293837	3	38.9011	0.960011	3	7.04709	1.25271	3	0.879548	2.20027	3	17.0197	1.08171	3	21.2468	0.975675	3	18.5693	0.001	0.02267			High	2.29187
	Q8IUE6	Histone H2A type 2-B OS=Homo sapiens GN=HIST2H2AB PE=1 SV=3 - [H2A2B_HUMAN]	56.92	1	1	5	383	0.619587	24	9.4037	0.284413	24	36.3846	1.44258	24	6.82325	3.01796	24	32.9955	2.41399	24	16.2481	0.21392	24	23.7513	0.771101	24	10.5205	5.91933	24	38.4836	1018.63	56.92	5	383	130	13.9868	10.8872
		Sequence	# PSMs	# Proteins	# Protein Groups	Protein Group Accessions	Modifications	MH+ [Da]	(114+116)/(113+115)	(114+116)/(113+115) Count	(114+116)/(113+115) Variability [%]	(117+119)/(113+115)	(117+119)/(113+115) Count	(117+119)/(113+115) Variability [%]	(118+121)/(114+116)	(118+121)/(114+116) Count	(118+121)/(114+116) Variability [%]	(118+121)/(117+119)	(118+121)/(117+119) Count	(118+121)/(117+119) Variability [%]	114/113	114/113 Count	114/113 Variability [%]	116/115	116/115 Count	116/115 Variability [%]	118/117	118/117 Count	118/117 Variability [%]	121/119	121/119 Count	121/119 Variability [%]	q-Value	PEP	A3	XCorr A3	A6	XCorr A6
		VGAGAPVYLAAVLEYLTAEILELAGNAAR	56	10	3	Q93077;Q8IUE6;P16104	N-Term(iTRAQ8plex)	3219.79																									0	5.042e-15			High	5.34593
		AGLQFPVGR	300	15	5	Q93077;Q16777;Q8IUE6;P0C0S5;P16104	N-Term(iTRAQ8plex)	1248.73																									0	0.001624			High	3.81575
		LLGGVTIAQGGVLPNIQAVLLPK	2	3	2	Q8IUE6;P16104	N-Term(iTRAQ8plex); K23(iTRAQ8plex)	2879.77																									0	0.003608			High	2.79498
		HLQLAVR	24	1	1	Q8IUE6	N-Term(iTRAQ8plex)	1140.71	0.619587	24	9.4037	0.284413	24	36.3846	1.44258	24	6.82325	3.01796	24	32.9955	2.41399	24	16.2481	0.21392	24	23.7513	0.771101	24	10.5205	5.91933	24	38.4836	0.001	0.02087			High	2.55699
		GNYAER	1	9	3	Q93077;Q16777;Q8IUE6	N-Term(iTRAQ8plex)	1013.53																									0.009	0.1265			High	1.93426
	P07237	Protein disulfide-isomerase OS=Homo sapiens GN=P4HB PE=1 SV=3 - [PDIA1_HUMAN]	56.89	1	27	27	136	1.04908	136	11.9809	1.09989	136	36.886	0.926815	136	36.5088	0.914096	136	11.0177	0.940221	136	15.5746	1.1907	136	21.1717	0.906284	136	11.9639	0.944967	136	21.2986	261.142	56.89	27	136	508	57.0807	4.86865
		Sequence	# PSMs	# Proteins	# Protein Groups	Protein Group Accessions	Modifications	MH+ [Da]	(114+116)/(113+115)	(114+116)/(113+115) Count	(114+116)/(113+115) Variability [%]	(117+119)/(113+115)	(117+119)/(113+115) Count	(117+119)/(113+115) Variability [%]	(118+121)/(114+116)	(118+121)/(114+116) Count	(118+121)/(114+116) Variability [%]	(118+121)/(117+119)	(118+121)/(117+119) Count	(118+121)/(117+119) Variability [%]	114/113	114/113 Count	114/113 Variability [%]	116/115	116/115 Count	116/115 Variability [%]	118/117	118/117 Count	118/117 Variability [%]	121/119	121/119 Count	121/119 Variability [%]	q-Value	PEP	A3	XCorr A3	A6	XCorr A6
		NNFEGEVTKENLLDFIK	1	1	1	P07237	N-Term(iTRAQ8plex); K9(iTRAQ8plex); K17(iTRAQ8plex)	2922.61	0.585081	1		0.418235	1		0.688924	1		0.963758	1		1.13391	1		0.402808	1		1.01784	1		0.910503	1		0	0.0007045			High	4.685
		VDATEESDLAQQYGVR	23	1	1	P07237	N-Term(iTRAQ8plex)	2085.03	1.05367	23	7.29836	1.15107	23	12.5976	0.969339	23	16.1313	0.879674	23	9.66132	1.04352	23	21.0425	1.07495	23	17.5323	0.926495	23	16.5808	0.873653	23	15.4915	0	8.48e-07			High	4.49541
		IKPHLMSQELPEDWDK	4	1	1	P07237	N-Term(iTRAQ8plex); K2(iTRAQ8plex); K16(iTRAQ8plex)	2878.57	1.04621	4	14.2552	0.844532	4	53.8526	0.730563	4	73.3553	0.910961	4	8.59492	0.893212	4	15.1572	1.50224	4	32.406	1.00594	4	14.0701	0.842383	4	7.01834	0	1.928e-06			High	4.12912
		HNQLPLVIEFTEQTAPK	6	1	1	P07237	N-Term(iTRAQ8plex); K17(iTRAQ8plex)	2573.45	1.10651	6	9.15891	1.22002	6	27.2861	0.958684	6	53.5946	0.912284	6	10.9486	0.878659	6	8.2775	1.24757	6	10.3563	0.836947	6	6.99458	0.955018	6	17.1862	0	7.567e-06			High	4.08321
		QFLQAAEAIDDIPFGITSNSDVFSK	5	1	1	P07237	N-Term(iTRAQ8plex); K25(iTRAQ8plex)	3321.73	0.972518	5	16.5044	0.999803	5	58.1629	0.883487	5	1.04366	1.00581	5	16.342	0.763735	5	43.4499	1.38952	5	7.07477	0.911165	5	24.2742	0.850514	5	41.9065	0	5.871e-07			High	3.77256
		SNFAEALAAHK	6	1	1	P07237	N-Term(iTRAQ8plex); K11(iTRAQ8plex)	1767	0.966031	6	9.46728	1.24499	6	16.8683	1.19816	6	18.1408	0.953394	6	4.11532	0.94253	6	5.58345	1.10718	6	23.6006	0.901739	6	8.56303	1.00376	6	12.8798	0	1.099e-05			High	3.72799
		IKPHLMSQELPEDWDKQPVK	2	1	1	P07237	N-Term(iTRAQ8plex); K2(iTRAQ8plex); K16(iTRAQ8plex); K20(iTRAQ8plex)	3635.06	1.07636	2	8.06839	0.887815	2	54.0872	0.7947	2	59.4281	0.963474	2	12.4417	1.4255	2	24.9532	0.83605	2	2.89015	0.925456	2	18.0961	0.960334	2	37.8328	0	3.399e-06			High	3.72273
		LITLEEEMTK	11	1	1	P07237	N-Term(iTRAQ8plex); K10(iTRAQ8plex)	1815.03	1.07007	11	11.8427	1.23358	11	12.4043	0.839157	11	47.1135	0.917086	11	10.5254	0.893112	11	19.0406	1.25135	11	15.6378	0.973412	11	4.32181	0.8179	11	24.5715	0	0.001153			High	3.5967
		MDSTANEVEAVK	3	1	1	P07237	N-Term(iTRAQ8plex); K12(iTRAQ8plex)	1902	1.01366	3	3.86521	1.22108	3	4.62711	1.04599	3	0.386756	0.891236	3	8.11496	0.810469	3	4.18849	1.08161	3	3.00095	0.999543	3	12.4367	0.793168	3	2.6908	0	0.001704			High	3.45101
		LGETYKDHENIVIAK	5	1	1	P07237	N-Term(iTRAQ8plex); K6(iTRAQ8plex); K15(iTRAQ8plex)	2642.52	1.04764	5	7.66907	0.695549	5	19.9733	0.610175	5	13.4079	0.89003	5	0.849392	0.926218	5	3.93187	1.18151	5	25.6068	0.894746	5	12.7169	0.967021	5	14.6446	0	0.002538			High	3.27371
		ENLLDFIK	8	1	1	P07237	N-Term(iTRAQ8plex); K8(iTRAQ8plex)	1599.95	1.10567	8	9.05422	0.964779	8	49.5981	1.00658	8	11.8874	0.987996	8	12.1705	0.963622	8	15.2908	1.79214	8	87.016	0.936889	8	5.36221	1.12496	8	14.5803	0	0.000987			High	3.23327
		NFEDVAFDEK	5	1	1	P07237	N-Term(iTRAQ8plex); K10(iTRAQ8plex)	1821.94	1.03767	5	3.06653	1.42928	5	11.7388	1.16202	5	11.3795	0.870363	5	12.4478	0.848458	5	16.3201	1.60121	5	12.9	0.931783	5	13.8701	0.852878	5	31.3151	0	0.002981			High	3.01812
		EADDIVNWLK	14	1	1	P07237	N-Term(iTRAQ8plex); K10(iTRAQ8plex)	1811.01	0.985416	14	10.0717	1.09183	14	29.9303	0.989532	14	25.3467	0.911969	14	8.54231	0.943932	14	12.3284	1.07756	14	18.0822	0.88165	14	9.15674	0.984518	14	9.50199	0	0.003153			High	2.9707
		ILEFFGLK	4	1	1	P07237	N-Term(iTRAQ8plex); K8(iTRAQ8plex)	1574.98	0.979896	4	12.7994	0.987319	4	26.8015	0.930023	4	22.5056	0.921838	4	5.89708	0.850468	4	7.51257	1.1111	4	37.3245	0.866454	4	5.80854	1.03708	4	14.3	0	0.0006444			High	2.64478
		YKPESEELTAER	5	1	1	P07237	N-Term(iTRAQ8plex); K2(iTRAQ8plex)	2060.11	1.10028	5	5.39675	1.1943	5	26.7261	1.06255	5	11.9783	0.915406	5	7.72616	0.887418	5	14.7174	1.31449	5	6.10083	0.884703	5	2.02414	1.05584	5	13.7916	0	0.0002628			High	2.52093
		IKPHLMSQELPEDWDK	4	1	1	P07237	N-Term(iTRAQ8plex); K2(iTRAQ8plex); M6(Oxidation); K16(iTRAQ8plex)	2894.6	1.05052	4	10.4676	1.59923	4	12.8004	1.31293	4	11.55	0.835688	4	5.76868	1.00812	4	3.82012	1.07028	4	13.338	0.77961	4	17.4059	1.06259	4	6.08092	0	0.0009178			High	2.38108
		THILLFLPK	2	1	1	P07237	N-Term(iTRAQ8plex); K9(iTRAQ8plex)	1690.08	1.01787	2	18.9483	1.03921	2	4.65776	0.912833	2	34.9473	0.894089	2	10.538	0.755075	2	1.13015	1.29455	2	46.2462	0.838719	2	2.36865	0.990236	2	24.1711	0	0.005923			High	2.35953
		SVSDYDGK	1	1	1	P07237	N-Term(iTRAQ8plex); K8(iTRAQ8plex)	1478.79	1.18998	1		0.489338	1		0.389471	1		0.94712	1		1.0889	1		1.31888	1		0.916236	1		0.973861	1		0	0.002912			High	2.31767
		YQLDKDGVVLFK	3	1	1	P07237	N-Term(iTRAQ8plex); K5(iTRAQ8plex); K12(iTRAQ8plex)	2337.39	0.943068	3	8.42816	0.671916	3	5.7131	0.555828	3	38.8741	1.00475	3	11.7416	0.879677	3	11.4928	1.03431	3	3.17539	1.09495	3	8.46154	0.929013	3	0.0595954	0	0.003987			High	2.21154
		KSNFAEALAAHK	3	1	1	P07237	N-Term(iTRAQ8plex); K1(iTRAQ8plex); K12(iTRAQ8plex)	2199.29	0.964255	3	4.23997	0.584924	3	38.4169	0.609236	3	37.1272	0.983746	3	3.07141	0.928395	3	1.41673	0.998255	3	5.91712	0.946231	3	5.31616	1.05742	3	3.12973	0	0.004555			High	1.69951
		TGPAATTLPDGAAAESLVESSEVAVIGFFK	1	1	1	P07237	N-Term(iTRAQ8plex); K30(iTRAQ8plex)	3543.89	1.22352	1		1.42432	1		0.848369	1		0.728768	1		0.724392	1		2.4534	1		0.804354	1		0.671988	1		0	0.001966			High	1.57737
		VHSFPTLK	2	1	1	P07237	N-Term(iTRAQ8plex); K8(iTRAQ8plex)	1536.93	1.09622	2	7.16093	0.706331	2	4.28008	0.579256	2	7.46737	0.899003	2	3.97447	0.960024	2	7.1819	1.24857	2	7.38476	0.947798	2	9.337	0.860856	2	15.392	0.001	0.02746			High	2.93114
		QLAPIWDK	6	1	1	P07237	N-Term(iTRAQ8plex); K8(iTRAQ8plex)	1578.94	1.10452	6	10.8113	0.82733	6	57.4827	0.715251	6	60.0025	0.949803	6	4.95523	0.93973	6	7.64793	1.3614	6	25.5222	0.942458	6	7.02424	0.991451	6	20.8809	0.001	0.01284			High	2.56482
		TAAESFK	2	1	1	P07237	N-Term(iTRAQ8plex); K7(iTRAQ8plex)	1361.79	0.962635	2	14.1576	1.21877	2	6.683	1.04935	2	9.97321	0.828817	2	2.53709	0.94815	2	17.4607	1.07591	2	38.3023	0.840914	2	7.74038	0.847767	2	23.7335	0.001	0.01613			High	2.20286
		ALAPEYAK	3	1	1	P07237	N-Term(iTRAQ8plex); K8(iTRAQ8plex)	1470.87	1.17995	3	1.45937	1.30183	3	44.4671	1.15453	3	2.03078	0.984661	3	15.6444	0.946575	3	1.41937	1.36973	3	2.81871	0.931157	3	2.78711	0.985977	3	60.1388	0.002	0.03873			High	2.1123
		NNFEGEVTK	4	1	1	P07237	N-Term(iTRAQ8plex); K9(iTRAQ8plex)	1645.9	1.09604	4	1.059	0.726153	4	29.9377	0.533242	4	27.1521	0.825125	4	3.23721	0.921524	4	7.79579	1.26138	4	16.439	0.849868	4	4.01287	0.8178	4	4.91449	0.003	0.04979			High	2.375
		ITEFCHR	1	1	1	P07237	N-Term(iTRAQ8plex); C5(Methylthio)	1255.62	1.03989	1		0.634507	1		0.609934	1		0.999622	1		0.844129	1		1.35634	1		0.909218	1		1.08456	1		0.003	0.05073			High	2.11535
		LITLEEEMTK	1	1	1	P07237	N-Term(iTRAQ8plex); M8(Oxidation); K10(iTRAQ8plex)	1831.03	1.08279	1		1.26739	1		1.04055	1		0.888992	1		0.921731	1		1.2919	1		0.991917	1		0.789797	1		0.003	0.05444			High	2.07576
		FFPASADR	1	1	1	P07237	N-Term(iTRAQ8plex)	1214.65	0.966866	1		0.773536	1		0.654285	1		0.81781	1		0.783529	1		1.1952	1		0.829675	1		0.809038	1		0.007	0.1027			High	1.96993
	P20674	Cytochrome c oxidase subunit 5A, mitochondrial OS=Homo sapiens GN=COX5A PE=1 SV=2 - [COX5A_HUMAN]	56.67	1	7	8	23	0.998353	21	6.06965	1.10716	21	26.1332	1.00682	21	23.2693	0.951243	21	13.7223	0.927812	21	13.1644	1.16275	21	25.6753	0.926932	21	17.1152	0.932963	21	22.2392	51.1992	56.67	8	23	150	16.7517	6.78564
		Sequence	# PSMs	# Proteins	# Protein Groups	Protein Group Accessions	Modifications	MH+ [Da]	(114+116)/(113+115)	(114+116)/(113+115) Count	(114+116)/(113+115) Variability [%]	(117+119)/(113+115)	(117+119)/(113+115) Count	(117+119)/(113+115) Variability [%]	(118+121)/(114+116)	(118+121)/(114+116) Count	(118+121)/(114+116) Variability [%]	(118+121)/(117+119)	(118+121)/(117+119) Count	(118+121)/(117+119) Variability [%]	114/113	114/113 Count	114/113 Variability [%]	116/115	116/115 Count	116/115 Variability [%]	118/117	118/117 Count	118/117 Variability [%]	121/119	121/119 Count	121/119 Variability [%]	q-Value	PEP	A3	XCorr A3	A6	XCorr A6
		GINTLVTYDMVPEPK	7	1	1	P20674	N-Term(iTRAQ8plex); K15(iTRAQ8plex)	2285.26	0.990004	7	4.8217	1.10716	7	19.8649	0.898134	7	22.3032	0.884271	7	11.9847	0.851575	7	10.3192	1.16275	7	11.4129	0.862796	7	21.3488	0.91127	7	15.3621	0	6.274e-06			High	3.56957
		EIYPYVIQELRPTLNELGISTPEELGLDKV	1	1	1	P20674	N-Term(iTRAQ8plex); K29(iTRAQ8plex)	4037.21	1.14965	1		0.706155	1		0.646959	1		1.05328	1		0.856302	1		1.54843	1		0.974289	1		1.13008	1		0	0.000115			High	3.54438
		WVTYFNKPDIDAWELR	3	1	1	P20674	N-Term(iTRAQ8plex); K7(iTRAQ8plex)	2661.42	1.014	3	6.50833	1.17493	3	13.6282	1.00324	3	5.54088	0.871477	3	20.1723	0.632568	3	0.531162	1.88426	3	7.86406	1.00176	3	11.6406	0.733125	3	13.8321	0	1.757e-06			High	3.14332
		RLNDFASTVR	1	1	1	P20674	N-Term(iTRAQ8plex)	1482.83	1.04356	1		1.0482	1		0.857936	1		0.854139	1		0.975882	1		1.12144	1		0.827318	1		0.884542	1		0	0.002484			High	3.03513
		WVTYFNKPDIDAWELRK	1	1	1	P20674	N-Term(iTRAQ8plex); K7(iTRAQ8plex); K17(iTRAQ8plex)	3093.71	0.81777	1		0.702281	1		1.4995	1		1.74609	1		1.2522	1		0.581291	1		0.957081	1		2.64282	1		0	0.001074			High	2.87631
		GINTLVTYDMVPEPK	3	1	1	P20674	N-Term(iTRAQ8plex); M10(Oxidation); K15(iTRAQ8plex)	2301.26	0.981454	3	2.72507	1.31674	3	17.0822	1.19407	3	3.85575	0.906524	3	7.62424	0.946976	3	0.0548376	0.98056	3	3.47416	0.786802	3	22.7533	0.987097	3	8.37699	0	0.0003592			High	2.4842
		LNDFASTVR	1	1	1	P20674	N-Term(iTRAQ8plex)	1326.72	1.1195	1		0.789903	1		0.671181	1		0.951243	1		0.865304	1		1.45562	1		1.03949	1		0.864569	1		0	0.008349			High	2.08895
		IIDAALR	4	1	1	P20674	N-Term(iTRAQ8plex)	1075.67	0.990041	4	6.35371	1.17138	4	17.205	1.10157	4	17.5151	0.983173	4	7.9001	0.960977	4	2.66615	1.16136	4	22.5362	0.872903	4	19.137	1.13675	4	13.9794	0.001	0.0296			High	2.5963
		ILEVVK	2	2	2	P20674;Q02880	N-Term(iTRAQ8plex); K6(iTRAQ8plex)	1308.87																									0.002	0.03649			High	2.54662
	P35232	Prohibitin OS=Homo sapiens GN=PHB PE=1 SV=1 - [PHB_HUMAN]	56.62	1	12	12	61	1.04252	60	11.6352	1.14788	60	22.6797	0.985066	60	21.139	0.935555	60	14.7864	0.966567	60	18.9634	1.16245	60	20.4384	0.858514	60	16.3307	1.00945	60	28.8614	126.24	56.62	12	61	272	29.7859	5.75732
		Sequence	# PSMs	# Proteins	# Protein Groups	Protein Group Accessions	Modifications	MH+ [Da]	(114+116)/(113+115)	(114+116)/(113+115) Count	(114+116)/(113+115) Variability [%]	(117+119)/(113+115)	(117+119)/(113+115) Count	(117+119)/(113+115) Variability [%]	(118+121)/(114+116)	(118+121)/(114+116) Count	(118+121)/(114+116) Variability [%]	(118+121)/(117+119)	(118+121)/(117+119) Count	(118+121)/(117+119) Variability [%]	114/113	114/113 Count	114/113 Variability [%]	116/115	116/115 Count	116/115 Variability [%]	118/117	118/117 Count	118/117 Variability [%]	121/119	121/119 Count	121/119 Variability [%]	q-Value	PEP	A3	XCorr A3	A6	XCorr A6
		AAELIANSLATAGDGLIELR	5	1	1	P35232	N-Term(iTRAQ8plex)	2302.29	0.951414	5	10.0785	1.14449	5	23.1318	0.862494	5	6.30551	0.811116	5	15.6234	0.763662	5	17.8635	1.2276	5	10.7874	0.748098	5	3.68492	0.989207	5	11.9721	0	2.45e-12			High	6.74952
		KLEAAEDIAYQLSR	10	1	1	P35232	N-Term(iTRAQ8plex); K1(iTRAQ8plex)	2215.25	1.05898	10	7.00282	1.2296	10	13.6474	1.03517	10	23.9584	0.908296	10	10.6185	0.971752	10	12.0853	1.29944	10	17.9888	0.883888	10	11.1809	0.99311	10	19.1152	0	1.038e-07			High	4.34278
		EFTEAVEAK	3	1	1	P35232	N-Term(iTRAQ8plex); K9(iTRAQ8plex)	1631.9	1.1084	3	11.472	1.16981	3	27.5531	1.00084	3	42.3845	1.03528	3	0.101509	1.03634	3	25.5273	1.01669	3	3.94927	1.03382	3	23.4478	1.03531	3	20.3736	0	0.008286			High	2.99731
		DLQNVNITLR	5	1	1	P35232	N-Term(iTRAQ8plex)	1489.87	1.09235	5	11.7383	1.04761	5	1.61014	0.985134	5	7.73401	0.936615	5	9.61092	0.88891	5	14.8378	1.1173	5	3.28021	0.886545	5	7.62791	0.964309	5	21.2997	0	0.0002154			High	2.91076
		FDAGELITQR	7	1	1	P35232	N-Term(iTRAQ8plex)	1453.79	1.04403	7	4.72249	1.24277	7	28.0501	1.03448	7	16.4924	0.930603	7	2.763	1.03566	7	29.393	1.27008	7	24.6661	0.875336	7	17.8042	1.01149	7	32.8454	0	0.0001545			High	2.85125
		IFTSIGEDYDER	8	1	1	P35232	N-Term(iTRAQ8plex)	1748.86	1.02024	8	5.36556	1.13567	8	22.2588	0.93898	8	23.9067	0.969433	8	18.8851	0.829889	8	17.9562	1.29836	8	9.27038	0.839962	8	27.0212	0.953579	8	31.675	0	1.464e-05			High	2.83867
		NITYLPAGQSVLLQLPQ	6	1	1	P35232	N-Term(iTRAQ8plex)	2159.23	1.02921	5	18.7185	1.07964	5	9.54753	0.899124	5	8.48252	0.962696	5	19.7248	1.00749	5	16.4459	1.18705	5	12.4459	0.765935	5	23.603	1.04776	5	30.0674	0	0.005764			High	2.74674
		VLPSITTEILK	6	1	1	P35232	N-Term(iTRAQ8plex); K11(iTRAQ8plex)	1822.14	1.17302	6	4.06874	1.2359	6	26.1518	0.948326	6	24.2342	0.941713	6	4.94051	1.00523	6	10.1202	1.34682	6	8.48548	0.860337	6	13.405	1.23499	6	5.09682	0	0.003126			High	2.70467
		NVPVITGSK	3	1	1	P35232	N-Term(iTRAQ8plex); K9(iTRAQ8plex)	1522.94	0.973131	3	15.6514	0.942734	3	3.32873	1.00127	3	3.5521	1.0091	3	4.76511	0.874651	3	30.8645	1.04535	3	5.33503	0.93432	3	10.0034	1.00741	3	26.573	0	0.004634			High	2.32648
		AAIISAEGDSK	5	1	1	P35232	N-Term(iTRAQ8plex); K11(iTRAQ8plex)	1669.95	0.981895	5	10.7145	1.38193	5	32.1564	1.23484	5	37.9537	0.844363	5	20.8891	0.958148	5	5.31418	1.0158	5	7.16947	0.822702	5	19.5784	0.948868	5	43.3398	0	0.00262			High	2.29935
		FGLALAVAGGVVNSALYNVDAGHR	2	1	1	P35232	N-Term(iTRAQ8plex)	2675.46	0.952312	2	4.17706	0.665012	2	7.83776	0.957391	2	1.98525	1.371	2	5.64005	1.52392	2	19.5636	0.652362	2	5.2243	0.802958	2	12.2589	2.01769	2	16.1435	0	0.0002248			High	2.04723
		VFESIGK	1	1	1	P35232	N-Term(iTRAQ8plex); K7(iTRAQ8plex)	1387.84	0.958591	1		1.29481	1		1.4467	1		1.07104	1		0.824559	1		1.08872	1		0.889187	1		1.2964	1		0.001	0.02633			High	2.28225
	P68036	Ubiquitin-conjugating enzyme E2 L3 OS=Homo sapiens GN=UBE2L3 PE=1 SV=1 - [UB2L3_HUMAN]	56.49	1	6	6	18	1.02492	18	4.7044	1.18321	18	19.9055	1.0718	18	27.9289	0.872593	18	12.1458	0.942786	18	15.7224	1.18353	18	10.6553	0.81771	18	10.2454	0.965038	18	12.6776	22.4375	56.49	6	18	154	17.8502	8.51416
		Sequence	# PSMs	# Proteins	# Protein Groups	Protein Group Accessions	Modifications	MH+ [Da]	(114+116)/(113+115)	(114+116)/(113+115) Count	(114+116)/(113+115) Variability [%]	(117+119)/(113+115)	(117+119)/(113+115) Count	(117+119)/(113+115) Variability [%]	(118+121)/(114+116)	(118+121)/(114+116) Count	(118+121)/(114+116) Variability [%]	(118+121)/(117+119)	(118+121)/(117+119) Count	(118+121)/(117+119) Variability [%]	114/113	114/113 Count	114/113 Variability [%]	116/115	116/115 Count	116/115 Variability [%]	118/117	118/117 Count	118/117 Variability [%]	121/119	121/119 Count	121/119 Variability [%]	q-Value	PEP	A3	XCorr A3	A6	XCorr A6
		IEINFPAEYPFKPPK	5	1	1	P68036	N-Term(iTRAQ8plex); K12(iTRAQ8plex); K15(iTRAQ8plex)	2702.56	1.04899	5	1.28554	1.339	5	21.6205	0.951241	5	22.9662	0.810639	5	13.7557	0.910279	5	5.83948	1.23701	5	5.61227	0.764899	5	11.4281	0.882221	5	17.3753	0	0.003337			High	2.63325
		TDQVIQSLIALVNDPQPEHPLR	3	1	1	P68036	N-Term(iTRAQ8plex)	2787.54	0.995556	3	9.00369	1.06987	3	10.7708	1.21753	3	22.7567	0.967336	3	2.01457	0.865688	3	19.8865	1.13628	3	7.35558	1.09572	3	28.0837	0.98053	3	17.9876	0	2.954e-05			High	2.39131
		NIQVDEANLLTWQGLIVPDNPPYDK	1	1	1	P68036	N-Term(iTRAQ8plex); K25(iTRAQ8plex)	3460.85	0.801318	1		1.02746	1		1.09791	1		0.85626	1		0.54584	1		1.14779	1		0.772944	1		0.964052	1		0	0.001768			High	1.49469
		IYHPNIDEK	4	1	1	P68036	N-Term(iTRAQ8plex); K9(iTRAQ8plex)	1736.98	1.01356	4	0.78942	1.19691	4	19.8902	0.997522	4	32.0025	0.913026	4	5.38973	1.03692	4	14.7627	1.07566	4	20.9495	0.822197	4	6.89462	1.01908	4	21.2436	0.001	0.01441			High	2.45682
		ADLAEEYSK	4	1	1	P68036	N-Term(iTRAQ8plex); K9(iTRAQ8plex)	1633.88	1.05568	4	14.7572	1.11825	4	45.3407	0.906228	4	57.9196	0.862196	4	2.17857	1.03974	4	7.94747	1.07936	4	23.9196	0.77762	4	11.5668	1.00341	4	3.26819	0.006	0.08839			High	2.44251
		NAEEFTK	1	1	1	P68036	N-Term(iTRAQ8plex); K7(iTRAQ8plex)	1446.81	1.03354	1		1.20768	1		0.89571	1		0.766548	1		0.863145	1		1.2662	1		0.826646	1		0.707084	1		0.006	0.09221			High	2.02475
	P19105	Myosin regulatory light chain 12A OS=Homo sapiens GN=MYL12A PE=1 SV=2 - [ML12A_HUMAN]	56.14	3	7	7	26	1.06857	26	10.0044	1.11557	26	25.1997	0.915821	26	21.9371	0.894701	26	11.6622	0.922829	26	14.1659	1.28753	26	27.4669	0.916342	26	10.7034	0.88069	26	30.1968	49.9788	56.14	7	26	171	19.7815	4.80518
		Sequence	# PSMs	# Proteins	# Protein Groups	Protein Group Accessions	Modifications	MH+ [Da]	(114+116)/(113+115)	(114+116)/(113+115) Count	(114+116)/(113+115) Variability [%]	(117+119)/(113+115)	(117+119)/(113+115) Count	(117+119)/(113+115) Variability [%]	(118+121)/(114+116)	(118+121)/(114+116) Count	(118+121)/(114+116) Variability [%]	(118+121)/(117+119)	(118+121)/(117+119) Count	(118+121)/(117+119) Variability [%]	114/113	114/113 Count	114/113 Variability [%]	116/115	116/115 Count	116/115 Variability [%]	118/117	118/117 Count	118/117 Variability [%]	121/119	121/119 Count	121/119 Variability [%]	q-Value	PEP	A3	XCorr A3	A6	XCorr A6
		NAFACFDEEATGTIQEDYLR	1	2	1	P19105	N-Term(iTRAQ8plex); C5(Methylthio)	2643.19	0.902056	1		0.673659	1		0.617198	1		0.826452	1		0.743624	1		1.06285	1		0.777055	1		0.870364	1		0	7.6e-06			High	3.63687
		EAFNMIDQNR	4	3	1	P19105	N-Term(iTRAQ8plex)	1541.76	1.01258	4	10.0635	1.17128	4	22.7919	0.985099	4	14.0525	0.938055	4	5.36788	0.92468	4	16.831	1.12426	4	16.3038	0.924082	4	1.73557	0.971629	4	12.2174	0	4.116e-05			High	3.20375
		ATSNVFAMFDQSQIQEFK	7	3	1	P19105	N-Term(iTRAQ8plex); K18(iTRAQ8plex)	2699.4	0.999673	7	4.65826	1.21271	7	9.88818	0.962281	7	4.62774	0.802969	7	16.696	0.730232	7	17.5238	1.38909	7	19.1466	0.931338	7	3.25921	0.626209	7	47.6899	0	1.117e-06			High	3.11731
		ATSNVFAMFDQSQIQEFK	3	3	1	P19105	N-Term(iTRAQ8plex); M8(Oxidation); K18(iTRAQ8plex)	2715.38	1.26642	3	0.00661611	1.00912	3	2.14094	0.778351	3	7.66003	0.891427	3	5.92448	0.974674	3	4.06562	1.49515	3	9.85111	0.950912	3	23.4327	0.812231	3	16.423	0	0.0003121			High	2.7009
		GNFNYIEFTR	4	2	1	P19105	N-Term(iTRAQ8plex)	1564.81	1.0978	4	6.95235	0.986347	4	42.2566	0.76225	4	28.6774	0.863204	4	13.7426	0.915736	4	7.58001	1.38132	4	17.259	0.878742	4	25.7433	0.85576	4	16.3801	0	0.0004741			High	2.59261
		ELLTTMGDR	4	3	1	P19105	N-Term(iTRAQ8plex)	1339.72	1.06935	4	4.72699	1.0165	4	29.0831	0.908369	4	31.0852	0.955594	4	8.21112	0.93242	4	4.8353	1.14253	4	12.1373	0.880067	4	10.9321	1.06004	4	11.5433	0	0.004308			High	2.35871
		LNGTDPEDVIR	1	3	1	P19105	N-Term(iTRAQ8plex)	1532.82	1.0983	1		0.848232	1		0.721945	1		0.934787	1		0.929128	1		1.3286	1		0.875453	1		0.998681	1		0	0.005608			High	2.05723
		DGFIDKEDLHDMLASLGK	1	3	1	P19105	N-Term(iTRAQ8plex); K6(iTRAQ8plex); M12(Oxidation); K18(iTRAQ8plex)	2932.58	1.23678	1		0.971589	1		0.689193	1		0.877306	1		0.962487	1		1.61753	1		1.00174	1		0.776047	1		0.001	0.01966			High	1.97425
		DGFIDKEDLHDMLASLGK	1	3	1	P19105	N-Term(iTRAQ8plex); K6(iTRAQ8plex); K18(iTRAQ8plex)	2916.58	1.1719	1		1.46332	1		1.17024	1		0.937184	1		1.31921	1		1.10437	1		0.77047	1		1.30957	1		0.003	0.04816			High	2.43096
	P18085	ADP-ribosylation factor 4 OS=Homo sapiens GN=ARF4 PE=1 SV=3 - [ARF4_HUMAN]	56.11	3	4	9	25	1.12482	11	20.2101	1.25499	11	22.3741	0.986134	11	31.4999	0.802554	11	9.90153	0.871895	11	12.3282	1.58705	11	45.45	0.907247	11	11.7163	0.8388	11	26.907	54.9464	56.11	9	25	180	20.4977	7.13721
		Sequence	# PSMs	# Proteins	# Protein Groups	Protein Group Accessions	Modifications	MH+ [Da]	(114+116)/(113+115)	(114+116)/(113+115) Count	(114+116)/(113+115) Variability [%]	(117+119)/(113+115)	(117+119)/(113+115) Count	(117+119)/(113+115) Variability [%]	(118+121)/(114+116)	(118+121)/(114+116) Count	(118+121)/(114+116) Variability [%]	(118+121)/(117+119)	(118+121)/(117+119) Count	(118+121)/(117+119) Variability [%]	114/113	114/113 Count	114/113 Variability [%]	116/115	116/115 Count	116/115 Variability [%]	118/117	118/117 Count	118/117 Variability [%]	121/119	121/119 Count	121/119 Variability [%]	q-Value	PEP	A3	XCorr A3	A6	XCorr A6
		HYFQNTQGLIFVVDSNDR	2	4	3	P61204;P18085;P84085	N-Term(iTRAQ8plex)	2457.24																									0	2.73e-07			High	4.58394
		ILMVGLDAAGK	2	4	3	P61204;P18085;P84085	N-Term(iTRAQ8plex); M3(Oxidation); K11(iTRAQ8plex)	1712.02																									0	0.007874			High	3.43102
		ILMVGLDAAGK	6	4	3	P61204;P18085;P84085	N-Term(iTRAQ8plex); K11(iTRAQ8plex)	1696.02																									0	0.001492			High	3.36816
		IQEVADELQK	6	1	1	P18085	N-Term(iTRAQ8plex); K10(iTRAQ8plex)	1781.02	1.03088	6	33.1697	1.24584	6	23.249	1.04558	6	24.6188	0.821111	6	13.1006	0.917473	6	12.7955	1.11928	6	71.777	0.885892	6	21.4796	0.888744	6	23.4715	0	0.00041			High	2.92906
		QDLPNAMAISEMTDK	1	1	1	P18085	N-Term(iTRAQ8plex); K15(iTRAQ8plex)	2272.17	0.95543	1		1.53451	1		1.25954	1		0.784222	1		0.565755	1		1.66428	1		0.855623	1		0.701974	1		0	8.421e-05			High	2.67869
		DAVLLLFANK	2	1	1	P18085	N-Term(iTRAQ8plex); K10(iTRAQ8plex)	1712.04	1.07531	2	6.68062	1.34193	2	2.79961	0.968452	2	8.78786	0.776041	2	4.89978	0.536286	2	2.7165	2.22312	2	6.64241	0.943685	2	5.84316	0.573383	2	3.56518	0	0.001613			High	2.67371
		MLLVDELR	2	1	1	P18085	N-Term(iTRAQ8plex)	1292.75	1.15663	2	3.09329	0.968693	2	21.5533	0.809304	2	12.9032	0.966317	2	11.5903	0.880558	2	6.94726	1.58173	2	0.498103	0.941658	2	10.7034	0.992257	2	12.2439	0	0.005114			High	2.64941
		HYFQNTQGLIFVVDSNDRER	1	4	3	P61204;P18085;P84085	N-Term(iTRAQ8plex)	2742.37																									0	0.002291			High	2.48354
		LGEIVTTIPTIGFNVETVEYK	2	4	3	P61204;P18085;P84085	N-Term(iTRAQ8plex); K21(iTRAQ8plex)	2931.64																									0	0.007549			High	1.9739
		TTILYK	1	7	4	P61204;P18085;P84085;P62330	N-Term(iTRAQ8plex); K6(iTRAQ8plex)	1346.85																									0.002	0.03967			High	2.47681
	P06703	Protein S100-A6 OS=Homo sapiens GN=S100A6 PE=1 SV=1 - [S10A6_HUMAN]	55.56	1	4	4	20	1.00421	20	7.53948	1.03071	20	13.5862	0.907591	20	18.1667	0.932346	20	13.9774	0.814053	20	12.7025	1.33057	20	28.9272	0.911476	20	14.8083	0.919669	20	18.6692	40.3287	55.56	4	20	90	10.1733	5.47803
		Sequence	# PSMs	# Proteins	# Protein Groups	Protein Group Accessions	Modifications	MH+ [Da]	(114+116)/(113+115)	(114+116)/(113+115) Count	(114+116)/(113+115) Variability [%]	(117+119)/(113+115)	(117+119)/(113+115) Count	(117+119)/(113+115) Variability [%]	(118+121)/(114+116)	(118+121)/(114+116) Count	(118+121)/(114+116) Variability [%]	(118+121)/(117+119)	(118+121)/(117+119) Count	(118+121)/(117+119) Variability [%]	114/113	114/113 Count	114/113 Variability [%]	116/115	116/115 Count	116/115 Variability [%]	118/117	118/117 Count	118/117 Variability [%]	121/119	121/119 Count	121/119 Variability [%]	q-Value	PEP	A3	XCorr A3	A6	XCorr A6
		LQDAEIAR	3	1	1	P06703	N-Term(iTRAQ8plex)	1219.69	1.00699	3	0.00138329	1.12914	3	25.2064	1.0775	3	25.8795	0.960924	3	0.640634	0.812757	3	8.31936	1.30575	3	6.26557	1.00545	3	2.60138	1.06036	3	14.4021	0	0.007887			High	2.7343
		ELTIGSK	1	1	1	P06703	N-Term(iTRAQ8plex); K7(iTRAQ8plex)	1355.83	1.1574	1		0.702041	1		0.620564	1		1.02307	1		0.938904	1		1.4227	1		1.05088	1		0.980805	1		0.001	0.02929			High	2.93542
		LMEDLDR	15	1	1	P06703	N-Term(iTRAQ8plex)	1195.63	0.998896	15	9.03496	1.04146	15	12.029	0.888106	15	8.49509	0.864209	15	10.2918	0.815351	15	12.5715	1.31755	15	30.7494	0.877807	15	14.3975	0.896692	15	19.8571	0.001	0.01583			High	2.75406
		NKDQEVNFQEYVTFLGALALIYNEALKG	1	1	1	P06703	N-Term(iTRAQ8plex); K2(iTRAQ8plex); K27(iTRAQ8plex)	4100.25	0.98824	1		0.811642	1		1.30212	1		1.58544	1		0.548006	1		1.84237	1		1.23136	1		3.05611	1		0.009	0.1331			High	1.45928
	P99999	Cytochrome c OS=Homo sapiens GN=CYCS PE=1 SV=2 - [CYC_HUMAN]	55.24	1	6	6	31	0.996729	31	10.3243	1.13511	31	30.2503	0.878858	31	29.6852	0.773803	31	18.7145	0.795557	31	50.9665	2.01859	31	90.0662	0.835519	31	17.2926	0.870604	31	47.3181	39.6089	55.24	6	31	105	11.7411	9.56885
		Sequence	# PSMs	# Proteins	# Protein Groups	Protein Group Accessions	Modifications	MH+ [Da]	(114+116)/(113+115)	(114+116)/(113+115) Count	(114+116)/(113+115) Variability [%]	(117+119)/(113+115)	(117+119)/(113+115) Count	(117+119)/(113+115) Variability [%]	(118+121)/(114+116)	(118+121)/(114+116) Count	(118+121)/(114+116) Variability [%]	(118+121)/(117+119)	(118+121)/(117+119) Count	(118+121)/(117+119) Variability [%]	114/113	114/113 Count	114/113 Variability [%]	116/115	116/115 Count	116/115 Variability [%]	118/117	118/117 Count	118/117 Variability [%]	121/119	121/119 Count	121/119 Variability [%]	q-Value	PEP	A3	XCorr A3	A6	XCorr A6
		TGPNLHGLFGR	5	1	1	P99999	N-Term(iTRAQ8plex)	1472.83	0.966886	5	3.50041	1.15291	5	19.6583	0.905758	5	9.43114	0.872542	5	6.89192	0.823544	5	5.85835	1.20029	5	37.4697	0.804328	5	15.2075	0.870604	5	13.5081	0	0.0003672			High	3.12787
		KTGQAPGYSYTAANK	4	1	1	P99999	N-Term(iTRAQ8plex); K1(iTRAQ8plex); K15(iTRAQ8plex)	2469.39	1.34419	4	35.6349	0.954319	4	47.1843	0.633846	4	108.082	0.87092	4	27.2947	0.908592	4	24.3781	4.0614	4	40.2565	0.845443	4	23.9067	1.25324	4	5.69744	0	0.001257			High	2.89622
		ADLIAYLK	9	1	1	P99999	N-Term(iTRAQ8plex); K8(iTRAQ8plex)	1514.94	0.948346	9	2.10757	1.11171	9	30.7371	0.815301	9	48.0652	0.704769	9	15.6275	0.854302	9	39.6324	2.20188	9	152.027	0.794673	9	22.1106	0.932602	9	19.1983	0	0.009802			High	2.53408
		GIIWGEDTLMEYLENPK	5	1	1	P99999	N-Term(iTRAQ8plex); K17(iTRAQ8plex)	2616.38	1.28057	5	42.2151	1.18472	5	75.9516	0.862729	5	82.7977	0.74257	5	30.7777	0.856385	5	79.0414	1.88397	5	18.7802	0.929159	5	10.2094	0.894024	5	68.2147	0	0.0004489			High	2.25374
		TGQAPGYSYTAANK	2	1	1	P99999	N-Term(iTRAQ8plex); K14(iTRAQ8plex)	2037.08	1.14719	2	32.8694	1.04841	2	3.01188	0.722666	2	29.6322	0.790753	2	6.03575	0.754218	2	44.7709	2.04784	2	24.7184	0.81184	2	17.8845	0.731658	2	34.6477	0	0.002008			High	1.80161
		GIIWGEDTLMEYLENPK	5	1	1	P99999	N-Term(iTRAQ8plex); M10(Oxidation); K17(iTRAQ8plex)	2632.38	0.996729	5	5.24676	1.34471	5	27.8021	0.965914	5	2.93045	0.819364	5	5.12373	0.496853	5	10.2847	2.12059	5	95.7619	0.835519	5	10.1424	0.546155	5	62.0204	0	0.004594			High	1.55059
		MIFVGIK	1	1	1	P99999	N-Term(iTRAQ8plex); K7(iTRAQ8plex)	1415.88	0.995946	1		1.47599	1		0.940118	1		0.634358	1		0.583508	1		1.81181	1		0.756913	1		0.481587	1		0.007	0.1073			High	1.49426
	P09211	Glutathione S-transferase P OS=Homo sapiens GN=GSTP1 PE=1 SV=2 - [GSTP1_HUMAN]	55.24	1	10	10	35	1.10383	35	13.2242	1.15711	35	29.3499	0.876229	35	29.0697	0.901974	35	11.5092	0.954779	35	16.7224	1.46839	35	31.7673	0.896061	35	16.8388	0.910486	35	25.2988	61.8762	55.24	10	35	210	23.341	5.64307
		Sequence	# PSMs	# Proteins	# Protein Groups	Protein Group Accessions	Modifications	MH+ [Da]	(114+116)/(113+115)	(114+116)/(113+115) Count	(114+116)/(113+115) Variability [%]	(117+119)/(113+115)	(117+119)/(113+115) Count	(117+119)/(113+115) Variability [%]	(118+121)/(114+116)	(118+121)/(114+116) Count	(118+121)/(114+116) Variability [%]	(118+121)/(117+119)	(118+121)/(117+119) Count	(118+121)/(117+119) Variability [%]	114/113	114/113 Count	114/113 Variability [%]	116/115	116/115 Count	116/115 Variability [%]	118/117	118/117 Count	118/117 Variability [%]	121/119	121/119 Count	121/119 Variability [%]	q-Value	PEP	A3	XCorr A3	A6	XCorr A6
		FQDGDLTLYQSNTILR	5	1	1	P09211	N-Term(iTRAQ8plex)	2188.15	0.989056	5	2.1154	1.18122	5	33.0628	0.973465	5	16.3711	0.937085	5	13.0599	0.970128	5	2.35742	1.02143	5	21.7915	0.896061	5	18.0629	1.05531	5	15.1139	0	1.239e-05			High	3.99527
		EEVVTVETWQEGSLK	3	1	1	P09211	N-Term(iTRAQ8plex); K15(iTRAQ8plex)	2342.28	1.0591	3	1.34341	1.27005	3	7.7038	1.0273	3	4.90304	0.856669	3	4.13744	0.723778	3	20.8329	1.78302	3	27.8122	0.889465	3	13.435	0.769684	3	11.0491	0	0.0008273			High	3.26624
		ALPGQLKPFETLLSQNQGGK	8	1	1	P09211	N-Term(iTRAQ8plex); K7(iTRAQ8plex); K20(iTRAQ8plex)	3038.75	1.13798	8	12.2471	1.11971	8	30.0647	0.835129	8	49.976	0.858747	8	15.004	0.997631	8	9.30802	1.39466	8	16.0344	0.892341	8	19.1826	0.909064	8	23.7027	0	0.001428			High	3.22788
		MLLADQGQSWKEEVVTVETWQEGSLK	1	1	1	P09211	N-Term(iTRAQ8plex); M1(Oxidation); K11(iTRAQ8plex); K26(iTRAQ8plex)	3920.08	0.843034	1		0.626006	1		0.849929	1		1.14459	1		0.853603	1		0.832395	1		1.18703	1		1.0983	1		0	0.0001726			High	3.05309
		TLGLYGK	3	1	1	P09211	N-Term(iTRAQ8plex); K7(iTRAQ8plex)	1359.84	1.1638	3	2.26247	0.694351	3	25.0314	0.591518	3	32.4693	0.960216	3	4.74764	0.819457	3	18.2009	1.64436	3	2.92445	0.921085	3	21.032	0.870651	3	21.4986	0	0.005481			High	2.80478
		YISLIYTNYEAGK	2	1	1	P09211	N-Term(iTRAQ8plex); K13(iTRAQ8plex)	2143.19	1.10165	2	7.72789	1.14304	2	16.3614	0.883488	2	12.5252	0.851499	2	11.5314	0.732129	2	22.9996	1.69468	2	0.68355	0.89801	2	5.13181	0.790099	2	21.2608	0	0.004363			High	2.77644
		DQQEAALVDMVNDGVEDLR	5	1	1	P09211	N-Term(iTRAQ8plex)	2421.19	1.15561	5	15.9391	1.16741	5	5.9864	1.04746	5	42.709	0.860589	5	12.3623	1.29531	5	13.498	1.05565	5	30.9816	0.880324	5	35.8328	1.05542	5	44.2466	0	3.897e-06			High	2.63314
		YISLIYTNYEAGKDDYVK	2	1	1	P09211	N-Term(iTRAQ8plex); K13(iTRAQ8plex); K18(iTRAQ8plex)	3067.68	1.04294	2	8.42793	1.18358	2	7.23262	1.0417	2	1.50611	0.917919	2	2.69634	1.04808	2	0.993299	1.03245	2	18.2845	1.04297	2	3.19172	0.776991	2	12.3783	0	0.01157			High	1.99286
		MLLADQGQSWKEEVVTVETWQEGSLK	1	1	1	P09211	N-Term(iTRAQ8plex); K11(iTRAQ8plex); K26(iTRAQ8plex)	3904.08	1.14141	1		1.71378	1		1.1982	1		0.79802	1		1.33569	1		0.94757	1		0.656566	1		0.950452	1		0	0.01031			High	1.26307
		ASCLYGQLPK	3	1	1	P09211	N-Term(iTRAQ8plex); C3(Methylthio); K10(iTRAQ8plex)	1733.95	1.14077	3	8.69596	0.840371	3	45.3587	0.677087	3	47.9223	0.805311	3	0.662519	0.868393	3	8.64225	1.49885	3	10.1539	0.858638	3	5.1718	0.815287	3	14.3626	0.001	0.02274			High	2.25151
		MLLADQGQSWK	1	1	1	P09211	N-Term(iTRAQ8plex); M1(Oxidation); K11(iTRAQ8plex)	1901.04	1.13518	1		0.792424	1		0.661249	1		0.947267	1		0.835204	1		1.71655	1		1.06475	1		0.855882	1		0.002	0.03266			High	2.03587
		MLLADQGQSWK	1	1	1	P09211	N-Term(iTRAQ8plex); K11(iTRAQ8plex)	1885.06	1.23826	1		0.751094	1		0.599982	1		0.989138	1		0.954779	1		1.7132	1		0.926343	1		1.05301	1		0.008	0.1152			High	2.0465
	Q9UK76	Hematological and neurological expressed 1 protein OS=Homo sapiens GN=HN1 PE=1 SV=3 - [HN1_HUMAN]	54.55	1	3	3	6	1.02033	6	29.7473	0.840719	6	3.91358	0.860513	6	14.8558	0.992433	6	11.2814	0.85636	6	42.6203	1.16198	6	8.59339	0.964429	6	16.1038	0.973794	6	11.3426	3.06222	54.55	3	6	154	16.0049	5.60498
		Sequence	# PSMs	# Proteins	# Protein Groups	Protein Group Accessions	Modifications	MH+ [Da]	(114+116)/(113+115)	(114+116)/(113+115) Count	(114+116)/(113+115) Variability [%]	(117+119)/(113+115)	(117+119)/(113+115) Count	(117+119)/(113+115) Variability [%]	(118+121)/(114+116)	(118+121)/(114+116) Count	(118+121)/(114+116) Variability [%]	(118+121)/(117+119)	(118+121)/(117+119) Count	(118+121)/(117+119) Variability [%]	114/113	114/113 Count	114/113 Variability [%]	116/115	116/115 Count	116/115 Variability [%]	118/117	118/117 Count	118/117 Variability [%]	121/119	121/119 Count	121/119 Variability [%]	q-Value	PEP	A3	XCorr A3	A6	XCorr A6
		VLRPPGGGSNFSLGFDEPTEQPVR	2	1	1	Q9UK76	N-Term(iTRAQ8plex)	2860.49	1.05708	2	48.8816	0.958142	2	20.4774	0.877405	2	14.8558	0.968003	2	11.2814	0.98194	2	92.1891	1.19475	2	7.08286	1.02865	2	19.6407	0.911596	2	3.32268	0	2.746e-06			High	3.06222
		MASNIFGTPEENQASWAK	2	1	1	Q9UK76	N-Term(iTRAQ8plex); K18(iTRAQ8plex)	2589.31	1.02033	2	10.9488	0.838488	2	1.2782	0.860513	2	1.51735	1.04713	2	13.7763	0.880114	2	19.6982	1.20105	2	48.6598	0.99888	2	16.1038	1.09811	2	11.3857	0	0.001018			High	1.9416
		GEGDIHENVDTDLPGSLGQSEEKPVPAAPVPSPVAPAPVPSR	2	1	1	Q9UK76	N-Term(iTRAQ8plex); K23(iTRAQ8plex)	4821.5	0.930436	2	31.6198	1.14528	2	55.7045	0.866501	2	91.1916	0.703954	2	61.5486	0.706996	2	46.0689	1.15025	2	4.45615	0.354504	2	335.348	0.867251	2	27.1665	0	0.003371			High	1.64365
	P39019	40S ribosomal protein S19 OS=Homo sapiens GN=RPS19 PE=1 SV=2 - [RS19_HUMAN]	54.48	1	10	10	55	1.00344	55	8.57418	1.05059	55	31.3517	0.865244	55	30.9175	0.891938	55	14.2101	0.892947	55	19.3746	1.22349	55	41.8812	0.856547	55	12.3036	0.905857	55	24.0224	101.968	54.48	10	55	145	16.0505	10.3159
		Sequence	# PSMs	# Proteins	# Protein Groups	Protein Group Accessions	Modifications	MH+ [Da]	(114+116)/(113+115)	(114+116)/(113+115) Count	(114+116)/(113+115) Variability [%]	(117+119)/(113+115)	(117+119)/(113+115) Count	(117+119)/(113+115) Variability [%]	(118+121)/(114+116)	(118+121)/(114+116) Count	(118+121)/(114+116) Variability [%]	(118+121)/(117+119)	(118+121)/(117+119) Count	(118+121)/(117+119) Variability [%]	114/113	114/113 Count	114/113 Variability [%]	116/115	116/115 Count	116/115 Variability [%]	118/117	118/117 Count	118/117 Variability [%]	121/119	121/119 Count	121/119 Variability [%]	q-Value	PEP	A3	XCorr A3	A6	XCorr A6
		HKELAPYDENWFYTR	3	1	1	P39019	N-Term(iTRAQ8plex); K2(iTRAQ8plex)	2577.33	0.944021	3	1.0529	0.629768	3	2.98609	0.784138	3	14.1004	0.927365	3	27.5642	1.36551	3	56.8051	0.729242	3	37.7699	0.852866	3	12.3783	1.00653	3	15.7203	0	9.138e-05			High	3.65492
		VLQALEGLK	15	1	1	P39019	N-Term(iTRAQ8plex); K9(iTRAQ8plex)	1579	0.948567	15	10.5753	0.908527	15	22.4567	0.89674	15	51.422	0.915413	15	12.6428	0.817382	15	21.5684	1.34808	15	40.638	0.844332	15	14.4617	0.969754	15	19.4817	0	7.913e-06			High	3.40665
		LKVPEWVDTVK	3	1	1	P39019	N-Term(iTRAQ8plex); K2(iTRAQ8plex); K11(iTRAQ8plex)	2226.36	1.04693	3	2.95858	0.962466	3	1.44657	0.822743	3	7.47797	0.959364	3	5.89395	1.32874	3	20.6594	0.900041	3	3.76089	0.905542	3	18.0371	0.97402	3	8.15356	0	0.00127			High	2.86402
		GGAGVGSMTK	2	1	1	P39019	N-Term(iTRAQ8plex); K10(iTRAQ8plex)	1472.83	1.02559	2	0.127978	1.21533	2	32.8224	1.01158	2	54.7683	0.853643	2	19.2794	0.94183	2	5.96528	1.11155	2	3.9905	0.831092	2	16.0716	0.873069	2	21.7516	0	0.0005413			High	2.84024
		DVNQQEFVR	3	1	1	P39019	N-Term(iTRAQ8plex)	1438.76	1.04831	3	2.07271	1.0269	3	26.6366	0.740694	3	13.8082	0.829403	3	14.6206	0.907987	3	15.1654	1.22349	3	0.116298	0.801546	3	9.21508	0.824958	3	22.2434	0	0.0003502			High	2.5356
		ELAPYDENWFYTR	17	1	1	P39019	N-Term(iTRAQ8plex)	2007.97	1.03419	17	17.5184	1.18641	17	13.9506	0.904011	17	30.1896	0.8306	17	16.1808	0.85575	17	19.9431	1.6984	17	65.0975	0.816938	17	20.1888	0.850947	17	38.8267	0	3.298e-05			High	2.45444
		IAGQVAAANK	6	1	1	P39019	N-Term(iTRAQ8plex); K10(iTRAQ8plex)	1550.95	0.988458	6	4.12428	1.19429	6	33.8761	1.08875	6	43.3888	0.925549	6	8.11663	0.902537	6	8.73892	1.08685	6	5.1275	0.885463	6	3.71196	0.933801	6	12.7677	0	1.819e-05			High	2.38231
		ALAAFLK	2	1	1	P39019	N-Term(iTRAQ8plex); K7(iTRAQ8plex)	1341.86	1.01461	2	4.09435	1.11877	2	19.5844	0.960745	2	16.9256	0.871301	2	6.69431	0.928198	2	11.1704	1.12663	2	20.5006	0.813045	2	19.4622	0.99266	2	15.7835	0	0.01127			High	2.27273
		VPEWVDTVK	3	1	1	P39019	N-Term(iTRAQ8plex); K9(iTRAQ8plex)	1680.97	1.20814	3	28.208	1.2916	3	20.2228	0.954473	3	42.4826	0.791763	3	17.9478	1.11683	3	7.26999	1.9885	3	66.5939	0.88018	3	22.5572	0.835427	3	11.6255	0.001	0.023			High	1.85171
		KLTPQGQR	1	1	1	P39019	N-Term(iTRAQ8plex); K1(iTRAQ8plex)	1535.94	0.944104	1		0.699742	1		0.766938	1		1.03477	1		1.1966	1		0.747993	1		0.857858	1		1.23048	1		0.005	0.07584			High	2.36634
	P04406	Glyceraldehyde-3-phosphate dehydrogenase OS=Homo sapiens GN=GAPDH PE=1 SV=3 - [G3P_HUMAN]	54.33	2	16	16	254	0.975238	250	10.6847	0.942763	250	17.1934	0.871271	250	12.12	0.885157	250	9.67258	0.777832	250	18.8363	1.30129	250	15.7958	0.823628	250	13.9402	0.980151	250	13.5099	473.219	54.33	16	254	335	36.0304	8.45557
		Sequence	# PSMs	# Proteins	# Protein Groups	Protein Group Accessions	Modifications	MH+ [Da]	(114+116)/(113+115)	(114+116)/(113+115) Count	(114+116)/(113+115) Variability [%]	(117+119)/(113+115)	(117+119)/(113+115) Count	(117+119)/(113+115) Variability [%]	(118+121)/(114+116)	(118+121)/(114+116) Count	(118+121)/(114+116) Variability [%]	(118+121)/(117+119)	(118+121)/(117+119) Count	(118+121)/(117+119) Variability [%]	114/113	114/113 Count	114/113 Variability [%]	116/115	116/115 Count	116/115 Variability [%]	118/117	118/117 Count	118/117 Variability [%]	121/119	121/119 Count	121/119 Variability [%]	q-Value	PEP	A3	XCorr A3	A6	XCorr A6
		VIHDNFGIVEGLMTTVHAITATQK	7	1	1	P04406	N-Term(iTRAQ8plex); K24(iTRAQ8plex)	3203.76	0.962767	7	8.95006	0.876529	7	8.67489	0.933456	7	16.1958	0.905518	7	14.9154	0.836933	7	13.0658	1.05714	7	17.669	0.901218	7	4.99416	0.881219	7	19.3099	0	2.842e-08			High	5.7177
		GALQNIIPASTGAAK	12	1	1	P04406	N-Term(iTRAQ8plex); K15(iTRAQ8plex)	2020.19	1.00831	12	9.66657	0.894426	12	33.4485	0.796362	12	35.3664	0.995047	12	11.9979	0.896345	12	9.34436	1.26164	12	14.6226	0.990697	12	16.7992	1.00103	12	16.8148	0	0.0002264			High	4.03616
		LISWYDNEFGYSNR	10	1	1	P04406	N-Term(iTRAQ8plex)	2068.01	1.01717	10	12.5616	1.0536	10	22.7305	0.955672	10	8.06137	0.908459	10	14.8857	0.955788	10	18.9246	1.16905	10	11.3275	0.830422	10	25.6117	1.0337	10	25.5538	0	1.996e-06			High	3.68424
		VIISAPSADAPMFVMGVNHEK	12	1	1	P04406	N-Term(iTRAQ8plex); K21(iTRAQ8plex)	2821.52	1.1616	12	4.19813	1.19646	12	12.5555	0.90855	12	14.2269	0.865074	12	15.1178	0.938178	12	17.1061	1.39852	12	13.7689	0.954667	12	8.74361	0.875373	12	26.4556	0	8.006e-05			High	3.62309
		VVDLMAHMASKE	13	1	1	P04406	N-Term(iTRAQ8plex); K11(iTRAQ8plex)	1939.05	0.877001	13	15.21	0.532887	13	95.6262	1.03093	13	20.9475	0.998122	13	19.7129	1.07924	13	52.8763	0.395434	13	156.811	0.817718	13	16.5897	1.22455	13	71.5237	0	0.0009414			High	3.59485
		VVDLMAHMASK	12	1	1	P04406	N-Term(iTRAQ8plex); K11(iTRAQ8plex)	1810.01	1.24756	12	9.36109	0.852069	12	52.8756	0.709837	12	38.2685	0.819019	12	28.9313	0.764347	12	28.0213	3.03683	12	37.2103	0.887283	12	12.0376	0.83336	12	25.4823	0	0.002766			High	3.41897
		WGDAGAEYVVESTGVFTTMEK	20	1	1	P04406	N-Term(iTRAQ8plex); K21(iTRAQ8plex)	2885.46	1.23042	20	20.2228	1.47362	20	28.4958	0.909778	20	23.154	0.823566	20	27.9686	0.897432	20	33.4164	1.69275	20	28.9586	0.881722	20	18.11	0.731719	20	43.23	0	0.0001663			High	3.32822
		QASEGPLK	3	1	1	P04406	N-Term(iTRAQ8plex); K8(iTRAQ8plex)	1437.84	1.07603	3	1.65105	1.11353	3	13.6939	0.932375	3	9.37577	0.933283	3	5.22681	0.954738	3	19.5368	1.26116	3	13.526	0.851233	3	8.88444	1.16314	3	21.672	0	0.000615			High	3.09225
		VVDLMAHMASK	7	1	1	P04406	N-Term(iTRAQ8plex); M5(Oxidation); K11(iTRAQ8plex)	1826.01	1.08538	7	10.9695	1.13947	7	19.3304	0.910658	7	17.5309	0.886205	7	11.775	0.772355	7	20.4203	1.56161	7	16.2986	0.917298	7	7.6956	0.903071	7	26.7687	0	0.008035			High	3.01446
		TVDGPSGK	4	1	1	P04406	N-Term(iTRAQ8plex); K8(iTRAQ8plex)	1368.79	1.05073	4	8.85372	1.00944	4	7.10718	0.90203	4	7.22305	0.970699	4	4.34812	0.913661	4	21.3764	0.99615	4	29.3325	0.912775	4	20.8943	1.06734	4	8.06784	0	0.008402			High	2.9913
		WGDAGAEYVVESTGVFTTMEK	7	1	1	P04406	N-Term(iTRAQ8plex); M19(Oxidation); K21(iTRAQ8plex)	2901.44	1.12605	7	5.56151	1.31563	7	27.6361	1.04748	7	33.6706	0.928207	7	5.14874	0.981477	7	18.02	1.38735	7	31.2767	0.898819	7	21.4088	0.847058	7	24.6825	0	1.708e-05			High	2.87814
		AAFNSGK	5	1	1	P04406	N-Term(iTRAQ8plex); K7(iTRAQ8plex)	1302.76	1.05762	5	1.01035	1.23205	5	51.1731	1.12022	5	25.4833	0.890468	5	8.19766	0.873239	5	11.5011	1.24755	5	30.8526	0.842563	5	9.98677	0.954089	5	16.386	0	0.009704			High	2.85707
		LTGMAFR	107	2	1	P04406	N-Term(iTRAQ8plex)	1099.62	0.945428	107	4.60755	0.930307	107	5.86034	0.850808	107	5.48861	0.856812	107	5.89902	0.727144	107	6.05111	1.31415	107	6.80445	0.769936	107	8.87741	1.00372	107	7.1831	0	0.007476			High	2.69316
		VIISAPSADAPMFVMGVNHEK	15	1	1	P04406	N-Term(iTRAQ8plex); M15(Oxidation); K21(iTRAQ8plex)	2837.51	1.07774	11	4.11355	1.13063	11	13.9711	0.818962	11	21.3459	0.946795	11	9.62733	0.897327	11	17.3368	1.28381	11	21.9752	0.97835	11	10.7861	0.914879	11	18.4058	0	0.002275			High	2.65053
		VPTANVSVVDLTCR	5	1	1	P04406	N-Term(iTRAQ8plex); C13(Methylthio)	1823.96	1.08345	5	4.49771	1.58249	5	18.4567	1.25061	5	56.6049	0.853824	5	11.3341	0.831276	5	48.2471	1.52249	5	27.9611	0.827981	5	5.75088	0.891057	5	1.37385	0	0.007544			High	2.64307
		IKWGDAGAEYVVESTGVFTTMEK	2	1	1	P04406	N-Term(iTRAQ8plex); K2(iTRAQ8plex); K23(iTRAQ8plex)	3430.82	1.19415	2	6.28985	0.951615	2	3.17291	0.941223	2	4.82305	1.18111	2	1.70885	2.21418	2	15.4731	0.673163	2	21.2451	0.957816	2	11.6813	1.38246	2	9.37219	0	0.001426			High	2.36642
		IKWGDAGAEYVVESTGVFTTMEK	1	1	1	P04406	N-Term(iTRAQ8plex); K2(iTRAQ8plex); M21(Oxidation); K23(iTRAQ8plex)	3446.81	0.95997	1		1.0932	1		1.08404	1		0.951932	1		1.31271	1		0.763582	1		0.629083	1		1.4586	1		0	0.009624			High	2.34152
		AGAHLQGGAK	2	1	1	P04406	N-Term(iTRAQ8plex); K10(iTRAQ8plex)	1517.9	0.727751	2	4.10154	0.31344	2	81.5914	0.492686	2	59.6582	1.14393	2	12.1983	0.885872	2	0.220482	0.626834	2	8.27665	1.26124	2	32.5443	1.0298	2	7.67727	0	0.01065			High	2.06769
		VVDLMAHMASK	2	1	1	P04406	N-Term(iTRAQ8plex); M5(Oxidation); M8(Oxidation); K11(iTRAQ8plex)	1842	0.971611	2	4.25739	0.865967	2	55.2379	0.804372	2	48.3126	0.902502	2	10.0827	0.93818	2	9.06662	1.02332	2	16.3315	0.841556	2	16.7163	0.991998	2	0.0586276	0.002	0.0409			High	2.20225
		VGVNGFGR	2	1	1	P04406	N-Term(iTRAQ8plex)	1109.64	0.983884	2	9.03231	0.823307	2	21.8768	0.761613	2	12.5247	0.910158	2	0.131577	0.928225	2	19.1343	1.0397	2	0.414485	0.898404	2	11.7926	0.933471	2	12.0528	0.002	0.04535			High	1.89349
		VVDLMAHMASKE	4	1	1	P04406	N-Term(iTRAQ8plex); M5(Oxidation); K11(iTRAQ8plex)	1955.04	0.838292	4	15.1275	0.643583	4	40.1173	0.839247	4	44.2578	1.02777	4	10.146	1.14845	4	8.62907	0.664361	4	11.7221	0.945066	4	7.45654	1.09676	4	24.7113	0.003	0.0494			High	2.44463
		VIISAPSADAPMFVMGVNHEK	1	1	1	P04406	N-Term(iTRAQ8plex); M12(Oxidation); M15(Oxidation); K21(iTRAQ8plex)	2853.5	1.04544	1		0.931287	1		0.847212	1		0.951061	1		0.873285	1		1.26787	1		1.0264	1		0.881278	1		0.007	0.1121			High	1.76895
		LEKPAKYDDIK	1	1	1	P04406	N-Term(iTRAQ8plex); K3(iTRAQ8plex); K6(iTRAQ8plex); K11(iTRAQ8plex)	2536.54	0.924529	1		0.663628	1		0.533404	1		0.743109	1		1.17894	1		0.726675	1		0.708117	1		0.80359	1		0.008	0.1144			High	1.08499
	P08865	40S ribosomal protein SA OS=Homo sapiens GN=RPSA PE=1 SV=4 - [RSSA_HUMAN]	54.24	3	11	11	98	1.00218	96	11.8903	0.803996	96	20.4297	0.724012	96	15.6728	0.925518	96	12.6773	0.921652	96	11.7017	1.13679	96	20.4274	0.871505	96	17.028	1.01202	96	20.1736	119.18	54.24	11	98	295	32.8334	4.86865
		Sequence	# PSMs	# Proteins	# Protein Groups	Protein Group Accessions	Modifications	MH+ [Da]	(114+116)/(113+115)	(114+116)/(113+115) Count	(114+116)/(113+115) Variability [%]	(117+119)/(113+115)	(117+119)/(113+115) Count	(117+119)/(113+115) Variability [%]	(118+121)/(114+116)	(118+121)/(114+116) Count	(118+121)/(114+116) Variability [%]	(118+121)/(117+119)	(118+121)/(117+119) Count	(118+121)/(117+119) Variability [%]	114/113	114/113 Count	114/113 Variability [%]	116/115	116/115 Count	116/115 Variability [%]	118/117	118/117 Count	118/117 Variability [%]	121/119	121/119 Count	121/119 Variability [%]	q-Value	PEP	A3	XCorr A3	A6	XCorr A6
		AIVAIENPADVSVISSR	10	1	1	P08865	N-Term(iTRAQ8plex)	2045.15	1.07501	10	10.6186	1.06412	10	25.9503	0.731874	10	25.8428	0.842819	10	17.9659	0.985095	10	11.8099	1.23814	10	35.4651	0.81309	10	15.3185	0.915666	10	27.3877	0	2.6e-09			High	4.44431
		EHPWEVMPDLYFYR	4	1	1	P08865	N-Term(iTRAQ8plex)	2186.06	1.16107	4	18.2372	0.99137	4	26.2736	0.759825	4	25.2806	0.916693	4	11.0557	1.03038	4	15.5657	1.36235	4	27.7874	0.91041	4	4.23063	0.937591	4	17.5643	0	2.271e-06			High	4.0111
		EHPWEVMPDLYFYRDPEEIEKEEQAAAEK	7	1	1	P08865	N-Term(iTRAQ8plex); K21(iTRAQ8plex); K29(iTRAQ8plex)	4491.25	0.896136	7	5.19139	0.849853	7	53.9866	0.786042	7	41.2643	0.707299	7	17.9433	1.11998	7	27.0894	0.756926	7	21.583	0.745594	7	31.8836	0.82019	7	31.9087	0	0.01051			High	3.96178
		FAAATGATPIAGR	60	1	1	P08865	N-Term(iTRAQ8plex)	1507.85	1.00762	60	11.9938	0.746112	60	12.9481	0.710014	60	12.2113	0.946528	60	12.1924	0.903351	60	10.353	1.16723	60	12.2305	0.853053	60	15.6787	1.06991	60	19.9187	0	3.342e-06			High	3.60417
		ADHQPLTEASYVNLPTIALCNTDSPLR	2	1	1	P08865	N-Term(iTRAQ8plex); C20(Methylthio)	3289.64	1.12808	2	2.32556	1.05786	2	14.6275	0.84833	2	42.9213	0.904644	2	29.5091	1.08765	2	58.6978	1.13382	2	61.8632	0.82017	2	19.779	1.02682	2	44.6921	0	1.494e-06			High	3.10332
		LLVVTDPR	3	1	1	P08865	N-Term(iTRAQ8plex)	1216.76	0.940949	3	1.34984	0.850104	3	10.7894	0.754419	3	0.142499	0.897883	3	0.086595	0.882154	3	2.77482	0.999612	3	6.8995	0.915087	3	2.93898	0.87787	3	3.46065	0	0.005083			High	2.88825
		FLAAGTHLGGTNLDFQMEQYIYK	2	1	1	P08865	N-Term(iTRAQ8plex); M17(Oxidation); K23(iTRAQ8plex)	3241.68	1.01763	2	2.3842	1.16337	2	43.7146	1.07478	2	34.9277	0.940131	2	10.3015	0.98546	2	8.26329	1.04427	2	2.47194	0.884854	2	29.84	1.04273	2	12.7746	0	0.0006459			High	2.16287
		FTPGTFTNQIQAAFR	3	1	1	P08865	N-Term(iTRAQ8plex)	2003.07	1.00251	3	0.0953717	0.993603	3	11.6867	0.847281	3	16.2145	0.924739	3	4.36901	0.848676	3	5.15515	1.58259	3	38.1752	0.823068	3	9.19241	0.982707	3	11.3162	0	0.0001638			High	2.05545
		EHPWEVMPDLYFYRDPEEIEKEEQAAAEK	3	1	1	P08865	N-Term(iTRAQ8plex); M7(Oxidation); K21(iTRAQ8plex); K29(iTRAQ8plex)	4507.26	0.832279	3	3.69548	0.674027	3	7.42197	0.609698	3	4.44233	0.84176	3	2.60528	0.907269	3	5.10913	0.817565	3	17.0504	0.984334	3	2.42742	0.738768	3	14.248	0.001	0.01325			High	2.5165
		YVDIAIPCNNK	1	1	1	P08865	N-Term(iTRAQ8plex); C8(Methylthio); K11(iTRAQ8plex)	1904.01	1.36096	1		1.05779	1		0.694324	1		0.893318	1		1.08153	1		1.80283	1		1.0383	1		0.771887	1		0.001	0.02081			High	1.85528
		LLLAAR	2	3	1	P08865	N-Term(iTRAQ8plex)	960.65																									0.005	0.07735			High	1.99029
		KSDGIYIINLK	1	1	1	P08865	N-Term(iTRAQ8plex); K1(iTRAQ8plex); K11(iTRAQ8plex)	2176.34	0.983933	1		1.12778	1		0.974026	1		0.849787	1		0.776372	1		1.21913	1		0.934565	1		0.758277	1		0.007	0.1078			High	2.33323
	P61204	ADP-ribosylation factor 3 OS=Homo sapiens GN=ARF3 PE=1 SV=2 - [ARF3_HUMAN]	54.14	4	4	10	45	1.04743	22	10.4457	1.1273	22	52.5392	0.868624	22	26.3855	0.843466	22	15.7574	0.927884	22	17.2571	1.33886	22	58.4702	0.882478	22	13.7624	0.816096	22	33.3643	92.7426	54.14	10	45	181	20.5877	7.43018
		Sequence	# PSMs	# Proteins	# Protein Groups	Protein Group Accessions	Modifications	MH+ [Da]	(114+116)/(113+115)	(114+116)/(113+115) Count	(114+116)/(113+115) Variability [%]	(117+119)/(113+115)	(117+119)/(113+115) Count	(117+119)/(113+115) Variability [%]	(118+121)/(114+116)	(118+121)/(114+116) Count	(118+121)/(114+116) Variability [%]	(118+121)/(117+119)	(118+121)/(117+119) Count	(118+121)/(117+119) Variability [%]	114/113	114/113 Count	114/113 Variability [%]	116/115	116/115 Count	116/115 Variability [%]	118/117	118/117 Count	118/117 Variability [%]	121/119	121/119 Count	121/119 Variability [%]	q-Value	PEP	A3	XCorr A3	A6	XCorr A6
		HYFQNTQGLIFVVDSNDR	2	4	3	P61204;P18085;P84085	N-Term(iTRAQ8plex)	2457.24																									0	2.73e-07			High	4.58394
		ILMVGLDAAGK	2	4	3	P61204;P18085;P84085	N-Term(iTRAQ8plex); M3(Oxidation); K11(iTRAQ8plex)	1712.02																									0	0.007874			High	3.43102
		ILMVGLDAAGK	6	4	3	P61204;P18085;P84085	N-Term(iTRAQ8plex); K11(iTRAQ8plex)	1696.02																									0	0.001492			High	3.36816
		LGLHSLR	6	2	1	P61204	N-Term(iTRAQ8plex)	1099.69	0.962456	6	8.16462	1.1273	6	21.3536	0.864587	6	19.6088	0.821255	6	4.04072	0.783695	6	40.0547	1.38375	6	52.4613	0.888247	6	1.01156	0.716622	6	12.1583	0	0.008199			High	2.90295
		QDLPNAMNAAEITDKLGLHSLR	1	2	1	P61204	N-Term(iTRAQ8plex); K15(iTRAQ8plex)	3015.64	0.742975	1		0.656736	1		0.843404	1		0.954155	1		1.01988	1		0.588178	1		0.866445	1		1.04396	1		0	0.0004696			High	2.84274
		MLAEDELR	8	2	1	P61204	N-Term(iTRAQ8plex)	1280.68	1.11112	8	2.97565	1.40211	8	47.7264	0.916948	8	20.5198	0.748865	8	29.1525	0.744871	8	40.7235	1.96721	8	41.4475	0.79548	8	28.7646	0.603952	8	72.8439	0	0.008913			High	2.66084
		DAVLLVFANK	9	3	2	P61204;P84085	N-Term(iTRAQ8plex); K10(iTRAQ8plex)	1698.04																									0	0.009797			High	2.62407
		HYFQNTQGLIFVVDSNDRER	1	4	3	P61204;P18085;P84085	N-Term(iTRAQ8plex)	2742.37																									0	0.002291			High	2.48354
		QDLPNAMNAAEITDK	2	2	1	P61204	N-Term(iTRAQ8plex); K15(iTRAQ8plex)	2239.18	1.31514	2	6.1152	0.963675	2	12.6957	0.667399	2	28.5696	0.910807	2	9.27645	1.1016	2	16.1786	1.68526	2	10.479	0.915192	2	7.74112	0.907341	2	10.7245	0	0.0001902			High	2.41264
		LGEIVTTIPTIGFNVETVEYK	2	4	3	P61204;P18085;P84085	N-Term(iTRAQ8plex); K21(iTRAQ8plex)	2931.64																									0	0.007549			High	1.9739
		QDLPNAMNAAEITDK	4	2	1	P61204	N-Term(iTRAQ8plex); M7(Oxidation); K15(iTRAQ8plex)	2255.16	1.00706	4	4.79923	1.70973	4	28.7192	1.67324	4	16.925	0.883894	4	10.1184	0.979893	4	3.27335	1.02306	4	10.0263	0.889309	4	10.0698	0.967704	4	28.8919	0	0.003977			High	1.7114
		TTILYK	1	7	4	P61204;P18085;P84085;P62330	N-Term(iTRAQ8plex); K6(iTRAQ8plex)	1346.85																									0.002	0.03967			High	2.47681
		MLAEDELR	1	2	1	P61204	N-Term(iTRAQ8plex); M1(Oxidation)	1296.68	1.08524	1		0.732896	1		0.654445	1		0.969074	1		0.908858	1		1.3548	1		1.18395	1		0.796185	1		0.004	0.06683			High	1.79667
	P40926	Malate dehydrogenase, mitochondrial OS=Homo sapiens GN=MDH2 PE=1 SV=3 - [MDHM_HUMAN]	54.14	1	14	14	74	1.03425	74	11.5333	1.17732	74	23.8976	1.0754	74	24.5527	0.940251	74	10.6794	0.959672	74	16.2903	1.09372	74	27.26	0.879363	74	18.5342	1.02901	74	18.3442	157.722	54.14	14	74	338	35.4807	8.67529
		Sequence	# PSMs	# Proteins	# Protein Groups	Protein Group Accessions	Modifications	MH+ [Da]	(114+116)/(113+115)	(114+116)/(113+115) Count	(114+116)/(113+115) Variability [%]	(117+119)/(113+115)	(117+119)/(113+115) Count	(117+119)/(113+115) Variability [%]	(118+121)/(114+116)	(118+121)/(114+116) Count	(118+121)/(114+116) Variability [%]	(118+121)/(117+119)	(118+121)/(117+119) Count	(118+121)/(117+119) Variability [%]	114/113	114/113 Count	114/113 Variability [%]	116/115	116/115 Count	116/115 Variability [%]	118/117	118/117 Count	118/117 Variability [%]	121/119	121/119 Count	121/119 Variability [%]	q-Value	PEP	A3	XCorr A3	A6	XCorr A6
		VNVPVIGGHAGK	5	1	1	P40926	N-Term(iTRAQ8plex); K12(iTRAQ8plex)	1756.06	1.07688	5	17.9932	1.0767	5	17.4851	0.841493	5	41.4757	0.891621	5	6.62649	1.047	5	17.2296	0.946308	5	6.07044	0.841333	5	8.38704	1.06828	5	10.7062	0	8.205e-08			High	4.42786
		VAVLGASGGIGQPLSLLLK	4	1	1	P40926	N-Term(iTRAQ8plex); K19(iTRAQ8plex)	2401.49	0.913408	4	6.47967	1.00685	4	21.221	0.997945	4	12.7722	0.986425	4	2.40174	0.81678	4	14.7447	1.0201	4	15.7701	0.904595	4	12.5026	1.07357	4	10.0225	0	2.361e-05			High	4.10218
		SQETECTYFSTPLLLGK	5	1	1	P40926	N-Term(iTRAQ8plex); C6(Methylthio); K17(iTRAQ8plex)	2571.33	1.07001	5	4.98834	1.58499	5	27.085	1.09685	5	3.57093	0.75982	5	10.3809	0.741155	5	13.4939	1.46168	5	6.08597	0.796411	5	18.4483	0.624964	5	59.191	0	2.662e-05			High	3.82035
		GCDVVVIPAGVPR	5	1	1	P40926	N-Term(iTRAQ8plex); C2(Methylthio)	1631.88	1.19095	5	18.4073	0.886657	5	51.4166	0.696303	5	20.209	0.947136	5	17.3561	1.0576	5	4.63207	1.50325	5	31.9348	0.917868	5	8.73445	1.01802	5	16.8282	0	2.877e-05			High	3.45385
		IQEAGTEVVK	4	1	1	P40926	N-Term(iTRAQ8plex); K10(iTRAQ8plex)	1681.99	1.02074	4	10.2454	1.14538	4	15.3727	1.14122	4	13.701	0.983348	4	7.76859	1.06602	4	8.05353	1.00188	4	19.4118	0.859044	4	24.0893	1.22053	4	16.8428	0	0.0006395			High	3.33022
		LTLYDIAHTPGVAADLSHIETK	6	1	1	P40926	N-Term(iTRAQ8plex); K22(iTRAQ8plex)	2973.64	0.991183	6	4.71284	1.16235	6	11.1245	1.19146	6	16.3402	1.04142	6	15.7978	1.08543	6	11.5882	0.927819	6	14.3502	1.01366	6	27.4677	0.993036	6	10.2954	0	4.499e-05			High	3.26354
		VDFPQDQLTALTGR	14	1	1	P40926	N-Term(iTRAQ8plex)	1865	1.01931	14	11.0419	1.22306	14	21.9448	1.07962	14	14.6856	0.92209	14	10.8922	0.931166	14	13.1791	1.15813	14	24.6943	0.847403	14	20.0355	0.9424	14	17.5964	0	4.363e-06			High	2.87339
		MISDAIPELK	11	1	1	P40926	N-Term(iTRAQ8plex); K10(iTRAQ8plex)	1725	1.073	11	8.60807	1.23005	11	16.7345	1.01172	11	40.7598	0.942108	11	9.60452	0.958389	11	7.67279	1.25864	11	13.8815	0.86446	11	19.8538	1.02786	11	11.9668	0	0.004842			High	2.8567
		GYLGPEQLPDCLK	6	1	1	P40926	N-Term(iTRAQ8plex); C11(Methylthio); K13(iTRAQ8plex)	2087.11	0.896079	6	15.6348	1.26082	6	20.8898	1.26552	6	3.00749	0.903506	6	1.54505	0.877954	6	16.7137	0.928482	6	27.1294	0.746216	6	2.81138	1.16569	6	9.33093	0	0.0001672			High	2.85651
		IFGVTTLDIVR	2	1	1	P40926	N-Term(iTRAQ8plex)	1537.91	0.913822	2	14.2832	1.30347	2	44.0886	1.38197	2	19.5486	0.96886	2	8.58488	0.840494	2	27.8937	0.996257	2	1.02516	0.895591	2	21.3293	1.13991	2	16.3425	0	0.0001742			High	2.71868
		MISDAIPELK	4	1	1	P40926	N-Term(iTRAQ8plex); M1(Oxidation); K10(iTRAQ8plex)	1740.99	1.09664	4	4.91972	1.27284	4	7.66005	1.0445	4	9.32459	0.935006	4	1.63578	0.914657	4	2.49273	1.14631	4	10.1801	0.906325	4	8.00005	0.937924	4	19.9047	0	0.003198			High	2.6798
		ANTFVAELK	3	1	1	P40926	N-Term(iTRAQ8plex); K9(iTRAQ8plex)	1600.94	1.07851	3	9.5561	1.29702	3	16.7415	1.07401	3	5.1752	0.881169	3	2.37351	0.810822	3	9.7041	1.44581	3	0.832813	0.961649	3	7.12362	0.813239	3	2.48023	0	0.004548			High	2.35304
		AGAGSATLSMAYAGAR	1	1	1	P40926	N-Term(iTRAQ8plex)	1758.92	1.16384	1		1.14079	1		0.782037	1		0.797839	1		1.1055	1		1.22793	1		0.837445	1		0.755178	1		0	2.214e-05			High	1.7481
		EGVVECSFVK	2	1	1	P40926	N-Term(iTRAQ8plex); C6(Methylthio); K10(iTRAQ8plex)	1750.93	1.08681	2	21.0425	0.932252	2	35.565	0.798011	2	57.7584	0.930313	2	1.67172	1.0852	2	10.6968	1.10986	2	30.0748	0.905581	2	12.0937	0.985327	2	12.7092	0.001	0.01892			High	2.38195
		VSSFEEK	2	1	1	P40926	N-Term(iTRAQ8plex); K7(iTRAQ8plex)	1433.8	0.976947	2	1.9543	1.07718	2	3.14862	1.13877	2	3.94376	1.03281	2	1.15977	1.13533	2	16.7538	0.886685	2	5.36044	0.820766	2	11.4835	1.36941	2	19.0961	0.001	0.01223			High	2.28882
	P31946	14-3-3 protein beta/alpha OS=Homo sapiens GN=YWHAB PE=1 SV=3 - [1433B_HUMAN]	54.07	2	5	12	51	1.04358	27	9.48014	1.14936	27	15.1364	0.973512	27	19.8286	0.885429	27	16.5208	0.900886	27	27.1249	1.2039	27	21.5292	0.861296	27	19.7341	0.917054	27	38.3801	76.7378	54.07	12	51	246	28.0648	4.83057
		Sequence	# PSMs	# Proteins	# Protein Groups	Protein Group Accessions	Modifications	MH+ [Da]	(114+116)/(113+115)	(114+116)/(113+115) Count	(114+116)/(113+115) Variability [%]	(117+119)/(113+115)	(117+119)/(113+115) Count	(117+119)/(113+115) Variability [%]	(118+121)/(114+116)	(118+121)/(114+116) Count	(118+121)/(114+116) Variability [%]	(118+121)/(117+119)	(118+121)/(117+119) Count	(118+121)/(117+119) Variability [%]	114/113	114/113 Count	114/113 Variability [%]	116/115	116/115 Count	116/115 Variability [%]	118/117	118/117 Count	118/117 Variability [%]	121/119	121/119 Count	121/119 Variability [%]	q-Value	PEP	A3	XCorr A3	A6	XCorr A6
		DSTLIMQLLR	4	7	6	P31946;P62258;Q04917;P61981;P27348;P63104	N-Term(iTRAQ8plex)	1493.86																									0	2.461e-05			High	3.50287
		TAFDEAIAELDTLNEESYK	10	1	1	P31946	N-Term(iTRAQ8plex); K19(iTRAQ8plex)	2767.41	1.07025	10	7.2815	1.17063	10	17.0578	0.90018	10	12.9497	0.831775	10	12.5736	0.806199	10	31.3434	1.50931	10	51.0437	0.829354	10	18.3898	0.8983	10	25.4422	0	4.596e-07			High	3.26584
		QTTVSNSQQAYQEAFEISK	9	1	1	P31946	N-Term(iTRAQ8plex); K19(iTRAQ8plex)	2767.43	1.02531	9	9.12141	1.10867	9	13.9374	0.987402	9	12.7359	0.957905	9	13.5725	0.81367	9	17.2488	1.28287	9	26.4805	0.966776	9	23.7312	1.01134	9	38.5788	0	2.977e-05			High	2.95601
		VISSIEQK	6	5	4	P31946;Q04917;P61981;P27348	N-Term(iTRAQ8plex); K8(iTRAQ8plex)	1511.92																									0	3.947e-05			High	2.92077
		NLLSVAYK	6	7	6	P31946;P62258;Q04917;P61981;P27348;P63104	N-Term(iTRAQ8plex); K8(iTRAQ8plex)	1515.93																									0	0.0007028			High	2.77594
		EKIEAELQDICNDVLELLDK	1	1	1	P31946	N-Term(iTRAQ8plex); K2(iTRAQ8plex); C11(Methylthio); K20(iTRAQ8plex)	3288.77	1.4394	1		1.48577	1		1.05962	1		1.02655	1		2.00263	1		1.26446	1		0.872852	1		1.39796	1		0	4.353e-05			High	2.48601
		YDDMAAAMK	3	2	2	P31946;P61981	N-Term(iTRAQ8plex); K9(iTRAQ8plex)	1623.83																									0	0.001787			High	2.36405
		YLSEVASGDNK	4	1	1	P31946	N-Term(iTRAQ8plex); K11(iTRAQ8plex)	1790.97	0.986262	4	2.52547	1.13343	4	13.8826	1.10798	4	22.1389	0.967351	4	14.9078	0.949313	4	4.17757	1.03882	4	3.53015	0.967925	4	7.12765	1.01098	4	43.0863	0	0.006357			High	2.32471
		EMQPTHPIR	1	3	3	P31946;P27348;P63104	N-Term(iTRAQ8plex); M2(Oxidation)	1428.76																									0	0.004164			High	2.2534
		DSTLIMQLLR	2	7	6	P31946;P62258;Q04917;P61981;P27348;P63104	N-Term(iTRAQ8plex); M6(Oxidation)	1509.86																									0	0.005572			High	2.09132
		YLIPNATQPESK	3	1	1	P31946	N-Term(iTRAQ8plex); K12(iTRAQ8plex)	1969.13	0.916752	3	29.2691	0.669959	3	108.11	0.475744	3	10.1001	0.885429	3	10.8933	0.976173	3	16.4063	0.890311	3	37.4998	0.815477	3	7.4413	0.869204	3	25.2694	0.001	0.01877			High	2.23028
		KEMQPTHPIR	1	3	3	P31946;P27348;P63104	N-Term(iTRAQ8plex); K1(iTRAQ8plex)	1845.06																									0.004	0.06328			High	1.95447
		LAEQAER	1	7	6	P31946;P62258;Q04917;P61981;P27348;P63104	N-Term(iTRAQ8plex)	1120.62																									0.008	0.1137			High	1.91503
	P25705	ATP synthase subunit alpha, mitochondrial OS=Homo sapiens GN=ATP5A1 PE=1 SV=1 - [ATPA_HUMAN]	54.07	1	26	26	156	1.04142	156	13.6718	1.1528	156	29.9763	1.02742	156	28.5715	0.941165	156	13.7774	0.953488	156	18.4967	1.14123	156	25.402	0.924745	156	17.0965	0.968512	156	20.2331	377.499	54.07	26	156	553	59.7136	9.12939
		Sequence	# PSMs	# Proteins	# Protein Groups	Protein Group Accessions	Modifications	MH+ [Da]	(114+116)/(113+115)	(114+116)/(113+115) Count	(114+116)/(113+115) Variability [%]	(117+119)/(113+115)	(117+119)/(113+115) Count	(117+119)/(113+115) Variability [%]	(118+121)/(114+116)	(118+121)/(114+116) Count	(118+121)/(114+116) Variability [%]	(118+121)/(117+119)	(118+121)/(117+119) Count	(118+121)/(117+119) Variability [%]	114/113	114/113 Count	114/113 Variability [%]	116/115	116/115 Count	116/115 Variability [%]	118/117	118/117 Count	118/117 Variability [%]	121/119	121/119 Count	121/119 Variability [%]	q-Value	PEP	A3	XCorr A3	A6	XCorr A6
		QGQYSPMAIEEQVAVIYAGVR	5	1	1	P25705	N-Term(iTRAQ8plex)	2613.36	1.17221	5	8.68003	1.14363	5	25.1727	0.925976	5	8.49559	0.999535	5	13.4969	0.951804	5	20.7111	1.3104	5	6.86468	0.924145	5	12.8237	0.912096	5	34.556	0	2.518e-08			High	4.53833
		EVAAFAQFGSDLDAATQQLLSR	7	1	1	P25705	N-Term(iTRAQ8plex)	2642.37	1.2739	7	7.11907	1.56853	7	19.6867	0.905055	7	13.4203	0.628234	7	24.791	1.01465	7	23.2352	1.69813	7	32.5188	0.798951	7	36.0919	0.732953	7	53.1777	0	6.9e-07			High	4.48477
		EAYPGDVFYLHSR	9	1	1	P25705	N-Term(iTRAQ8plex)	1857.94	1.03137	9	12.6949	1.24979	9	25.2186	0.846442	9	63.7386	0.906911	9	7.50505	0.897057	9	12.0461	1.09053	9	22.8492	0.829802	9	8.72919	1.01219	9	14.9388	0	4.984e-07			High	3.97215
		NVQAEEMVEFSSGLK	15	1	1	P25705	N-Term(iTRAQ8plex); K15(iTRAQ8plex)	2276.2	1.04958	15	3.51927	1.06942	15	41.347	1.0369	15	42.3356	0.954418	15	9.53476	0.969348	15	14.7242	1.13663	15	11.628	0.943762	15	7.22569	0.980729	15	13.79	0	8.41e-08			High	3.96124
		TGTAEMSSILEER	16	1	1	P25705	N-Term(iTRAQ8plex)	1727.87	1.02706	16	9.91393	1.21602	16	15.7778	1.09006	16	18.3803	0.953954	16	10.9722	0.976129	16	13.4015	1.09345	16	15.6633	0.927388	16	15.7719	1.00774	16	18.5674	0	6.681e-05			High	3.86183
		VVDALGNAIDGKGPIGSK	1	1	1	P25705	N-Term(iTRAQ8plex); K12(iTRAQ8plex); K18(iTRAQ8plex)	2623.54	0.647927	1		0.596271	1		1.54411	1		1.67788	1		1.43427	1		0.374955	1		0.927312	1		2.46857	1		0	2.708e-05			High	3.82517
		VVDALGNAIDGK	13	1	1	P25705	N-Term(iTRAQ8plex); K12(iTRAQ8plex)	1780.04	1.0927	13	11.7401	1.28918	13	19.8103	1.02879	13	37.7123	0.996345	13	10.6233	0.981481	13	6.74108	1.19927	13	23.144	0.998397	13	11.3011	0.972472	13	21.2184	0	7.575e-05			High	3.55446
		HALIIYDDLSK	11	1	1	P25705	N-Term(iTRAQ8plex); K11(iTRAQ8plex)	1896.1	1.04053	11	7.83899	1.03395	11	54.8297	0.909914	11	30.5381	0.97706	11	12.5435	0.936783	11	8.98997	1.14381	11	12.3321	1.05308	11	27.1522	0.967235	11	19.9957	0	9.94e-05			High	3.55317
		TGAIVDVPVGEELLGR	17	1	1	P25705	N-Term(iTRAQ8plex)	1929.09	1.0399	17	19.9907	1.10274	17	27.6537	1.04162	17	18.9973	0.882552	17	10.0283	0.885329	17	28.9469	1.17621	17	26.4683	0.9421	17	14.6698	0.901288	17	13.3239	0	1.193e-06			High	3.37487
		AVDSLVPIGR	4	1	1	P25705	N-Term(iTRAQ8plex)	1330.8	0.999985	4	13.53	1.09142	4	10.2718	1.07337	4	13.0378	0.901593	4	10.3825	1.0215	4	21.5178	1.03224	4	16.353	0.82897	4	11.1249	0.996011	4	14.7496	0	0.0005499			High	3.36096
		ILGADTSVDLEETGR	13	1	1	P25705	N-Term(iTRAQ8plex)	1879.99	0.954536	13	13.7909	1.40031	13	12.6285	1.28158	13	23.775	0.948626	13	11.0788	0.996469	13	28.2427	0.967241	13	9.45658	0.794107	13	22.1346	1.27018	13	8.90604	0	3.503e-06			High	3.31931
		NVQAEEMVEFSSGLK	8	1	1	P25705	N-Term(iTRAQ8plex); M7(Oxidation); K15(iTRAQ8plex)	2292.19	1.04902	8	10.1494	1.09096	8	50.1285	1.04778	8	56.9984	0.921729	8	13.844	1.06502	8	12.1688	0.995117	8	32.7285	0.901255	8	14.0695	1.03156	8	29.6766	0	0.0001203			High	3.12338
		TSIAIDTIINQK	7	1	1	P25705	N-Term(iTRAQ8plex); K12(iTRAQ8plex)	1925.14	1.03486	7	5.49515	1.18595	7	11.1699	0.963311	7	18.9078	0.954366	7	6.74871	0.823943	7	9.60077	1.30808	7	33.7226	0.90484	7	6.96474	0.920293	7	14.9153	0	0.003653			High	3.07151
		FENAFLSHVVSQHQALLGTIR	2	1	1	P25705	N-Term(iTRAQ8plex)	2671.46	0.924791	2	14.9998	0.880056	2	15.4615	0.932418	2	0.801189	0.979814	2	0.347401	0.869151	2	25.6977	0.980257	2	5.10694	0.798574	2	5.54358	1.23116	2	4.9228	0	3.092e-05			High	3.03675
		GMSLNLEPDNVGVVVFGNDK	1	1	1	P25705	N-Term(iTRAQ8plex); M2(Oxidation); K20(iTRAQ8plex)	2728.43	1.05247	1		1.16205	1		1.1388	1		1.03141	1		0.831033	1		1.35146	1		1.10543	1		0.961843	1		0	5.318e-05			High	2.92461
		LKEIVTNFLAGFEA	1	1	1	P25705	N-Term(iTRAQ8plex); K2(iTRAQ8plex)	2160.25	0.877087	1		0.742875	1		0.930377	1		1.09846	1		1.43809	1		0.546895	1		0.872149	1		1.29115	1		0	0.006281			High	2.90647
		VLSIGDGIAR	5	1	1	P25705	N-Term(iTRAQ8plex)	1304.78	0.975105	5	13.1319	1.00997	5	0.743679	1.00636	5	5.29112	0.977011	5	13.2085	0.958346	5	19.2183	1.20099	5	7.14723	0.977249	5	1.34011	0.904174	5	9.21662	0	0.001823			High	2.72259
		GYLDKLEPSK	3	1	1	P25705	N-Term(iTRAQ8plex); K5(iTRAQ8plex); K10(iTRAQ8plex)	2062.22	1.18494	3	1.6166	0.638608	3	51.4752	0.561893	3	58.8845	0.989859	3	7.70667	0.986809	3	0.604173	1.442	3	1.01432	1.11175	3	12.0645	0.896835	3	3.38525	0	0.01007			High	2.49551
		TGTAEMSSILEER	4	1	1	P25705	N-Term(iTRAQ8plex); M6(Oxidation)	1743.87	0.949998	4	0.323494	1.38508	4	28.806	1.28037	4	11.3083	0.876581	4	14.3667	0.988862	4	16.4142	0.943568	4	8.10619	0.840792	4	23.1083	0.957866	4	1.25619	0	0.004827			High	2.45763
		EPMQTGIK	1	1	1	P25705	N-Term(iTRAQ8plex); K8(iTRAQ8plex)	1511.86	1.18816	1		1.72433	1		1.36072	1		0.937619	1		0.896595	1		1.47214	1		1.01571	1		0.874668	1		0	0.00239			High	2.33305
		ISEQSDAK	1	1	1	P25705	N-Term(iTRAQ8plex); K8(iTRAQ8plex)	1485.83	1.13612	1		1.4143	1		0.995405	1		0.799613	1		0.809834	1		1.56643	1		0.951735	1		0.643807	1		0	0.007115			High	1.97471
		QVAGTMK	1	1	1	P25705	N-Term(iTRAQ8plex); K7(iTRAQ8plex)	1342.79	1.09507	1		1.1237	1		1.20243	1		1.17179	1		0.975275	1		1.26579	1		1.17986	1		1.16103	1		0.001	0.02484			High	2.55381
		LELAQYR	1	1	1	P25705	N-Term(iTRAQ8plex)	1196.69	0.959087	1		0.718141	1		0.755175	1		1.00855	1		0.824258	1		1.09539	1		1.05258	1		0.975134	1		0.001	0.02761			High	2.27744
		QGQYSPMAIEEQVAVIYAGVR	1	1	1	P25705	N-Term(iTRAQ8plex); M7(Oxidation)	2629.36	1.05199	1		1.52144	1		1.24366	1		0.859923	1		1.34238	1		0.858658	1		0.783187	1		0.96235	1		0.004	0.07109			High	0.735151
		QMSLLLR	5	1	1	P25705	N-Term(iTRAQ8plex)	1164.71	1.02403	5	5.37789	1.01817	5	3.90248	0.880921	5	2.8459	0.848435	5	3.63435	0.734234	5	4.64603	1.44744	5	3.79638	0.812494	5	2.49203	0.900287	5	5.25561	0.005	0.08465			High	2.06378
		EIVTNFLAGFEA	1	1	1	P25705	N-Term(iTRAQ8plex)	1614.87	1.32775	1		1.85527	1		1.02271	1		0.731922	1		0.526704	1		5.43585	1		1.02966	1		0.415405	1		0.006	0.09249			High	1.75548
		LTELLK	1	1	1	P25705	N-Term(iTRAQ8plex); K6(iTRAQ8plex)	1324.86	1.17602	1		1.32876	1		0.785404	1		0.69512	1		0.714848	1		1.94912	1		0.794352	1		0.570986	1		0.007	0.1069			High	2.47597
		ELIIGDR	1	1	1	P25705	N-Term(iTRAQ8plex)	1119.67	1.0914	1		1.1995	1		1.15737	1		1.05307	1		1.1846	1		1.00504	1		0.934932	1		1.21735	1		0.007	0.1033			High	2.24148
		STVAQLVK	1	1	1	P25705	N-Term(iTRAQ8plex); K8(iTRAQ8plex)	1453.91	1.00743	1		1.12289	1		1.07346	1		0.963083	1		0.926032	1		1.05883	1		0.955474	1		0.972626	1		0.008	0.1212			High	2.4517
	P30050	60S ribosomal protein L12 OS=Homo sapiens GN=RPL12 PE=1 SV=1 - [RL12_HUMAN]	53.94	1	7	7	27	1.00285	27	9.74579	1.0406	27	29.0891	0.86341	27	31.6102	0.871111	27	9.38119	0.868059	27	6.65652	1.21026	27	18.4939	0.881229	27	10.7731	0.861217	27	21.2753	73.2129	53.94	7	27	165	17.8075	9.42236
		Sequence	# PSMs	# Proteins	# Protein Groups	Protein Group Accessions	Modifications	MH+ [Da]	(114+116)/(113+115)	(114+116)/(113+115) Count	(114+116)/(113+115) Variability [%]	(117+119)/(113+115)	(117+119)/(113+115) Count	(117+119)/(113+115) Variability [%]	(118+121)/(114+116)	(118+121)/(114+116) Count	(118+121)/(114+116) Variability [%]	(118+121)/(117+119)	(118+121)/(117+119) Count	(118+121)/(117+119) Variability [%]	114/113	114/113 Count	114/113 Variability [%]	116/115	116/115 Count	116/115 Variability [%]	118/117	118/117 Count	118/117 Variability [%]	121/119	121/119 Count	121/119 Variability [%]	q-Value	PEP	A3	XCorr A3	A6	XCorr A6
		HSGNITFDEIVNIAR	10	1	1	P30050	N-Term(iTRAQ8plex)	1990.06	0.98356	10	2.66402	1.11648	10	23.1633	1.03248	10	33.2752	0.892554	10	9.37194	0.843252	10	7.61036	1.17386	10	15.9839	0.870638	10	13.9222	0.892302	10	14.8356	0	1.384e-09			High	5.013
		QAQIEVVPSASALIIK	6	1	1	P30050	N-Term(iTRAQ8plex); K16(iTRAQ8plex)	2275.37	1.11168	6	6.96469	1.23745	6	6.40947	0.883695	6	4.57902	0.81763	6	9.29499	0.842338	6	1.88868	1.46854	6	5.71836	0.934104	6	4.3266	0.666893	6	20.3024	0	1.244e-06			High	4.46104
		HPHDIIDDINSGAVECPAS	3	1	1	P30050	N-Term(iTRAQ8plex); C16(Methylthio)	2340.09	0.969289	3	5.06121	1.06286	3	18.3635	1.02553	3	37.8603	0.749176	3	20.507	1.02207	3	20.0801	0.932605	3	24.3947	0.772469	3	15.692	0.721897	3	4.35	0	3.002e-06			High	3.29759
		IGPLGLSPK	5	1	1	P30050	N-Term(iTRAQ8plex); K9(iTRAQ8plex)	1489.96	0.938485	5	5.63138	0.715323	5	14.7486	0.701161	5	13.3872	0.8716	5	8.73957	0.868059	5	2.18653	1.15886	5	13.1633	0.88702	5	9.79435	0.906219	5	10.1663	0	0.001352			High	3.0059
		ELSGTIK	1	1	1	P30050	N-Term(iTRAQ8plex); K7(iTRAQ8plex)	1355.83	1.01795	1		0.677604	1		0.579859	1		0.871111	1		0.868831	1		1.20309	1		0.93993	1		0.81752	1		0.002	0.03942			High	2.15331
		KVGDDIAK	1	1	1	P30050	N-Term(iTRAQ8plex); K1(iTRAQ8plex); K8(iTRAQ8plex)	1758.08	1.05672	1		0.51659	1		0.461439	1		0.9439	1		0.943466	1		1.19683	1		1.02599	1		0.865452	1		0.004	0.06593			High	2.21725
		CTGGEVGATSALAPK	1	1	1	P30050	N-Term(iTRAQ8plex); C1(Methylthio); K15(iTRAQ8plex)	2016.07	1.24747	1		0.939008	1		0.631334	1		0.838725	1		1.16857	1		1.3435	1		0.965876	1		0.747274	1		0.005	0.07304			High	1.53485
	P0C0S5	Histone H2A.Z OS=Homo sapiens GN=H2AFZ PE=1 SV=2 - [H2AZ_HUMAN]	53.91	2	4	6	639	1.10677	66	8.81609	1.22398	66	9.68788	0.937492	66	8.66424	0.827717	66	9.82591	0.773145	66	16.1461	1.66593	66	25.4245	0.911371	66	7.60639	0.741536	66	25.9214	1622.5	53.91	6	639	128	13.5446	10.5796
		Sequence	# PSMs	# Proteins	# Protein Groups	Protein Group Accessions	Modifications	MH+ [Da]	(114+116)/(113+115)	(114+116)/(113+115) Count	(114+116)/(113+115) Variability [%]	(117+119)/(113+115)	(117+119)/(113+115) Count	(117+119)/(113+115) Variability [%]	(118+121)/(114+116)	(118+121)/(114+116) Count	(118+121)/(114+116) Variability [%]	(118+121)/(117+119)	(118+121)/(117+119) Count	(118+121)/(117+119) Variability [%]	114/113	114/113 Count	114/113 Variability [%]	116/115	116/115 Count	116/115 Variability [%]	118/117	118/117 Count	118/117 Variability [%]	121/119	121/119 Count	121/119 Variability [%]	q-Value	PEP	A3	XCorr A3	A6	XCorr A6
		VGATAAVYSAAILEYLTAEVLELAGNASK	5	2	1	P0C0S5	N-Term(iTRAQ8plex); K29(iTRAQ8plex)	3503.93	0.729393	5	5.60928	1.02271	5	16.7477	1.23512	5	42.0397	0.910751	5	7.31205	1.12536	5	15.1621	0.582862	5	40.6856	0.956234	5	17.6553	0.959858	5	6.95319	0	5.538e-09			High	5.15323
		AGLQFPVGR	300	15	5	Q93077;Q16777;Q8IUE6;P0C0S5;P16104	N-Term(iTRAQ8plex)	1248.73																									0	0.001624			High	3.81575
		GDEELDSLIK	53	2	1	P0C0S5	N-Term(iTRAQ8plex); K10(iTRAQ8plex)	1726.96	1.12602	53	7.76345	1.2379	53	8.17281	0.921323	53	5.91952	0.810778	53	9.9395	0.748419	53	10.0374	1.7941	53	16.9823	0.904669	53	7.91433	0.699653	53	24.0399	0	0.0003141			High	3.37403
		ATIAGGGVIPHIHK	7	2	1	P0C0S5	N-Term(iTRAQ8plex); K14(iTRAQ8plex)	1979.19	1.04631	7	9.22283	1.15559	7	7.62404	1.08676	7	5.50416	1.00564	7	7.09259	0.95318	7	5.17928	1.18774	7	18.0713	0.989443	7	13.0051	1.02624	7	14.321	0	0.0107			High	3.31887
		HLQLAIR	273	14	4	Q93077;Q16777;P0C0S5;P16104	N-Term(iTRAQ8plex)	1154.73																									0	0.01112			High	3.16885
		HLQLAIRGDEELDSLIK	1	2	1	P0C0S5	N-Term(iTRAQ8plex); K17(iTRAQ8plex)	2558.46	0.840814	1		0.842382	1		1.4116	1		1.40898	1		1.49881	1		0.461704	1		0.902705	1		1.95938	1		0.001	0.03103			High	2.4565
	P27105	Erythrocyte band 7 integral membrane protein OS=Homo sapiens GN=STOM PE=1 SV=3 - [STOM_HUMAN]	53.82	2	13	13	88	1.04664	82	8.4755	1.23261	82	12.8653	0.989583	82	12.4054	0.867174	82	12.241	0.887442	82	18.2236	1.33736	82	18.3294	0.856805	82	9.55691	0.876916	82	19.5799	172.474	53.82	13	88	288	31.7107	7.88428
		Sequence	# PSMs	# Proteins	# Protein Groups	Protein Group Accessions	Modifications	MH+ [Da]	(114+116)/(113+115)	(114+116)/(113+115) Count	(114+116)/(113+115) Variability [%]	(117+119)/(113+115)	(117+119)/(113+115) Count	(117+119)/(113+115) Variability [%]	(118+121)/(114+116)	(118+121)/(114+116) Count	(118+121)/(114+116) Variability [%]	(118+121)/(117+119)	(118+121)/(117+119) Count	(118+121)/(117+119) Variability [%]	114/113	114/113 Count	114/113 Variability [%]	116/115	116/115 Count	116/115 Variability [%]	118/117	118/117 Count	118/117 Variability [%]	121/119	121/119 Count	121/119 Variability [%]	q-Value	PEP	A3	XCorr A3	A6	XCorr A6
		NLSQILSDREEIAHNMQSTLDDATDAWGIK	2	1	1	P27105	N-Term(iTRAQ8plex); K30(iTRAQ8plex)	3980.02	1.32876	2	11.2602	1.61502	2	4.47984	0.894064	2	18.7356	0.735593	2	2.87248	0.896494	2	4.91132	1.9764	2	14.8566	0.841383	2	9.80216	0.594762	2	23.5654	0	2.413e-06			High	4.06144
		VQNATLAVANITNADSATR	7	1	1	P27105	N-Term(iTRAQ8plex)	2234.18	1.11703	7	4.37239	1.20684	7	20.5761	0.774035	7	4.98668	0.973183	7	10.7828	0.977536	7	8.62614	1.29301	7	13.5304	0.894828	7	18.4686	1.00801	7	20.9132	0	1.139e-06			High	3.99369
		NSTIVFPLPIDMLQGIIGAK	2	1	1	P27105	N-Term(iTRAQ8plex); K20(iTRAQ8plex)	2735.59	1.0614	2	22.0475	1.01244	2	16.3383	1.01722	2	15.2855	1.0664	2	9.6642	1.0465	2	32.096	1.06781	2	14.0628	0.896214	2	10.0013	1.29704	2	7.93935	0	2.989e-05			High	3.36562
		EEIAHNMQSTLDDATDAWGIK	4	1	1	P27105	N-Term(iTRAQ8plex); K21(iTRAQ8plex)	2953.47	1.03083	4	11.2814	1.37887	4	14.0658	1.02985	4	29.1334	0.940105	4	10.0796	1.02342	4	12.1017	1.035	4	26.6283	0.90815	4	4.08193	0.999434	4	8.26172	0	1.102e-05			High	3.12637
		AMAAEAEASR	10	1	1	P27105	N-Term(iTRAQ8plex)	1310.66	1.10158	10	11.2866	1.23924	10	21.2373	1.10675	10	22.0594	0.978735	10	2.89003	1.00473	10	13.657	1.19568	10	16.5442	1.01332	10	2.90001	0.916978	10	4.56441	0	0.000131			High	2.99568
		TISFDIPPQEILTK	4	1	1	P27105	N-Term(iTRAQ8plex); K14(iTRAQ8plex)	2210.28	0.995908	4	2.62658	1.47087	4	2.00104	1.38274	4	0.851829	0.915737	4	1.28134	0.947703	4	19.3852	1.03315	4	20.7953	0.7743	4	5.14979	1.15004	4	5.55145	0	0.001797			High	2.60218
		LLAQTTLR	34	1	1	P27105	N-Term(iTRAQ8plex)	1219.77	1.05636	34	3.6428	1.23261	34	5.92427	0.976274	34	5.74342	0.826426	34	4.1333	0.797281	34	6.56899	1.42871	34	5.13135	0.826169	34	4.80625	0.828158	34	7.70783	0	0.006805			High	2.44669
		VIAAEGEMNASR	7	1	1	P27105	N-Term(iTRAQ8plex)	1551.81	0.987763	7	14.6499	1.23229	7	28.1431	1.14024	7	20.5973	1.00372	7	1.81682	1.06751	7	12.3562	0.957326	7	13.7923	0.89398	7	22.0806	1.12967	7	19.5919	0	0.0005788			High	2.38172
		YLQTLTTIAAEK	2	1	1	P27105	N-Term(iTRAQ8plex); K12(iTRAQ8plex)	1960.15	0.871673	2	19.6629	1.318	2	39.9011	1.36041	2	27.0887	0.899723	2	7.6618	0.677622	2	55.1677	1.15546	2	17.0754	0.788612	2	11.8721	1.06559	2	33.5404	0	0.003204			High	2.29377
		AMAAEAEASR	2	1	1	P27105	N-Term(iTRAQ8plex); M2(Oxidation)	1326.66	0.9865	2	1.20657	1.14381	2	11.3143	0.965281	2	10.5746	0.832524	2	0.47345	0.768348	2	11.1227	1.29713	2	15.1846	0.913239	2	12.384	0.746814	2	13.7189	0	0.001722			High	2.09882
		EASMVITESPAALQLR	2	1	1	P27105	N-Term(iTRAQ8plex)	2020.1	1.24359	2	7.97323	1.88644	2	17.9599	1.22435	2	59.9516	0.807126	2	30.2973	0.689362	2	43.507	2.05972	2	13.9774	0.791767	2	3.65418	0.777282	2	71.1674	0	0.0005907			High	1.23892
		EASMVITESPAALQLR	1	1	1	P27105	N-Term(iTRAQ8plex); M4(Oxidation)	2036.1	0.997241	1		0.778169	1		0.720975	1		0.923946	1		1.01113	1		0.983585	1		0.924386	1		0.923562	1		0.001	0.01415			High	1.97024
		VIAAEGEMNASR	2	1	1	P27105	N-Term(iTRAQ8plex); M8(Oxidation)	1567.8	0.947511	2	0.62441	1.05472	2	2.74538	1.18348	2	9.59527	1.06318	2	7.4632	0.978254	2	0.831669	0.916299	2	0.475236	0.897071	2	15.8535	1.24476	2	0.394256	0.001	0.02062			High	1.92402
		NLSQILSDR	1	1	1	P27105	N-Term(iTRAQ8plex)	1349.77	1.01436	1		1.13857	1		0.936775	1		0.834583	1		0.772816	1		1.3478	1		0.871138	1		0.794325	1		0.001	0.02361			High	1.83945
		ILQGGAK	1	1	1	P27105	N-Term(iTRAQ8plex); K7(iTRAQ8plex)	1294.83	0.999741	1		1.2251	1		1.04126	1		0.849714	1		0.65952	1		1.61384	1		0.958573	1		0.692974	1		0.002	0.04111			High	1.88962
		LPVQLQR	7	2	1	P27105	N-Term(iTRAQ8plex)	1157.73	0.885064	1		0.724766	1		0.733879	1		0.896192	1		1.77466	1		0.466128	1		0.977527	1		0.814529	1		0.005	0.07457			High	1.90863
	P22061	Protein-L-isoaspartate(D-aspartate) O-methyltransferase OS=Homo sapiens GN=PCMT1 PE=1 SV=4 - [PIMT_HUMAN]	53.74	1	8	8	18	1.13165	18	7.95802	1.09226	18	13.4967	0.895185	18	13.6668	0.903231	18	8.45855	0.948005	18	9.03946	1.38563	18	26.9052	0.912458	18	14.6554	0.891909	18	12.5536	27.9217	53.74	8	18	227	24.6206	7.21045
		Sequence	# PSMs	# Proteins	# Protein Groups	Protein Group Accessions	Modifications	MH+ [Da]	(114+116)/(113+115)	(114+116)/(113+115) Count	(114+116)/(113+115) Variability [%]	(117+119)/(113+115)	(117+119)/(113+115) Count	(117+119)/(113+115) Variability [%]	(118+121)/(114+116)	(118+121)/(114+116) Count	(118+121)/(114+116) Variability [%]	(118+121)/(117+119)	(118+121)/(117+119) Count	(118+121)/(117+119) Variability [%]	114/113	114/113 Count	114/113 Variability [%]	116/115	116/115 Count	116/115 Variability [%]	118/117	118/117 Count	118/117 Variability [%]	121/119	121/119 Count	121/119 Variability [%]	q-Value	PEP	A3	XCorr A3	A6	XCorr A6
		VIGIDHIK	2	1	1	P22061	N-Term(iTRAQ8plex); K8(iTRAQ8plex)	1502.95	1.20483	2	2.04354	1.00612	2	27.1626	0.749729	2	13.4134	0.897801	2	11.3197	0.960787	2	3.37098	1.54185	2	8.94217	0.96793	2	8.71289	0.815331	2	14.3489	0	0.004181			High	3.29988
		MGYAEEAPYDAIHVGAAAPVVPQALIDQLKPGGR	2	1	1	P22061	N-Term(iTRAQ8plex); K30(iTRAQ8plex)	4113.21	1.06201	2	11.9201	1.04018	2	11.4577	0.931265	2	5.97496	0.950812	2	17.4597	0.968581	2	11.8949	1.16845	2	12.0749	0.803997	2	15.7923	1.1421	2	18.917	0	6.821e-06			High	3.02674
		LILPVGPAGGNQMLEQYDK	7	1	1	P22061	N-Term(iTRAQ8plex); K19(iTRAQ8plex)	2651.46	1.10705	7	5.35384	1.12848	7	13.1465	0.918141	7	16.8036	0.932351	7	5.58745	1.00987	7	16.793	1.50071	7	16.06	0.912128	7	18.8235	0.897701	7	10.4145	0	0.0006767			High	2.79408
		ELVDDSVNNVR	1	1	1	P22061	N-Term(iTRAQ8plex)	1563.83	0.948174	1		1.16115	1		0.9943	1		0.811929	1		0.903252	1		0.963523	1		0.770187	1		0.878076	1		0	0.01141			High	2.11358
		TDKVFEVMLATDR	1	1	1	P22061	N-Term(iTRAQ8plex); K3(iTRAQ8plex)	2133.18	1.18478	1		1.21794	1		0.895857	1		0.871468	1		1.42883	1		0.984858	1		1.07977	1		0.715684	1		0	0.01071			High	1.18237
		VQLVVGDGR	3	1	1	P22061	N-Term(iTRAQ8plex)	1246.74	1.42596	3	7.92692	1.04418	3	5.70054	0.707521	3	31.3527	0.905769	3	3.59227	0.956898	3	2.14075	2.07405	3	5.96053	0.930155	3	6.5822	0.882489	3	0.116243	0.001	0.01872			High	2.58108
		KDDPTLLSSGR	1	1	1	P22061	N-Term(iTRAQ8plex); K1(iTRAQ8plex)	1797.04	0.837448	1		0.886355	1		0.942172	1		0.890185	1		0.871838	1		0.795773	1		0.815811	1		0.990754	1		0.007	0.1084			High	1.34674
		MKPLMGVIYVPLTDKEK	1	1	1	P22061	N-Term(iTRAQ8plex); K2(iTRAQ8plex); K15(iTRAQ8plex); K17(iTRAQ8plex)	3178.9	1.11769	1		0.92481	1		0.813032	1		0.982601	1		0.934757	1		1.36553	1		0.931363	1		1.03807	1		0.009	0.1273			High	1.33573
	P08107	Heat shock 70 kDa protein 1A/1B OS=Homo sapiens GN=HSPA1A PE=1 SV=5 - [HSP71_HUMAN]	53.51	2	16	24	122	1.05448	76	11.5785	1.37957	76	22.7926	1.02678	76	18.4915	0.843219	76	18.7803	0.872224	76	18.0067	1.29336	76	28.4065	0.824929	76	13.7514	0.845013	76	33.4322	241.513	53.51	24	122	641	70.009	5.65576
		Sequence	# PSMs	# Proteins	# Protein Groups	Protein Group Accessions	Modifications	MH+ [Da]	(114+116)/(113+115)	(114+116)/(113+115) Count	(114+116)/(113+115) Variability [%]	(117+119)/(113+115)	(117+119)/(113+115) Count	(117+119)/(113+115) Variability [%]	(118+121)/(114+116)	(118+121)/(114+116) Count	(118+121)/(114+116) Variability [%]	(118+121)/(117+119)	(118+121)/(117+119) Count	(118+121)/(117+119) Variability [%]	114/113	114/113 Count	114/113 Variability [%]	116/115	116/115 Count	116/115 Variability [%]	118/117	118/117 Count	118/117 Variability [%]	121/119	121/119 Count	121/119 Variability [%]	q-Value	PEP	A3	XCorr A3	A6	XCorr A6
		SINPDEAVAYGAAVQAAILMGDK	7	2	1	P08107	N-Term(iTRAQ8plex); K23(iTRAQ8plex)	2912.56	1.06491	7	12.5753	1.74981	7	21.5544	1.13751	7	30.3744	0.633664	7	15.8364	0.552344	7	23.9169	2.4665	7	59.7776	0.954887	7	35.0885	0.470809	7	63.2825	0	2.235e-07			High	4.44791
		IINEPTAAAIAYGLDR	7	2	2	P08107;P17066	N-Term(iTRAQ8plex)	1992.1																									0	5.071e-05			High	4.02214
		QTQIFTTYSDNQPGVLIQVYEGER	1	2	1	P08107	N-Term(iTRAQ8plex)	3090.59	1.05442	1		1.14988	1		0.929772	1		0.85258	1		0.915065	1		1.19865	1		0.867597	1		0.836139	1		0	4.731e-05			High	3.88509
		AQIHDLVLVGGSTR	3	1	1	P08107	N-Term(iTRAQ8plex)	1770.02	1.07765	3	49.0236	1.80814	3	32.4276	1.22807	3	30.5252	0.962953	3	3.96638	0.866593	3	8.59828	1.2769	3	103.389	0.788455	3	53.4489	1.04269	3	39.1704	0	0.0001001			High	3.61408
		DAGVIAGLNVLR	9	2	1	P08107	N-Term(iTRAQ8plex)	1501.9	1.02515	9	9.00174	1.34985	9	7.23277	1.0038	9	6.71271	0.802923	9	19.3913	0.868046	9	12.6378	1.30775	9	8.13262	0.829133	9	19.4919	0.846183	9	25.0347	0	0.0002943			High	3.49835
		NQVALNPQNTVFDAK	6	1	1	P08107	N-Term(iTRAQ8plex); K15(iTRAQ8plex)	2267.26	1.12148	6	10.937	1.18732	6	38.6592	1.01578	6	19.8357	0.957478	6	8.58968	0.916576	6	0.406097	1.34699	6	25.6116	0.876382	6	13.227	1.05061	6	16.0224	0	0.0003535			High	3.48752
		FEELCSDLFR	4	3	2	P08107;P17066	N-Term(iTRAQ8plex); C5(Methylthio)	1608.76																									0	0.0002886			High	3.39444
		TTPSYVAFTDTER	10	6	3	P08107;P11142;P17066	N-Term(iTRAQ8plex)	1791.9																									0	0.0009105			High	3.26483
		LVNHFVEEFK	11	1	1	P08107	N-Term(iTRAQ8plex); K10(iTRAQ8plex)	1870.06	1.13946	11	10.5676	1.8046	11	23.6363	0.999977	11	9.45074	0.758428	11	15.805	0.782944	11	29.0459	1.9406	11	39.2216	0.733596	11	24.9897	0.959906	11	36.5684	0	0.00143			High	3.15179
		NALESYAFNMK	7	2	1	P08107	N-Term(iTRAQ8plex); K11(iTRAQ8plex)	1896.01	0.995271	7	9.75888	1.37011	7	10.157	1.15985	7	19.5808	0.786887	7	19.6545	0.884568	7	22.5369	1.20856	7	14.2764	0.819495	7	6.84712	0.787863	7	40.8421	0	0.000599			High	3.148
		VEIIANDQGNR	14	7	4	P11021;P08107;P11142;P17066	N-Term(iTRAQ8plex)	1532.83																									0	0.0003575			High	2.93489
		HWPFQVINDGDKPK	6	1	1	P08107	N-Term(iTRAQ8plex); K12(iTRAQ8plex); K14(iTRAQ8plex)	2593.45	1.03988	6	1.93872	1.09798	6	28.8849	0.926007	6	26.353	0.92094	6	5.15877	0.851852	6	3.99986	1.29336	6	7.64511	0.801172	6	6.22536	1.00481	6	26.2326	0	0.0006919			High	2.88845
		SINPDEAVAYGAAVQAAILMGDK	3	2	1	P08107	N-Term(iTRAQ8plex); M20(Oxidation); K23(iTRAQ8plex)	2928.55	0.934285	3	1.65316	1.21587	3	7.50746	0.979662	3	8.47077	0.724095	3	3.30368	0.638714	3	26.4669	1.4028	3	10.4318	0.895771	3	20.7319	0.602478	3	11.9527	0	0.0001479			High	2.83899
		EIAEAYLGYPVTNAVITVPAYFNDSQR	2	1	1	P08107	N-Term(iTRAQ8plex)	3305.69	1.07296	2	19.0383	1.31307	2	0.234955	0.9943	2	15.0861	0.812479	2	3.63402	0.822882	2	14.7713	1.40512	2	22.1544	0.970358	2	9.37284	0.677862	2	0.679742	0	2.216e-05			High	2.80748
		ELEQVCNPIISGLYQGAGGPGPGGFGAQGPK	2	1	1	P08107	N-Term(iTRAQ8plex); C6(Methylthio); K31(iTRAQ8plex)	3652.87	0.886159	2	49.5024	1.5386	2	10.2333	1.02544	2	25.3582	0.590603	2	11.6849	0.57861	2	26.9476	1.49071	2	219.037	0.827904	2	6.15172	0.389916	2	27.1355	0	5.956e-07			High	2.72681
		AFYPEEISSMVLTK	3	2	1	P08107	N-Term(iTRAQ8plex); K14(iTRAQ8plex)	2223.21	1.29875	3	44.6749	1.47251	3	6.34996	1.24372	3	35.424	1.04129	3	7.73344	0.984594	3	0.0857916	1.66343	3	101.766	0.767066	3	22.9827	1.32887	3	2.09213	0	0.004038			High	2.57538
		KFGDPVVQSDMK	3	1	1	P08107	N-Term(iTRAQ8plex); K1(iTRAQ8plex); K12(iTRAQ8plex)	2263.28	0.986799	3	1.75269	1.36785	3	13.5738	1.02391	3	16.3674	0.814609	3	6.74557	0.842828	3	0.289163	1.1527	3	3.13836	0.868737	3	8.69337	0.70534	3	26.9315	0	0.002161			High	2.4664
		MVQEAEK	6	2	2	P08107;P11142	N-Term(iTRAQ8plex); K7(iTRAQ8plex)	1442.81																									0	0.001331			High	2.27589
		SENVQDLLLLDVAPLSLGLETAGGVMTALIK	3	1	1	P08107	N-Term(iTRAQ8plex); K31(iTRAQ8plex)	3789.15	0.842526	3	2.7429	0.862017	3	12.8374	1.00268	3	12.6199	0.877317	3	6.04393	1.1051	3	14.5478	0.733055	3	13.1895	0.80494	3	1.64566	1.14033	3	26.0399	0	0.009199			High	1.92835
		YKAEDEVQR	6	2	1	P08107	N-Term(iTRAQ8plex); K2(iTRAQ8plex)	1745.95	1.10269	6	6.95787	1.42253	6	4.78211	1.06234	6	4.8877	0.861633	6	2.53561	1.02483	6	18.6612	1.16854	6	24.3122	0.874582	6	8.98312	0.884411	6	11.12	0.002	0.03129			High	2.49947
		VQVSYKGETK	1	1	1	P08107	N-Term(iTRAQ8plex); K6(iTRAQ8plex); K10(iTRAQ8plex)	2051.22	1.04873	1		0.656602	1		1.12198	1		1.79203	1		1.98066	1		0.517605	1		0.868706	1		2.77577	1		0.002	0.03447			High	2.14188
		ITITNDK	1	5	3	P08107;P11142;P17066	N-Term(iTRAQ8plex); K7(iTRAQ8plex)	1412.85																									0.002	0.04548			High	2.05405
		AFYPEEISSMVLTK	1	2	1	P08107	N-Term(iTRAQ8plex); M10(Oxidation); K14(iTRAQ8plex)	2239.21	0.964613	1		0.904383	1		0.837847	1		0.893646	1		0.895818	1		1.03099	1		0.826629	1		0.965128	1		0.002	0.03464			High	2.01603
		LIGDAAK	3	5	3	P11021;P08107;P11142	N-Term(iTRAQ8plex); K7(iTRAQ8plex)	1295.81																									0.003	0.0501			High	2.50659
		SENVQDLLLLDVAPLSLGLETAGGVMTALIK	1	1	1	P08107	N-Term(iTRAQ8plex); M26(Oxidation); K31(iTRAQ8plex)	3805.15	1.08153	1		1.19503	1		0.968972	1		0.876942	1		0.862487	1		1.46489	1		0.800004	1		0.968464	1		0.004	0.06027			High	1.72718
		NSTIPTK	1	2	1	P08107	N-Term(iTRAQ8plex); K7(iTRAQ8plex)	1368.83	0.955841	1		2.13196	1		1.9502	1		0.874354	1		0.889613	1		0.991617	1		0.858495	1		0.894283	1		0.005	0.07273			High	2.59961
		STLEPVEK	1	3	2	P08107;P17066	N-Term(iTRAQ8plex); K8(iTRAQ8plex)	1510.89																									0.007	0.1123			High	1.37949
	Q99623	Prohibitin-2 OS=Homo sapiens GN=PHB2 PE=1 SV=2 - [PHB2_HUMAN]	53.51	1	14	14	34	1.03535	34	6.52511	1.06999	34	16.9054	1.0224	34	16.7864	0.900575	34	8.85336	0.989579	34	23.5718	1.14706	34	29.5357	0.85945	34	10.3702	1.01695	34	23.3116	71.421	53.51	14	34	299	33.2759	9.83252
		Sequence	# PSMs	# Proteins	# Protein Groups	Protein Group Accessions	Modifications	MH+ [Da]	(114+116)/(113+115)	(114+116)/(113+115) Count	(114+116)/(113+115) Variability [%]	(117+119)/(113+115)	(117+119)/(113+115) Count	(117+119)/(113+115) Variability [%]	(118+121)/(114+116)	(118+121)/(114+116) Count	(118+121)/(114+116) Variability [%]	(118+121)/(117+119)	(118+121)/(117+119) Count	(118+121)/(117+119) Variability [%]	114/113	114/113 Count	114/113 Variability [%]	116/115	116/115 Count	116/115 Variability [%]	118/117	118/117 Count	118/117 Variability [%]	121/119	121/119 Count	121/119 Variability [%]	q-Value	PEP	A3	XCorr A3	A6	XCorr A6
		IGGVQQDTILAEGLHFR	6	1	1	Q99623	N-Term(iTRAQ8plex)	2158.19	1.10121	6	10.7582	1.2093	6	10.6689	0.94306	6	18.7985	0.902307	6	8.84282	0.844589	6	9.01407	1.414	6	11.489	1.00352	6	13.1177	0.950708	6	24.7881	0	1.096e-05			High	4.81632
		VLSRPNAQELPSMYQR	4	1	1	Q99623	N-Term(iTRAQ8plex)	2193.17	1.10222	4	5.17513	1.0428	4	2.59154	0.860972	4	7.00777	0.880185	4	3.90685	1.00491	4	6.78078	1.15547	4	3.26029	0.775506	4	10.8431	1.06216	4	10.7081	0	4.831e-06			High	3.21089
		DLQMVNISLR	2	1	1	Q99623	N-Term(iTRAQ8plex)	1492.84	1.02811	2	1.13164	1.227	2	0.596247	1.04988	2	4.60439	0.879698	2	2.8747	0.739286	2	15.4913	1.45311	2	23.1458	0.923538	2	0.166362	0.830289	2	7.41436	0	5.817e-05			High	2.82213
		QVAQQEAQR	2	1	1	Q99623	N-Term(iTRAQ8plex)	1361.74	1.01426	2	0.890832	1.00283	2	20.6439	1.56316	2	54.3695	1.58097	2	80.1345	1.11927	2	2.23256	0.940738	2	6.28097	2.02096	2	192.293	1.27998	2	17.2378	0	0.002775			High	2.63421
		ESVFTVEGGHR	1	1	1	Q99623	N-Term(iTRAQ8plex)	1521.8	1.0782	1		0.703782	1		0.537017	1		0.822715	1		0.898779	1		1.29651	1		0.849373	1		0.798858	1		0	0.008874			High	2.51012
		LGLDYEER	4	1	1	Q99623	N-Term(iTRAQ8plex)	1298.69	1.04286	4	4.70912	1.35414	4	13.0871	1.12952	4	12.7802	0.895596	4	9.85698	1.03814	4	25.7316	0.921048	4	3.60621	0.853435	4	2.96869	1.01869	4	29.5321	0	0.01009			High	2.28809
		IVQAEGEAEAAK	2	1	1	Q99623	N-Term(iTRAQ8plex); K12(iTRAQ8plex)	1824.03	0.9574	2	7.26332	1.14398	2	6.60234	1.03266	2	0.883342	0.86424	2	1.54202	0.810478	2	3.9442	1.13476	2	12.4299	0.870886	2	5.72515	0.855718	2	2.98159	0	0.00424			High	2.27312
		IYLTADNLVLNLQDESFTR	5	1	1	Q99623	N-Term(iTRAQ8plex)	2529.35	0.94234	5	16.9915	1.06358	5	10.0294	1.08069	5	37.1008	1.10293	5	24.8502	0.816646	5	36.1783	1.22433	5	32.0363	0.974405	5	21.4205	0.992173	5	48.7532	0	0.0001193			High	2.07191
		LLLGAGAVAYGVR	1	1	1	Q99623	N-Term(iTRAQ8plex)	1563.95	0.985313	1		1.03648	1		0.938234	1		0.891913	1		0.666474	1		1.52474	1		0.908964	1		0.868787	1		0	0.002108			High	2.04938
		KISSPTGSK	1	1	1	Q99623	N-Term(iTRAQ8plex); K1(iTRAQ8plex); K9(iTRAQ8plex)	1817.12	1.06379	1		0.992932	1		1.03216	1		1.10582	1		1.55473	1		0.773905	1		0.850434	1		1.3779	1		0.001	0.01167			High	2.36149
		FNASQLITQR	3	1	1	Q99623	N-Term(iTRAQ8plex)	1481.84	1.01486	3	14.0289	0.987187	3	6.51455	0.943841	3	4.3538	1.02032	3	11.846	1.16841	3	23.6258	0.813385	3	1.09828	0.820325	3	3.28175	1.23817	3	13.2187	0.001	0.01514			High	1.75918
		AAQNISK	1	1	1	Q99623	N-Term(iTRAQ8plex); K7(iTRAQ8plex)	1339.81	1.07296	1		1.04747	1		1.01829	1		1.04307	1		1.11239	1		1.02188	1		0.838411	1		1.29749	1		0.002	0.04323			High	1.7771
		VLPSIVNEVLK	1	1	1	Q99623	N-Term(iTRAQ8plex); K11(iTRAQ8plex)	1819.14	1.0216	1		1.30455	1		1.1745	1		0.919753	1		0.99687	1		1.04061	1		0.818218	1		1.08855	1		0.003	0.04985			High	1.34139
		MLGEALSK	1	1	1	Q99623	N-Term(iTRAQ8plex); K8(iTRAQ8plex)	1456.85	1.13876	1		1.37756	1		1.06841	1		0.883198	1		1.12676	1		1.14672	1		0.769009	1		1.08008	1		0.009	0.1308			High	2.08494
	Q13885	Tubulin beta-2A chain OS=Homo sapiens GN=TUBB2A PE=1 SV=1 - [TBB2A_HUMAN]	53.26	5	1	18	146	1.0845	3	5.21898	1.00017	3	56.9866	1.13458	3	24.9933	1.07935	3	18.0568	1.03404	3	2.69827	1.11789	3	16.7064	0.772175	3	0.574766	1.16751	3	22.8363	312.404	53.26	18	146	445	49.875	4.89404
		Sequence	# PSMs	# Proteins	# Protein Groups	Protein Group Accessions	Modifications	MH+ [Da]	(114+116)/(113+115)	(114+116)/(113+115) Count	(114+116)/(113+115) Variability [%]	(117+119)/(113+115)	(117+119)/(113+115) Count	(117+119)/(113+115) Variability [%]	(118+121)/(114+116)	(118+121)/(114+116) Count	(118+121)/(114+116) Variability [%]	(118+121)/(117+119)	(118+121)/(117+119) Count	(118+121)/(117+119) Variability [%]	114/113	114/113 Count	114/113 Variability [%]	116/115	116/115 Count	116/115 Variability [%]	118/117	118/117 Count	118/117 Variability [%]	121/119	121/119 Count	121/119 Variability [%]	q-Value	PEP	A3	XCorr A3	A6	XCorr A6
		GHYTEGAELVDSVLDVVR	6	5	3	Q13885;P68371;P07437	N-Term(iTRAQ8plex)	2263.18																									0	3.399e-09			High	5.24669
		LHFFMPGFAPLTSR	4	9	4	Q13885;P68371;P07437;Q9BUF5	N-Term(iTRAQ8plex)	1925.04																									0	1.854e-05			High	3.93081
		LAVNMVPFPR	13	11	4	Q13885;P68371;P07437;Q9BUF5	N-Term(iTRAQ8plex)	1447.84																									0	7.935e-05			High	3.73574
		IREEYPDR	17	8	3	Q13885;P68371;P07437	N-Term(iTRAQ8plex)	1381.73																									0	0.002735			High	3.72816
		AILVDLEPGTMDSVR	13	4	2	Q13885;P07437	N-Term(iTRAQ8plex)	1920.04																									0	7.237e-07			High	3.5847
		ISEQFTAMFR	3	6	3	Q13885;P68371;P07437	N-Term(iTRAQ8plex)	1533.8																									0	0.0001072			High	3.26495
		EIVHIQAGQCGNQIGAK	8	6	3	Q13885;P07437;P68371	N-Term(iTRAQ8plex); C10(Methylthio); K17(iTRAQ8plex)	2420.28																									0	3.012e-07			High	3.25783
		MSATFIGNSTAIQELFK	4	3	2	Q13885;P68371	N-Term(iTRAQ8plex); K17(iTRAQ8plex)	2466.35																									0	0.0003744			High	3.20668
		NSSYFVEWIPNNVK	13	7	4	Q13885;P68371;P07437;Q9BUF5	N-Term(iTRAQ8plex); K14(iTRAQ8plex)	2305.24																									0	0.0002247			High	3.04509
		KLAVNMVPFPR	3	11	4	Q13885;P68371;P07437;Q9BUF5	N-Term(iTRAQ8plex); K1(iTRAQ8plex); M6(Oxidation)	1896.13																									0	0.0005376			High	2.96952
		KLAVNMVPFPR	1	11	4	Q13885;P68371;P07437;Q9BUF5	N-Term(iTRAQ8plex); K1(iTRAQ8plex)	1880.14																									0	0.0001351			High	2.96543
		SGPFGQIFRPDNFVFGQSGAGNNWAK	2	5	3	Q13885;P68371;P07437	N-Term(iTRAQ8plex); K26(iTRAQ8plex)	3406.73																									0	0.0007296			High	2.88145
		EVDEQMLNVQNK	4	4	3	Q13885;P68371;P07437	N-Term(iTRAQ8plex); K12(iTRAQ8plex)	2055.09																									0	0.001353			High	2.86219
		EVDEQMLNVQNK	11	4	3	Q13885;P68371;P07437	N-Term(iTRAQ8plex); M6(Oxidation); K12(iTRAQ8plex)	2071.09																									0	0.001706			High	2.85832
		FPGQLNADLR	11	11	4	Q13885;P68371;P07437;Q9BUF5	N-Term(iTRAQ8plex)	1434.8																									0	0.000758			High	2.80196
		MSMKEVDEQMLNVQNK	3	4	3	Q13885;P68371;P07437	N-Term(iTRAQ8plex); K4(iTRAQ8plex); K16(iTRAQ8plex)	2836.5																									0	0.0004427			High	2.80156
		MSMKEVDEQMLNVQNK	4	4	3	Q13885;P68371;P07437	N-Term(iTRAQ8plex); K4(iTRAQ8plex); M10(Oxidation); K16(iTRAQ8plex)	2852.49																									0	0.004148			High	2.74384
		ALTVPELTQQMFDSK	2	2	1	Q13885	N-Term(iTRAQ8plex); K15(iTRAQ8plex)	2316.27	0.902361	2	27.7735	1.09432	2	74.3935	1.25098	2	14.5565	1.03154	2	25.0067	1.24273	2	27.7704	0.695668	2	79.9849	0.770679	2	0.287381	1.3214	2	42.6765	0	0.0043			High	2.49325
		IMNTFSVMPSPK	2	3	2	Q13885;Q9BUF5	N-Term(iTRAQ8plex); K12(iTRAQ8plex)	1960.08																									0	0.0001237			High	2.35612
		TAVCDIPPR	1	7	3	Q13885;P68371;P07437	N-Term(iTRAQ8plex); C4(Methylthio)	1321.69																									0	0.009952			High	1.71033
		LTTPTYGDLNHLVSATMSGVTTCLR	1	5	3	Q13885;P68371;P07437	N-Term(iTRAQ8plex); C23(Methylthio)	3001.51																									0	0.004181			High	1.32505
		LAVNMVPFPR	17	11	4	Q13885;P68371;P07437;Q9BUF5	N-Term(iTRAQ8plex); M5(Oxidation)	1463.83																									0.001	0.02494			High	2.78464
		AILVDLEPGTMDSVR	2	4	2	Q13885;P07437	N-Term(iTRAQ8plex); M11(Oxidation)	1936.03																									0.001	0.0297			High	2.18627
		ALTVPELTQQMFDSK	1	2	1	Q13885	N-Term(iTRAQ8plex); M11(Oxidation); K15(iTRAQ8plex)	2332.27	1.12333	1		1.00017	1		0.961011	1		1.07935	1		1.01539	1		1.25027	1		1.00203	1		1.16751	1		0.002	0.04441			High	1.4375
	P02786	Transferrin receptor protein 1 OS=Homo sapiens GN=TFRC PE=1 SV=2 - [TFR1_HUMAN]	53.03	1	35	36	335	0.981142	325	12.8625	1.1095	325	28.3398	0.944024	325	19.9231	0.871083	325	18.0866	0.841725	325	22.8827	1.26878	325	31.1741	0.87626	325	18.5449	0.932703	325	27.3233	821.876	53.03	36	335	760	84.8179	6.60986
		Sequence	# PSMs	# Proteins	# Protein Groups	Protein Group Accessions	Modifications	MH+ [Da]	(114+116)/(113+115)	(114+116)/(113+115) Count	(114+116)/(113+115) Variability [%]	(117+119)/(113+115)	(117+119)/(113+115) Count	(117+119)/(113+115) Variability [%]	(118+121)/(114+116)	(118+121)/(114+116) Count	(118+121)/(114+116) Variability [%]	(118+121)/(117+119)	(118+121)/(117+119) Count	(118+121)/(117+119) Variability [%]	114/113	114/113 Count	114/113 Variability [%]	116/115	116/115 Count	116/115 Variability [%]	118/117	118/117 Count	118/117 Variability [%]	121/119	121/119 Count	121/119 Variability [%]	q-Value	PEP	A3	XCorr A3	A6	XCorr A6
		SSGLPNIPVQTISR	121	1	1	P02786	N-Term(iTRAQ8plex)	1773.01	0.975078	121	9.69343	1.00432	121	13.558	0.87309	121	9.41373	0.852983	121	14.3566	0.820733	121	15.3688	1.21258	121	20.7063	0.807477	121	18.6782	0.93811	121	16.8944	0	1.901e-07			High	4.63869
		LTHDVELNLDYER	10	1	1	P02786	N-Term(iTRAQ8plex)	1920.99	0.926475	10	14.3377	1.25778	10	27.8514	1.03184	10	30.9711	0.857954	10	16.531	0.919189	10	12.2968	0.986103	10	45.81	0.890652	10	8.06722	0.82377	10	39.8241	0	1.537e-07			High	4.58035
		GFVEPDHYVVVGAQR	10	1	1	P02786	N-Term(iTRAQ8plex)	1977.04	1.07291	10	8.00474	0.975623	10	40.4279	0.865867	10	25.2112	0.961013	10	18.5753	0.928881	10	14.9195	1.14795	10	27.5109	0.968879	10	8.00715	0.899312	10	23.6399	0	1.455e-07			High	4.57644
		DENLALYVENQFR	15	1	1	P02786	N-Term(iTRAQ8plex)	1914.98	0.999186	15	16.0868	1.5692	15	24.2764	1.18886	15	58.2996	0.841927	15	19.0973	0.751463	15	46.6764	1.44411	15	51.3006	0.881408	15	14.9113	0.930364	15	43.9879	0	4.088e-06			High	3.95667
		DSAQNSVIIVDK	3	1	1	P02786	N-Term(iTRAQ8plex); K12(iTRAQ8plex)	1897.08	1.03293	3	14.6231	1.13249	3	36.3932	0.995674	3	37.899	0.908975	3	0.910708	0.778418	3	14.9581	1.25797	3	15.0731	0.87626	3	18.4448	0.964472	3	33.7576	0	4.895e-05			High	3.87341
		LVYLVENPGGYVAYSK	3	1	1	P02786	N-Term(iTRAQ8plex); K16(iTRAQ8plex)	2380.33	0.866716	3	21.4381	1.58715	3	19.6671	1.14753	3	6.15908	0.626649	3	35.5801	0.38153	3	11.5973	2.06322	3	47.3959	1.12452	3	51.7984	0.233476	3	4.59509	0	1.71e-05			High	3.76852
		AAAEVAGQFVIK	14	1	1	P02786	N-Term(iTRAQ8plex); K12(iTRAQ8plex)	1812.07	1.18084	14	14.8507	1.33938	14	39.9667	0.830185	14	24.6381	0.972645	14	23.21	0.904883	14	22.5617	1.99922	14	47.7307	1.02092	14	17.7047	0.966124	14	25.3536	0	0.0001244			High	3.69212
		VEYHFLSPYVSPK	14	1	1	P02786	N-Term(iTRAQ8plex); K13(iTRAQ8plex)	2174.2	1.05515	14	15.0721	1.16218	14	49.9627	0.992035	14	26.3692	0.99757	14	10.2866	0.943169	14	18.2733	1.28512	14	15.8128	0.986044	14	9.59997	1.00408	14	28.8546	0	0.0002686			High	3.63721
		HPVTGQFLYQDSNWASK	8	1	1	P02786	N-Term(iTRAQ8plex); K17(iTRAQ8plex)	2586.35	1.0602	8	13.9163	1.42176	8	9.6047	1.30707	8	57.2247	1.00475	8	13.7161	0.941523	8	13.1661	1.34159	8	16.5788	1.10356	8	3.77117	0.921602	8	29.1111	0	1.642e-05			High	3.6021
		LLNENSYVPR	12	1	1	P02786	N-Term(iTRAQ8plex)	1508.83	0.965895	12	10.7726	1.36362	12	52.1225	1.14398	12	32.9139	0.961181	12	5.42494	0.898008	12	16.5157	1.13879	12	24.6983	0.877737	12	14.8346	1.05205	12	30.6694	0	2.018e-05			High	3.53873
		VSASPLLYTLIEK	7	1	1	P02786	N-Term(iTRAQ8plex); K13(iTRAQ8plex)	2042.23	0.967218	7	17.8743	0.987169	7	22.3196	0.77238	7	14.4968	0.677564	7	31.4068	0.655163	7	22.871	1.49275	7	29.5321	0.925036	7	16.516	0.401486	7	44.0568	0	1.484e-05			High	3.48097
		SAFSNLFGGEPLSYTR	9	1	1	P02786	N-Term(iTRAQ8plex)	2050.06	0.98104	9	12.8339	1.12489	9	22.3936	0.974687	9	12.1062	0.827924	9	10.4706	0.828851	9	10.5976	1.33197	9	26.0211	0.816937	9	23.4341	0.903197	9	32.184	0	6.327e-06			High	3.40463
		VANAESLNAIGVLIYMDQTK	3	1	1	P02786	N-Term(iTRAQ8plex); K20(iTRAQ8plex)	2758.52	1.01863	3	16.4052	1.34167	3	7.98309	1.1376	3	29.0354	0.839665	3	2.9635	0.595673	3	62.1476	1.57552	3	89.1384	0.81165	3	25.8022	0.647118	3	46.7877	0	2.528e-07			High	3.32231
		EAGSQKDENLALYVENQFR	2	1	1	P02786	N-Term(iTRAQ8plex); K6(iTRAQ8plex)	2819.47	0.471502	2	24.5542	0.383568	2	29.1896	0.679729	2	6.29772	0.835558	2	1.8924	0.865129	2	18.4282	0.345783	2	20.6015	0.886437	2	2.14818	0.781935	2	6.42659	0	2.679e-05			High	3.24257
		LAQMFSDMVLK	4	1	1	P02786	N-Term(iTRAQ8plex); K11(iTRAQ8plex)	1891.05	0.947787	4	14.8337	1.10826	4	16.6969	0.935677	4	2.51043	0.783416	4	11.4983	0.653808	4	23.0288	1.62722	4	47.2166	0.782172	4	7.34749	0.801761	4	6.23387	0	0.00178			High	3.21822
		LVHANFGTK	4	1	1	P02786	N-Term(iTRAQ8plex); K9(iTRAQ8plex)	1594.95	1.11692	4	20.3287	1.15503	4	34.4924	0.894435	4	29.8592	0.894783	4	17.7404	0.960844	4	25.1086	1.41199	4	39.8803	0.978662	4	5.40715	1.00095	4	14.2379	0	0.001799			High	3.09388
		EMGLSLQWLYSAR	2	1	1	P02786	N-Term(iTRAQ8plex)	1857.98	1.10255	2	8.05273	1.54279	2	14.4786	1.08094	2	6.80017	0.772495	2	13.2133	0.590358	2	12.4191	2.30799	2	12.4782	0.966306	2	6.89435	0.525661	2	34.315	0	6.337e-06			High	3.06587
		AFTYINLDK	7	1	1	P02786	N-Term(iTRAQ8plex); K9(iTRAQ8plex)	1692.97	0.970103	7	9.58237	1.42565	7	10.5584	1.00426	7	2.48708	0.729011	7	14.943	0.676656	7	31.8919	1.78459	7	35.687	0.894499	7	14.5117	0.627258	7	60.8004	0	0.007746			High	2.98043
		YNSQLLSFVR	9	1	1	P02786	N-Term(iTRAQ8plex)	1530.86	0.972994	9	11.6123	1.06727	9	20.2487	1.02025	9	8.06261	0.891544	9	17.8163	0.640326	9	10.0576	1.64738	9	18.599	0.78601	9	11.9702	1.06821	9	19.8717	0	7.647e-05			High	2.96402
		ILNIFGVIK	3	1	1	P02786	N-Term(iTRAQ8plex); K9(iTRAQ8plex)	1625.05	0.848743	3	6.35663	1.01165	3	17.3495	1.00003	3	5.5451	0.781411	3	8.10551	0.68485	3	42.7109	1.20141	3	22.6741	1.06926	3	11.1392	0.600533	3	16.1854	0	0.0001674			High	2.95458
		SGVGTALLLK	8	1	1	P02786	N-Term(iTRAQ8plex); K10(iTRAQ8plex)	1567	0.949032	8	26.5912	1.28224	8	60.3204	0.999136	8	41.9653	0.800776	8	21.1934	0.905245	8	21.9669	1.68406	8	49.3456	0.858982	8	34.7158	0.964088	8	22.5696	0	0.002651			High	2.95098
		LTVSNVLK	3	1	1	P02786	N-Term(iTRAQ8plex); K8(iTRAQ8plex)	1481.94	1.01149	3	11.2599	1.24859	3	5.25544	0.965848	3	4.18914	0.96816	3	30.1672	0.901777	3	11.0143	1.54935	3	13.5128	0.972685	3	1.91233	0.981206	3	75.6294	0	0.0006853			High	2.88204
		QVDGDNSHVEMK	5	1	1	P02786	N-Term(iTRAQ8plex); K12(iTRAQ8plex)	1967.01	0.952177	5	0.885335	1.0622	5	2.6118	0.910605	5	17.0982	0.816285	5	19.6534	0.829539	5	2.86006	1.0998	5	16.8867	0.865068	5	18.4372	0.775534	5	3.76272	0	0.001734			High	2.84705
		LDSTDFTGTIK	6	1	1	P02786	N-Term(iTRAQ8plex); K11(iTRAQ8plex)	1806	0.958983	6	19.6451	2.77104	6	26.8087	2.64141	6	28.8834	1.1317	6	21.3378	0.985395	6	22.5566	1.03919	6	20.2406	0.804255	6	7.7277	1.24512	6	46.5659	0	0.005452			High	2.79328
		LFGNMEGDCPSDWK	11	1	1	P02786	N-Term(iTRAQ8plex); C9(Methylthio); K14(iTRAQ8plex)	2253.05	0.950221	11	25.5161	1.49973	11	14.0405	1.11089	11	31.5335	0.800504	11	17.628	0.764566	11	28.4155	1.43967	11	59.2094	0.74887	11	15.0272	0.781109	11	49.074	0	0.001948			High	2.66026
		QVDGDNSHVEMK	1	1	1	P02786	N-Term(iTRAQ8plex); M11(Oxidation); K12(iTRAQ8plex)	1983	1.04418	1		1.2432	1		0.771677	1		0.648143	1		1.05004	1		1.03614	1		0.570024	1		0.752698	1		0	0.001159			High	2.54039
		AVLGTSNFK	7	1	1	P02786	N-Term(iTRAQ8plex); K9(iTRAQ8plex)	1544.93	1.06406	7	16.8392	1.52894	7	67.5519	1.14257	7	58.6873	1.00481	7	28.4412	1.05602	7	35.7516	1.58519	7	73.2295	0.924185	7	10.2186	1.02897	7	20.4835	0	0.007062			High	2.49851
		DAWGPGAAK	10	2	2	P02786;Q9UP52	N-Term(iTRAQ8plex); K9(iTRAQ8plex)	1480.83																									0	0.00126			High	2.49835
		LFGNMEGDCPSDWK	4	1	1	P02786	N-Term(iTRAQ8plex); M5(Oxidation); C9(Methylthio); K14(iTRAQ8plex)	2269.05	0.946387	4	12.9509	1.30343	4	38.0463	1.47515	4	6.15301	0.87548	4	1.51904	0.880392	4	15.1275	1.12355	4	28.2699	0.762625	4	10.3758	1.16095	4	13.4353	0	0.0003963			High	2.18628
		SIIFASWSAGDFGSVGATEWLEGYLSSLHLK	1	1	1	P02786	N-Term(iTRAQ8plex); K31(iTRAQ8plex)	3937.06	1.82624	1		1.92928	1		1.40753	1		1.33236	1		1.21308	1		3.89129	1		1.16647	1		1.53161	1		0	0.001342			High	1.09488
		LSEKLDSTDFTGTIK	1	1	1	P02786	N-Term(iTRAQ8plex); K4(iTRAQ8plex); K15(iTRAQ8plex)	2567.45	1.05767	1		1.26327	1		2.42111	1		2.02707	1		0.967492	1		1.17194	1		0.997183	1		2.89424	1		0.001	0.02205			High	2.43341
		RLYWDDLK	1	1	1	P02786	N-Term(iTRAQ8plex); K8(iTRAQ8plex)	1716.98	1.05801	1		0.742721	1		0.745707	1		1.06226	1		0.988086	1		1.12878	1		1.19015	1		0.927679	1		0.001	0.01269			High	2.33177
		IPELNK	2	1	1	P02786	N-Term(iTRAQ8plex); K6(iTRAQ8plex)	1321.83	1.027	2	5.14835	1.39629	2	0.247215	0.918063	2	5.64352	0.675256	2	0.246876	0.559007	2	8.815	3.28595	2	18.6204	1.00968	2	4.2368	0.33074	2	5.54991	0.001	0.0294			High	2.1333
		MVTSESK	3	1	1	P02786	N-Term(iTRAQ8plex); K7(iTRAQ8plex)	1389.78	0.876571	3	1.29761	1.27368	3	42.5678	1.1073	3	51.0516	0.906941	3	17.4082	0.772961	3	0.155714	1.07899	3	23.2708	0.88558	3	7.21659	0.878649	3	24.3093	0.002	0.03797			High	2.38708
		LTTDFGNAEK	2	1	1	P02786	N-Term(iTRAQ8plex); K10(iTRAQ8plex)	1703.93	1.00073	2	3.12672	0.712594	2	12.3215	0.73872	2	8.24581	1.03742	2	0.917304	0.882981	2	5.64826	1.11443	2	0.417689	1.08232	2	4.19376	0.981876	2	4.00905	0.002	0.03712			High	2.19045
		SGVGTALLLKLAQMFSDMVLKDGFQPSR	1	1	1	P02786	N-Term(iTRAQ8plex); K10(iTRAQ8plex); K21(iTRAQ8plex)	3922.19	1.00473	1		0.732415	1		0.983306	1		1.3489	1		2.41653	1		0.389303	1		0.982324	1		1.73929	1		0.002	0.0406			High	1.76785
		LYWDDLK	5	1	1	P02786	N-Term(iTRAQ8plex); K7(iTRAQ8plex)	1560.88	0.837355	5	32.6955	1.35083	5	12.2648	1.049	5	4.23253	0.688942	5	26.5497	0.481078	5	112.416	1.9322	5	67.1469	0.845185	5	17.7765	0.528568	5	138.159	0.005	0.07846			High	2.21132
		ITFAEK	1	1	1	P02786	N-Term(iTRAQ8plex); K6(iTRAQ8plex)	1316.8	0.835834	1		1.85001	1		1.95971	1		0.885396	1		0.822378	1		0.840765	1		0.818134	1		1.03099	1		0.005	0.08609			High	2.00735
		LAQMFSDMVLK	3	1	1	P02786	N-Term(iTRAQ8plex); M8(Oxidation); K11(iTRAQ8plex)	1907.05	0.999879	3	6.95415	1.08372	3	0.44829	0.976297	3	1.56865	0.910344	3	8.20109	0.938098	3	4.17167	1.28601	3	29.4203	0.973196	3	13.6695	0.842806	3	15.1114	0.006	0.0944			High	1.66135
	P07108	Acyl-CoA-binding protein OS=Homo sapiens GN=DBI PE=1 SV=2 - [ACBP_HUMAN]	52.87	1	3	3	8	1.14068	8	7.97377	1.02795	8	58.9251	0.804745	8	52.8329	0.956058	8	6.85553	1.06754	8	8.96051	1.28984	8	15.6288	0.88607	8	19.3958	1.07493	8	16.9383	8.01799	52.87	3	8	87	10.038	6.56592
		Sequence	# PSMs	# Proteins	# Protein Groups	Protein Group Accessions	Modifications	MH+ [Da]	(114+116)/(113+115)	(114+116)/(113+115) Count	(114+116)/(113+115) Variability [%]	(117+119)/(113+115)	(117+119)/(113+115) Count	(117+119)/(113+115) Variability [%]	(118+121)/(114+116)	(118+121)/(114+116) Count	(118+121)/(114+116) Variability [%]	(118+121)/(117+119)	(118+121)/(117+119) Count	(118+121)/(117+119) Variability [%]	114/113	114/113 Count	114/113 Variability [%]	116/115	116/115 Count	116/115 Variability [%]	118/117	118/117 Count	118/117 Variability [%]	121/119	121/119 Count	121/119 Variability [%]	q-Value	PEP	A3	XCorr A3	A6	XCorr A6
		AYINKVEELK	1	1	1	P07108	N-Term(iTRAQ8plex); K5(iTRAQ8plex); K10(iTRAQ8plex)	2119.29	1.21724	1		0.42126	1		0.392101	1		1.13298	1		1.2556	1		1.17048	1		1.16833	1		1.09499	1		0	0.001959			High	2.96714
		TKPSDEEMLFIYGHYK	5	1	1	P07108	N-Term(iTRAQ8plex); K2(iTRAQ8plex); K16(iTRAQ8plex)	2870.54	1.12371	5	5.52942	0.793155	5	19.269	0.662849	5	17.4994	0.938485	5	6.67481	1.01607	5	5.79679	1.31473	5	30.7708	0.943447	5	17.0468	0.986836	5	12.1915	0	0.008409			High	2.53378
		QATVGDINTERPGMLDFTGK	2	1	1	P07108	N-Term(iTRAQ8plex); K20(iTRAQ8plex)	2758.46	1.17851	2	6.68854	1.43888	2	11.4522	1.15158	2	0.024521	0.943197	2	4.76107	1.11198	2	4.51419	1.2158	2	7.922	0.781761	2	5.69382	1.26787	2	2.14238	0	0.007615			High	2.36785
	P68104	Elongation factor 1-alpha 1 OS=Homo sapiens GN=EEF1A1 PE=1 SV=1 - [EF1A1_HUMAN]	52.81	3	19	19	224	1.00442	223	10.1944	0.812243	223	19.1895	0.829606	223	14.8111	0.98233	223	11.8889	0.892767	223	13.5046	1.15716	223	20.142	0.874053	223	13.3546	1.08711	223	31.2505	549.184	52.81	19	224	462	50.1091	9.01221
		Sequence	# PSMs	# Proteins	# Protein Groups	Protein Group Accessions	Modifications	MH+ [Da]	(114+116)/(113+115)	(114+116)/(113+115) Count	(114+116)/(113+115) Variability [%]	(117+119)/(113+115)	(117+119)/(113+115) Count	(117+119)/(113+115) Variability [%]	(118+121)/(114+116)	(118+121)/(114+116) Count	(118+121)/(114+116) Variability [%]	(118+121)/(117+119)	(118+121)/(117+119) Count	(118+121)/(117+119) Variability [%]	114/113	114/113 Count	114/113 Variability [%]	116/115	116/115 Count	116/115 Variability [%]	118/117	118/117 Count	118/117 Variability [%]	121/119	121/119 Count	121/119 Variability [%]	q-Value	PEP	A3	XCorr A3	A6	XCorr A6
		EHALLAYTLGVK	13	3	1	P68104	N-Term(iTRAQ8plex); K12(iTRAQ8plex)	1923.15	1.05888	13	14.7938	1.31292	13	75.2811	0.940232	13	53.4992	0.872014	13	23.268	0.955719	13	18.7699	1.34378	13	33.3871	0.882241	13	7.94851	0.81549	13	36.0897	0	4.707e-05			High	4.08997
		THINIVVIGHVDSGK	3	3	1	P68104	N-Term(iTRAQ8plex); K15(iTRAQ8plex)	2197.29	1.14107	3	5.28776	0.972632	3	25.6141	0.772783	3	4.21319	0.966026	3	11.6256	1.09653	3	6.35844	1.22688	3	2.19781	1.05153	3	5.43599	0.882446	3	18.4788	0	1.049e-06			High	3.8489
		IGGIGTVPVGR	108	3	1	P68104	N-Term(iTRAQ8plex)	1329.81	0.963634	108	5.13237	0.764066	108	8.08465	0.832106	108	6.29071	1.03798	108	7.01799	0.882128	108	8.23536	1.07442	108	12.9042	0.825068	108	9.31343	1.31442	108	12.805	0	1.362e-05			High	3.81502
		DGNASGTTLLEALDCILPPTRPTDKPLR	1	2	1	P68104	N-Term(iTRAQ8plex); C15(Methylthio); K25(iTRAQ8plex)	3618.95	1.09057	1		1.1356	1		0.693283	1		0.665793	1		0.738992	1		1.72499	1		0.817774	1		0.502166	1		0	1.407e-06			High	3.41453
		QLIVGVNK	7	3	1	P68104	N-Term(iTRAQ8plex); K8(iTRAQ8plex)	1478.95	1.00335	7	9.40885	1.00811	7	27.7469	0.818452	7	3.96006	0.856249	7	20.8867	0.918272	7	24.0039	1.11742	7	12.2433	0.888214	7	6.62174	0.863351	7	23.2569	0	0.0001953			High	3.37731
		VETGVLKPGMVVTFAPVNVTTEVK	6	2	1	P68104	N-Term(iTRAQ8plex); K7(iTRAQ8plex); K24(iTRAQ8plex)	3427.99	1.16663	6	9.72991	1.05619	6	21.1001	0.826908	6	10.3184	0.920167	6	2.65521	1.16953	6	34.8748	1.10267	6	14.4356	0.772166	6	22.6885	1.0604	6	28.0774	0	1.17e-05			High	3.33976
		GNVAGDSK	23	2	1	P68104	N-Term(iTRAQ8plex); K8(iTRAQ8plex)	1355.76	1.21169	23	8.12539	0.772259	23	10.528	0.637894	23	11.8778	0.959373	23	6.84395	0.976811	23	14.59	1.43099	23	12.1283	1.00128	23	9.92465	0.90289	23	16.9199	0	0.003555			High	3.10308
		QTVAVGVIK	4	3	1	P68104	N-Term(iTRAQ8plex); K9(iTRAQ8plex)	1522.97	1.05242	4	5.91021	1.3331	4	40.7714	1.11214	4	26.2326	0.885495	4	6.25557	0.78086	4	12.8986	1.35193	4	12.2952	0.945684	4	1.07538	0.830147	4	13.0039	0	0.0004919			High	3.07099
		EAAEMGK	12	3	1	P68104	N-Term(iTRAQ8plex); K7(iTRAQ8plex)	1343.74	1.0648	12	5.07275	0.77093	12	25.7428	0.684357	12	17.7492	0.918316	12	10.8839	0.845642	12	15.9953	1.39876	12	18.4438	1.00809	12	11.2336	0.853034	12	9.9225	0	0.003677			High	3.04954
		YYVTIIDAPGHR	8	2	1	P68104	N-Term(iTRAQ8plex)	1708.92	1.11193	8	23.4878	1.37769	8	31.482	1.10486	8	11.9264	0.894153	8	15.1838	0.85104	8	20.5646	1.24761	8	16.5706	0.977527	8	23.5854	0.986712	8	24.4374	0	4.789e-06			High	3.04186
		IGYNPDTVAFVPISGWNGDNMLEPSANMPWFK	3	2	1	P68104	N-Term(iTRAQ8plex); K32(iTRAQ8plex)	4176.09	1.35913	3	36.2781	1.44507	3	3.94794	0.470869	3	25.0976	0.692285	3	60.4194	0.646602	3	6.53903	2.52211	3	261.645	1.05746	3	59.1821	0.286182	3	370.459	0	0.0008222			High	2.78058
		SGDAAIVDMVPGKPMCVESFSDYPPLGR	1	2	1	P68104	N-Term(iTRAQ8plex); K13(iTRAQ8plex); C16(Methylthio)	3592.77	1.10478	1		2.23258	1		1.32914	1		0.657716	1		0.714135	1		1.64459	1		0.719941	1		0.604266	1		0	4.904e-05			High	2.75961
		STTTGHLIYK	4	3	1	P68104	N-Term(iTRAQ8plex); K10(iTRAQ8plex)	1729.01	1.11355	4	6.23458	0.826616	4	49.896	0.713718	4	58.7727	0.928521	4	10.0942	1.11102	4	20.3204	1.02614	4	13.7409	0.991329	4	5.48208	0.977937	4	15.6626	0	0.003726			High	2.70966
		VETGVLKPGMVVTFAPVNVTTEVK	4	2	1	P68104	N-Term(iTRAQ8plex); K7(iTRAQ8plex); M10(Oxidation); K24(iTRAQ8plex)	3443.99	1.06627	4	10.7622	1.22333	4	26.5382	1.02097	4	5.06001	0.911334	4	4.0944	0.837265	4	26.1461	1.25953	4	11.2255	0.782608	4	9.83108	0.984209	4	31.8818	0	0.0001965			High	2.44328
		LPLQDVYK	10	3	1	P68104	N-Term(iTRAQ8plex); K8(iTRAQ8plex)	1583.96	1.24924	10	35.3531	1.24281	10	10.5585	0.794956	10	11.6321	0.904019	10	27.5093	0.814298	10	18.1435	5.10242	10	29.5696	1.01169	10	13.605	0.843552	10	49.5823	0	0.006204			High	2.37132
		MDSTEPPYSQK	3	2	1	P68104	N-Term(iTRAQ8plex); K11(iTRAQ8plex)	1890.97	1.01486	3	13.6101	1.41233	3	10.6974	1.19017	3	43.0861	0.85024	3	0.866392	1.15606	3	2.76471	0.950314	3	18.108	0.822867	3	10.8936	0.858337	3	9.81417	0	0.007297			High	2.13616
		IGYNPDTVAFVPISGWNGDNMLEPSANMPWFK	3	2	1	P68104	N-Term(iTRAQ8plex); M21(Oxidation); K32(iTRAQ8plex)	4192.07	0.908248	2	11.8178	1.64627	2	516.861	2.66581	2	438.062	1.47073	2	2.86972	0.825912	2	25.9298	1.01721	2	4.66336	11.8144	2	140.423	0.266701	2	301.638	0	0.001091			High	1.18241
		RYEEIVK	2	2	1	P68104	N-Term(iTRAQ8plex); K7(iTRAQ8plex)	1544.92	0.952789	2	21.2425	0.933043	2	30.2344	0.892197	2	48.4527	0.911078	2	4.6649	0.94803	2	10.5087	0.975913	2	29.5504	0.928063	2	11.2797	0.905446	2	2.21001	0.001	0.019			High	2.69771
		EVSTYIK	4	2	1	P68104	N-Term(iTRAQ8plex); K7(iTRAQ8plex)	1447.86	1.07754	4	9.31885	1.43259	4	12.2797	1.03831	4	27.5894	0.740844	4	9.98875	0.819762	4	21.5498	1.49007	4	61.0979	0.911194	4	2.88695	0.701227	4	62.4256	0.001	0.02454			High	2.38841
		KLEDGPK	1	2	1	P68104	N-Term(iTRAQ8plex); K1(iTRAQ8plex); K7(iTRAQ8plex)	1699.06	1.00166	1		1.01597	1		0.920068	1		0.907105	1		0.956469	1		1.05238	1		0.957759	1		0.857333	1		0.001	0.02854			High	1.97274
		MDSTEPPYSQK	1	2	1	P68104	N-Term(iTRAQ8plex); M1(Oxidation); K11(iTRAQ8plex)	1906.96	0.987222	1		1.40387	1		1.25174	1		0.880245	1		1.06643	1		0.956491	1		0.836652	1		0.962181	1		0.002	0.03367			High	1.14948
		YEEIVK	3	2	1	P68104	N-Term(iTRAQ8plex); K6(iTRAQ8plex)	1388.82	1.07632	3	14.7307	1.31351	3	7.08901	0.858142	3	68.4915	0.89655	3	16.4358	1.0203	3	8.62318	1.43782	3	93.0739	0.906078	3	8.10978	0.941301	3	8.30118	0.004	0.05997			High	1.83188
	P11142	Heat shock cognate 71 kDa protein OS=Homo sapiens GN=HSPA8 PE=1 SV=1 - [HSP7C_HUMAN]	52.63	2	26	32	197	1.05538	156	10.772	1.13171	156	23.1229	0.945357	156	24.3196	0.915337	156	10.9275	0.925513	156	16.8649	1.20708	156	24.8069	0.906876	156	15.3079	0.927658	156	19.7966	369.384	52.63	32	197	646	70.8542	5.51611
		Sequence	# PSMs	# Proteins	# Protein Groups	Protein Group Accessions	Modifications	MH+ [Da]	(114+116)/(113+115)	(114+116)/(113+115) Count	(114+116)/(113+115) Variability [%]	(117+119)/(113+115)	(117+119)/(113+115) Count	(117+119)/(113+115) Variability [%]	(118+121)/(114+116)	(118+121)/(114+116) Count	(118+121)/(114+116) Variability [%]	(118+121)/(117+119)	(118+121)/(117+119) Count	(118+121)/(117+119) Variability [%]	114/113	114/113 Count	114/113 Variability [%]	116/115	116/115 Count	116/115 Variability [%]	118/117	118/117 Count	118/117 Variability [%]	121/119	121/119 Count	121/119 Variability [%]	q-Value	PEP	A3	XCorr A3	A6	XCorr A6
		ARFEELNADLFR	2	2	1	P11142	N-Term(iTRAQ8plex)	1784.95	0.924259	2	8.44709	0.766491	2	2.66699	0.864578	2	12.899	1.04254	2	7.08915	1.09322	2	21.853	0.813043	2	33.2179	0.943325	2	17.3077	1.12929	2	27.7806	0	3.663e-07			High	5.43704
		IINEPTAAAIAYGLDK	7	4	2	P11021;P11142	N-Term(iTRAQ8plex); K16(iTRAQ8plex)	2268.31																									0	1.596e-07			High	4.35664
		SQIHDIVLVGGSTR	4	1	1	P11142	N-Term(iTRAQ8plex)	1786.02	1.09176	4	4.03595	1.07353	4	17.7291	0.974922	4	23.5533	0.931974	4	5.07368	1.00554	4	7.31115	1.23725	4	8.82795	0.831505	4	20.0909	0.905663	4	4.46127	0	6.525e-05			High	4.01444
		HWPFMVVNDAGRPK	1	1	1	P11142	N-Term(iTRAQ8plex); K14(iTRAQ8plex)	2262.22	1.03343	1		1.0379	1		0.872415	1		0.868656	1		0.803445	1		1.35447	1		0.934242	1		0.805557	1		0	1.68e-05			High	3.93041
		NSLESYAFNMK	5	1	1	P11142	N-Term(iTRAQ8plex); K11(iTRAQ8plex)	1912	1.02183	5	1.18652	1.21967	5	11.5497	0.980338	5	31.6382	0.873296	5	9.593	0.776646	5	18.4299	1.44829	5	77.9461	0.794129	5	7.34245	0.848997	5	26.5058	0	1.851e-05			High	3.79088
		FEELNADLFR	14	2	1	P11142	N-Term(iTRAQ8plex)	1557.82	1.0272	14	8.35896	1.26012	14	14.8406	1.0259	14	22.6255	0.854275	14	9.09398	0.818926	14	23.1856	1.38081	14	24.0476	0.839164	14	24.4124	0.823292	14	16.2615	0	2.854e-05			High	3.66765
		NQVAMNPTNTVFDAK	8	1	1	P11142	N-Term(iTRAQ8plex); K15(iTRAQ8plex)	2258.21	1.01228	8	8.06727	1.12507	8	6.16614	1.01484	8	7.55346	0.901066	8	8.50765	0.812961	8	16.86	1.18066	8	12.868	0.942188	8	11.6948	0.868097	8	12.4484	0	2.835e-05			High	3.62228
		TVTNAVVTVPAYFNDSQR	7	1	1	P11142	N-Term(iTRAQ8plex)	2286.2	1.09205	7	3.98122	1.13024	7	27.7938	0.920358	7	14.7796	0.868535	7	10.6677	0.94947	7	15.1447	1.20318	7	11.3247	0.896099	7	1.62649	0.952505	7	11.4348	0	3.785e-06			High	3.54574
		DAGTIAGLNVLR	16	1	1	P11142	N-Term(iTRAQ8plex)	1503.87	1.078	16	9.1547	1.12257	16	22.888	0.990587	16	27.518	0.907254	16	19.0058	0.901056	16	19.0855	1.23723	16	14.5784	0.892353	16	17.0805	0.961698	16	16.4443	0	7.358e-06			High	3.53772
		SINPDEAVAYGAAVQAAILSGDK	6	1	1	P11142	N-Term(iTRAQ8plex); K23(iTRAQ8plex)	2868.55	1.12877	6	11.5115	1.37027	6	16.6178	0.830545	6	14.0597	0.768981	6	25.9014	0.570044	6	37.1632	2.44621	6	17.8837	0.887212	6	15.3476	0.734557	6	25.416	0	7.032e-08			High	3.42897
		MKEIAEAYLGK	2	1	1	P11142	N-Term(iTRAQ8plex); K2(iTRAQ8plex); K11(iTRAQ8plex)	2165.26	0.563006	2	19.6754	0.466168	2	13.0062	0.864871	2	0.323811	1.04453	2	6.8691	0.916564	2	0.717811	0.419021	2	26.1083	1.027	2	4.20647	1.05876	2	16.5706	0	0.001575			High	3.38475
		QTQTFTTYSDNQPGVLIQVYEGER	11	1	1	P11142	N-Term(iTRAQ8plex)	3078.54	1.03508	11	35.1643	1.11744	11	13.952	0.968529	11	18.8226	0.902524	11	11.9117	0.933461	11	43.4319	1.1825	11	27.8492	0.80201	11	27.8184	0.949659	11	24.1408	0	5.4e-07			High	3.37248
		RFDDAVVQSDMK	4	1	1	P11142	N-Term(iTRAQ8plex); K12(iTRAQ8plex)	2019.07	1.02453	4	8.87896	1.11546	4	23.1181	1.12643	4	36.587	0.94769	4	2.66056	0.842981	4	5.32515	1.16484	4	6.7418	0.874981	4	7.92436	1.05466	4	6.34835	0	6.019e-05			High	3.28119
		TTPSYVAFTDTER	10	6	3	P08107;P11142;P17066	N-Term(iTRAQ8plex)	1791.9																									0	0.0009105			High	3.26483
		LDKSQIHDIVLVGGSTR	1	1	1	P11142	N-Term(iTRAQ8plex); K3(iTRAQ8plex)	2446.42	1.09336	1		0.80363	1		0.948381	1		1.2903	1		2.08329	1		0.538665	1		0.828853	1		1.79844	1		0	0.0002777			High	3.1074
		MVNHFIAEFK	16	1	1	P11142	N-Term(iTRAQ8plex); K10(iTRAQ8plex)	1844.03	1.02326	16	7.11026	1.15448	16	27.155	0.98207	16	21.6213	0.931937	16	7.30622	0.942656	16	7.41496	1.12177	16	22.2346	0.969524	16	10.8225	0.965949	16	18.9774	0	0.003545			High	3.0044
		IINEPTAAAIAYGLDKKVGAER	1	1	1	P11142	N-Term(iTRAQ8plex); K16(iTRAQ8plex); K17(iTRAQ8plex)	3212.86	1.05939	1		1.05614	1		1.14326	1		1.14678	1		0.937786	1		1.21585	1		1.06264	1		1.21988	1		0	0.001503			High	2.93617
		VEIIANDQGNR	14	7	4	P11021;P08107;P11142;P17066	N-Term(iTRAQ8plex)	1532.83																									0	0.0003575			High	2.93489
		SFYPEEVSSMVLTK	7	1	1	P11142	N-Term(iTRAQ8plex); K14(iTRAQ8plex)	2225.2	1.14742	7	8.46098	1.32584	7	17.417	0.972034	7	15.9128	0.997453	7	14.6658	0.958002	7	9.17769	1.28405	7	16.6306	0.880753	7	15.4463	0.950812	7	15.3923	0	9.201e-05			High	2.84739
		EIAEAYLGK	12	1	1	P11142	N-Term(iTRAQ8plex); K9(iTRAQ8plex)	1601.93	1.05924	12	23.7917	1.12866	12	34.6527	0.934167	12	36.9075	0.951168	12	18.9713	0.936713	12	17.7425	1.55185	12	102.619	0.942234	12	17.6625	0.8949	12	65.4531	0	0.001165			High	2.42775
		MVQEAEK	6	2	2	P08107;P11142	N-Term(iTRAQ8plex); K7(iTRAQ8plex)	1442.81																									0	0.001331			High	2.27589
		SFYPEEVSSMVLTK	9	1	1	P11142	N-Term(iTRAQ8plex); M10(Oxidation); K14(iTRAQ8plex)	2241.19	1.07039	9	4.9434	1.12875	9	36.7794	0.960653	9	45.8878	0.91586	9	4.61157	0.934958	9	12.7935	1.211	9	13.413	0.918472	9	9.71482	0.924082	9	18.8978	0	0.002687			High	2.17545
		NQVAMNPTNTVFDAK	2	1	1	P11142	N-Term(iTRAQ8plex); M5(Oxidation); K15(iTRAQ8plex)	2274.19	1.11682	2	0.494271	1.13769	2	7.22809	0.969104	2	3.40438	0.951332	2	10.1538	1.07061	2	5.86583	1.16835	2	7.27516	0.972243	2	19.6927	0.936416	2	1.13272	0	0.0007558			High	2.10697
		MVNHFIAEFK	4	1	1	P11142	N-Term(iTRAQ8plex); M1(Oxidation); K10(iTRAQ8plex)	1860.03	0.996559	4	3.78082	0.977217	4	25.5113	0.881992	4	7.41454	0.929469	4	8.29965	0.982714	4	18.3363	0.995131	4	27.5444	0.883165	4	7.5249	1.0123	4	21.6871	0	0.00499			High	2.01447
		CNEIINWLDK	1	1	1	P11142	N-Term(iTRAQ8plex); C1(Methylthio); K10(iTRAQ8plex)	1902	0.740726	1		1.11287	1		1.16297	1		0.774072	1		0.450026	1		1.45049	1		0.886445	1		0.652933	1		0	0.009676			High	1.99435
		NTTIPTKQTQTFTTYSDNQPGVLIQVYEGER	1	1	1	P11142	N-Term(iTRAQ8plex); K7(iTRAQ8plex)	4138.16	1.08996	1		0.99942	1		0.761614	1		0.830613	1		1.00181	1		1.17762	1		1.17869	1		0.655648	1		0	0.0002585			High	1.89118
		FDDAVVQSDMK	4	1	1	P11142	N-Term(iTRAQ8plex); K11(iTRAQ8plex)	1862.97	1.03092	4	13.5005	1.28807	4	8.15538	1.03207	4	22.4336	0.935587	4	7.25136	0.89723	4	9.81913	1.21341	4	29.7922	0.945218	4	2.02231	0.90737	4	16.7975	0.001	0.01238			High	2.32338
		FELTGIPPAPR	2	1	1	P11142	N-Term(iTRAQ8plex)	1501.87	1.03213	2	5.37451	0.996599	2	2.82463	0.848971	2	6.59832	0.879236	2	1.60364	0.995827	2	5.9585	1.07281	2	4.59845	0.822777	2	2.26039	0.928899	2	4.91238	0.001	0.02509			High	2.25651
		NSLESYAFNMK	3	1	1	P11142	N-Term(iTRAQ8plex); M10(Oxidation); K11(iTRAQ8plex)	1928	0.814131	3	22.0318	0.568184	3	37.177	0.77103	3	22.0954	1.00382	3	7.39427	0.852761	3	0.0586886	0.509304	3	25.6685	0.915589	3	3.9973	0.993428	3	0.023171	0.001	0.02532			High	2.16769
		STAGDTHLGGEDFDNR	2	2	1	P11142	N-Term(iTRAQ8plex)	1995.93	0.937135	2	22.3947	1.16301	2	8.92985	1.04345	2	24.355	0.840796	2	10.8274	0.950991	2	6.86227	0.994321	2	45.7388	0.843123	2	2.48435	0.849105	2	23.3135	0.001	0.01709			High	1.42714
		ITITNDK	1	5	3	P08107;P11142;P17066	N-Term(iTRAQ8plex); K7(iTRAQ8plex)	1412.85																									0.002	0.04548			High	2.05405
		LIGDAAK	3	5	3	P11021;P08107;P11142	N-Term(iTRAQ8plex); K7(iTRAQ8plex)	1295.81																									0.003	0.0501			High	2.50659
		NQTAEKEEFEHQQK	1	1	1	P11142	N-Term(iTRAQ8plex); K6(iTRAQ8plex); K14(iTRAQ8plex)	2658.42	0.865827	1		1.46811	1		1.31269	1		0.774172	1		1.03661	1		0.806024	1		0.706313	1		0.941952	1		0.004	0.0608			High	2.43232
		VQVEYK	4	2	1	P11142	N-Term(iTRAQ8plex); K6(iTRAQ8plex)	1373.82	1.29629	4	5.25041	1.15466	4	9.38652	0.911447	4	33.3858	0.941052	4	4.56833	0.778878	4	13.0885	1.99218	4	55.7767	0.887007	4	2.82032	1.01239	4	14.5441	0.004	0.07076			High	2.17424
		LSKEDIER	2	1	1	P11142	N-Term(iTRAQ8plex); K3(iTRAQ8plex)	1597.94	0.740051	2	56.6011	0.390154	2	34.5012	0.695667	2	46.3036	1.31955	2	70.1435	2.15549	2	195.316	0.319175	2	24.0025	0.984635	2	5.64022	1.46775	2	144.682	0.005	0.07683			High	1.85296
		GTLDPVEK	3	1	1	P11142	N-Term(iTRAQ8plex); K8(iTRAQ8plex)	1466.86	1.09113	3	3.05158	1.16428	3	4.51037	0.897311	3	8.71669	0.891763	3	10.1837	0.936857	3	0.462854	1.09326	3	20.0872	0.849934	3	2.73254	0.958947	3	6.20544	0.007	0.1094			High	2.00886
		HWPFMVVNDAGRPK	1	1	1	P11142	N-Term(iTRAQ8plex); M5(Oxidation); K14(iTRAQ8plex)	2278.23	1.07812	1		1.10559	1		0.920145	1		0.897287	1		0.875172	1		1.36022	1		0.94188	1		0.845645	1		0.009	0.1257			High	1.40152
	P05164	Myeloperoxidase OS=Homo sapiens GN=MPO PE=1 SV=1 - [PERM_HUMAN]	52.62	1	33	36	258	0.993491	238	10.4664	1.08458	238	40.8788	0.974106	238	43.9431	0.930742	238	11.2063	0.855941	237	17.9838	1.12274	238	22.0484	0.893703	238	14.7312	0.988034	238	22.8219	571.143	52.62	36	258	745	83.8148	8.96826
		Sequence	# PSMs	# Proteins	# Protein Groups	Protein Group Accessions	Modifications	MH+ [Da]	(114+116)/(113+115)	(114+116)/(113+115) Count	(114+116)/(113+115) Variability [%]	(117+119)/(113+115)	(117+119)/(113+115) Count	(117+119)/(113+115) Variability [%]	(118+121)/(114+116)	(118+121)/(114+116) Count	(118+121)/(114+116) Variability [%]	(118+121)/(117+119)	(118+121)/(117+119) Count	(118+121)/(117+119) Variability [%]	114/113	114/113 Count	114/113 Variability [%]	116/115	116/115 Count	116/115 Variability [%]	118/117	118/117 Count	118/117 Variability [%]	121/119	121/119 Count	121/119 Variability [%]	q-Value	PEP	A3	XCorr A3	A6	XCorr A6
		KLMEQYGTPNNIDIWMGGVSEPLKR	6	1	1	P05164	N-Term(iTRAQ8plex); K1(iTRAQ8plex); K24(iTRAQ8plex)	3789.06	0.985483	6	13.6742	0.647275	6	40.6	0.584228	6	81.9751	0.769188	6	17.7335	1.04529	6	21.8142	1.02423	6	12.016	0.8101	6	41.7134	0.816919	6	7.40072	0	4.155e-09			High	4.84246
		SLMFMQWGQLLDHDLDFTPEPAAR	6	1	1	P05164	N-Term(iTRAQ8plex)	3122.54	1.01231	6	15.1443	0.942079	6	41.7289	0.9045	6	34.1571	1.07195	6	11.6018	0.891953	6	41.4071	1.04771	6	11.7133	1.09026	6	4.17749	1.01449	6	11.2302	0	2.764e-06			High	4.66466
		SSEMPELTSMHTLLLR	8	1	1	P05164	N-Term(iTRAQ8plex)	2149.13	0.99657	8	6.3735	0.953873	8	34.1574	0.994099	8	25.9166	1.00096	8	8.91623	0.996068	8	16.1955	1.01525	8	16.0621	0.922314	8	18.5613	1.06757	8	7.84611	0	5.834e-07			High	4.49417
		DYLPLVLGPTAMR	4	1	1	P05164	N-Term(iTRAQ8plex)	1749.99	1.20547	4	15.2066	1.65912	4	18.8155	1.17612	4	12.6168	0.813194	4	9.81664	0.707875	4	15.8909	2.18509	4	13.5746	0.97967	4	14.1184	0.622772	4	19.4708	0	7.2e-07			High	3.96215
		NQINALTSFVDASMVYGSEEPLAR	5	1	1	P05164	N-Term(iTRAQ8plex); M14(Oxidation)	2932.46	1.00498	5	15.2923	1.29796	5	14.9612	1.13282	5	11.9104	0.775972	5	7.33728	0.893648	5	29.405	0.990117	5	16.5822	0.80486	5	15.2496	0.773597	5	7.88967	0	2.243e-09			High	3.94959
		NQINALTSFVDASMVYGSEEPLAR	11	1	1	P05164	N-Term(iTRAQ8plex)	2916.47	0.983337	11	15.056	1.28792	11	38.2106	0.974936	11	39.0162	0.889049	11	30.0113	0.886937	10	11.4644	1.10158	11	29.0978	0.743595	11	29.5665	1.04416	11	20.3755	0	1.088e-07			High	3.9449
		SSEMPELTSMHTLLLR	10	1	1	P05164	N-Term(iTRAQ8plex); M4(Oxidation)	2165.12	1.00302	10	2.11092	1.09295	10	44.1529	0.892681	10	38.2171	0.879863	10	4.49645	0.932139	10	9.19514	1.16812	10	13.8858	0.899688	10	25.2105	0.903758	10	8.59902	0	2.972e-05			High	3.93373
		KLMEQYGTPNNIDIWMGGVSEPLK	2	1	1	P05164	N-Term(iTRAQ8plex); K1(iTRAQ8plex); K24(iTRAQ8plex)	3632.94	1.1371	2	11.9168	1.34189	2	35.5914	0.97802	2	31.7592	0.828759	2	8.35307	0.965349	2	38.4273	1.40005	2	55.0041	0.841143	2	30.5693	0.800402	2	36.4798	0	1.41e-05			High	3.64339
		VGPLLACIIGTQFR	4	1	1	P05164	N-Term(iTRAQ8plex); C7(Methylthio)	1838.03	0.995218	4	2.01267	0.840168	4	7.26767	0.809791	4	18.3204	0.887773	4	4.7346	0.819459	4	7.83136	1.11011	4	9.25779	0.837767	4	8.97939	0.969081	4	8.27244	0	7.294e-06			High	3.63892
		QALAQISLPR	34	1	1	P05164	N-Term(iTRAQ8plex)	1400.85	0.971318	34	7.39566	1.33048	34	5.79372	1.32307	34	8.70281	0.974041	34	6.82275	0.79992	34	9.25236	1.22507	34	9.44656	0.824015	34	6.16548	1.19702	34	8.19134	0	1.199e-05			High	3.57605
		DHGLPGYNAWR	11	2	2	P11678;P05164	N-Term(iTRAQ8plex)	1589.81																									0	5.624e-05			High	3.43875
		SLMFMQWGQLLDHDLDFTPEPAAR	11	1	1	P05164	N-Term(iTRAQ8plex); M3(Oxidation)	3138.53	1.0684	11	17.2832	1.15935	11	14.1381	0.977891	11	11.8058	0.866999	11	7.31913	0.930569	11	11.6075	1.16492	11	32.3747	0.874692	11	18.0044	0.932751	11	32.9998	0	1.927e-05			High	3.41566
		VVLEGGIDPILR	13	1	1	P05164	N-Term(iTRAQ8plex)	1584.96	0.987937	13	13.9264	0.789138	13	85.8516	0.89392	13	71.5545	0.996636	13	11.5059	0.791734	13	17.7059	1.12198	13	27.3224	0.938168	13	17.9782	0.965796	13	28.8342	0	5.313e-05			High	3.40372
		LMEQYGTPNNIDIWMGGVSEPLKR	1	1	1	P05164	N-Term(iTRAQ8plex); K23(iTRAQ8plex)	3356.76	0.971857	1		0.722635	1		0.84394	1		1.135	1		1.03596	1		0.954041	1		1.1586	1		1.08735	1		0	2.429e-05			High	3.35919
		KIVGAMVQIITYR	1	1	1	P05164	N-Term(iTRAQ8plex); K1(iTRAQ8plex)	2100.27	1.01417	1		0.897328	1		0.92373	1		1.04401	1		0.983837	1		1.0386	1		0.85949	1		1.28692	1		0	0.0002598			High	3.33556
		IGLDLPALNMQR	6	1	1	P05164	N-Term(iTRAQ8plex)	1644.95	0.999386	6	7.50245	1.30989	6	32.7808	1.20757	6	30.3144	0.950205	6	3.0127	0.835763	6	14.2309	1.15522	6	9.95496	0.912777	6	10.4881	1.14003	6	14.1286	0	1.429e-05			High	3.3103
		DGDRFWWENEGVFSMQQR	1	1	1	P05164	N-Term(iTRAQ8plex)	2591.2	0.829788	1		0.509874	1		0.598538	1		0.974083	1		0.787637	1		0.873652	1		1.05175	1		0.907753	1		0	1.9e-08			High	3.24173
		SGSASPMELLSYFK	1	1	1	P05164	N-Term(iTRAQ8plex); K14(iTRAQ8plex)	2125.14	1.00764	1		1.22718	1		0.972325	1		0.798376	1		0.78034	1		1.33023	1		0.869156	1		0.715746	1		0	0.0001765			High	3.23453
		FPTDQLTPDQER	17	1	1	P05164	N-Term(iTRAQ8plex)	1750.89	1.12132	17	18.1946	0.858039	17	80.6136	0.96776	17	47.2277	0.949283	17	9.94079	1.01764	17	36.2516	1.08125	17	30.2012	0.969938	17	8.48471	0.953473	17	28.0817	0	0.000374			High	3.23432
		DGDRFWWENEGVFSMQQR	9	1	1	P05164	N-Term(iTRAQ8plex); M15(Oxidation)	2607.2	0.912977	9	6.36255	0.636916	9	23.2659	0.626506	9	14.9645	0.872201	9	8.86905	0.884804	9	4.65532	0.945854	9	7.82943	0.851779	9	22.8904	0.938534	9	8.7776	0	7.5e-05			High	3.2176
		RSPTLGASNR	1	1	1	P05164	N-Term(iTRAQ8plex)	1362.77	0.977238	1		0.857565	1		0.681679	1		0.776807	1		0.807564	1		1.17473	1		0.76842	1		0.788962	1		0	0.002073			High	3.07531
		KLMEQYGTPNNIDIWMGGVSEPLK	4	1	1	P05164	N-Term(iTRAQ8plex); K1(iTRAQ8plex); M3(Oxidation); K24(iTRAQ8plex)	3648.96	1.03309	4	32.0817	1.00992	4	61.1749	0.98401	4	66.0224	0.932582	4	21.7147	0.869256	4	19.8038	1.24911	4	55.4475	0.929207	4	40.338	1.06651	4	12.9351	0	4.275e-05			High	3.05771
		GLMATPAK	5	2	2	P11678;P05164	N-Term(iTRAQ8plex); K8(iTRAQ8plex)	1396.84																									0	0.001861			High	3.03605
		AADYLHVALDLLER	3	1	1	P05164	N-Term(iTRAQ8plex)	1903.05	1.22225	3	38.8063	1.5626	3	8.76563	0.947922	3	94.2896	0.741459	3	20.956	0.844676	3	10.0152	1.75771	3	34.0699	0.796518	3	7.18887	0.968544	3	33.4362	0	2.071e-05			High	3.03457
		QNQIAVDEIR	9	1	1	P05164	N-Term(iTRAQ8plex)	1489.83	0.974898	9	4.31837	1.08529	9	26.232	0.925004	9	57.4377	0.852147	9	10.0106	0.872876	9	32.8796	1.01011	9	18.92	0.859651	9	15.544	0.933842	9	28.6149	0	3.376e-06			High	3.01948
		IANVFTNAFR	5	1	1	P05164	N-Term(iTRAQ8plex)	1456.81	0.959914	5	7.31263	1.06469	5	3.46566	1.07278	5	16.0397	1.02247	5	2.01428	0.71471	5	8.7292	1.0851	5	9.90511	0.922714	5	14.1318	1.17255	5	7.18681	0	0.0006259			High	2.92838
		IICDNTGITTVSK	8	1	1	P05164	N-Term(iTRAQ8plex); C3(Methylthio); K13(iTRAQ8plex)	2019.1	1.01189	8	4.42407	0.939776	8	15.94	0.814139	8	22.3483	0.893789	8	6.69237	0.959584	8	17.3728	1.02183	8	6.17224	0.851706	8	11.6531	0.962348	8	14.0354	0	0.001338			High	2.87952
		IVGAMVQIITYR	3	1	1	P05164	N-Term(iTRAQ8plex)	1667.98	0.934248	3	3.59001	1.02497	3	23.0866	1.00029	3	12.5448	0.977473	3	3.61719	0.880523	3	7.41958	0.968698	3	14.7558	0.918009	3	3.98326	1.03989	3	19.3214	0	0.0003072			High	2.71193
		LMEQYGTPNNIDIWMGGVSEPLK	6	1	1	P05164	N-Term(iTRAQ8plex); K23(iTRAQ8plex)	3200.66	0.989099	6	9.54848	1.21155	6	22.2577	1.13101	6	25.8846	0.865887	6	25.2134	0.660591	6	47.7995	1.21484	6	39.4486	0.924215	6	22.0792	0.952319	6	26.8841	0	0.001061			High	2.53564
		FWWENEGVFSMQQR	2	1	1	P05164	N-Term(iTRAQ8plex); M11(Oxidation)	2164.02	1.16747	2	9.1707	0.718675	2	24.8607	0.565634	2	23.51	0.918858	2	10.4745	0.789049	2	7.86027	2.38075	2	61.1387	1.02505	2	4.34872	0.829578	2	24.6816	0	0.002758			High	2.4951
		YQPMEPNPR	6	1	1	P05164	N-Term(iTRAQ8plex)	1435.73	0.811563	6	3.16554	0.542445	6	53.2218	0.618304	6	72.9036	0.924562	6	5.19971	0.906675	6	5.3702	0.791011	6	24.8237	0.867534	6	21.311	0.920218	6	12.4074	0	0.00135			High	2.43088
		TITGMCNNR	1	1	1	P05164	N-Term(iTRAQ8plex); C6(Methylthio)	1359.64	0.970067	1		0.717033	1		0.68372	1		0.924998	1		0.60153	1		1.76149	1		0.916928	1		0.932097	1		0	0.004587			High	2.34568
		NQADCIPFFR	2	1	1	P05164	N-Term(iTRAQ8plex); C5(Methylthio)	1560.77	1.04239	2	4.78239	0.946752	2	39.907	0.870507	2	47.1648	0.958441	2	1.59556	0.830976	2	3.2967	1.33108	2	14.9843	0.922981	2	2.07651	1.0042	2	2.31052	0	0.003334			High	2.3268
		IGLDLPALNMQR	3	1	1	P05164	N-Term(iTRAQ8plex); M10(Oxidation)	1660.93	0.991747	3	8.88519	0.712025	3	8.18588	0.722376	3	8.00701	1.00145	3	1.72956	0.904479	3	0.153864	1.24551	3	16.4759	1.06838	3	1.36415	0.938633	3	3.338	0	0.005695			High	2.32253
		AVSNEIVR	5	1	1	P05164	N-Term(iTRAQ8plex)	1191.7	1.00919	5	8.12292	1.16149	5	47.2136	0.989286	5	36.8203	0.94081	5	26.9343	0.951342	5	20.2267	1.08133	5	20.5769	0.938445	5	8.54908	1.03927	5	11.0458	0	0.007004			High	2.30255
		SSEMPELTSMHTLLLR	1	1	1	P05164	N-Term(iTRAQ8plex); M4(Oxidation); M10(Oxidation)	2181.12	0.996581	1		0.815107	1		0.721358	1		0.881961	1		0.85927	1		1.16452	1		1.20965	1		0.648721	1		0	0.000725			High	2.27256
		NNIFMSNSYPR	3	1	1	P05164	N-Term(iTRAQ8plex)	1646.82	0.876473	3	6.95988	0.878809	3	12.6881	0.870484	3	9.82188	0.873343	3	7.3767	0.68976	3	2.44035	1.09721	3	4.30351	0.941353	3	2.42001	0.842346	3	9.4032	0	0.0004252			High	2.15286
		WLPAEYEDGFSLPYGWTPGVK	6	1	1	P05164	N-Term(iTRAQ8plex); K21(iTRAQ8plex)	3020.56	0.906744	6	7.09492	1.32915	6	45.7853	1.33317	6	48.9374	0.911977	6	14.7291	0.814748	6	18.2594	1.14256	6	27.7569	0.948395	6	8.5186	0.891539	6	13.7086	0	0.00161			High	1.94526
		LMEQYGTPNNIDIWMGGVSEPLK	1	1	1	P05164	N-Term(iTRAQ8plex); M15(Oxidation); K23(iTRAQ8plex)	3216.66	0.995354	1		1.41831	1		1.23297	1		0.865287	1		0.974028	1		1.01015	1		0.810066	1		0.968268	1		0	0.004002			High	1.33232
		NNIFMSNSYPR	5	1	1	P05164	N-Term(iTRAQ8plex); M5(Oxidation)	1662.82	0.945317	5	3.54427	0.980267	5	31.527	0.895156	5	39.5268	0.880534	5	11.6514	0.813747	5	6.29681	1.22033	5	9.72665	0.875139	5	10.6316	0.838086	5	10.5079	0.001	0.01765			High	2.57118
		SPTLGASNR	2	1	1	P05164	N-Term(iTRAQ8plex)	1206.67	1.01419	2	2.10655	0.813654	2	104.928	0.770153	2	102.427	0.959966	2	0.643758	0.810476	2	8.98532	1.24756	2	6.93321	0.910103	2	3.32417	1.01975	2	0.419973	0.001	0.01563			High	2.1249
		FCGLPQPETVGQLGTVLR	2	1	1	P05164	N-Term(iTRAQ8plex); C2(Methylthio)	2265.2	1.05574	2	0.417564	1.23667	2	0.71442	1.04933	2	17.3324	0.89581	2	17.029	0.918672	2	9.51035	1.21892	2	15.4027	0.755495	2	11.7603	1.15481	2	64.5125	0.001	0.01572			High	1.26201
		IPCFLAGDTR	3	2	2	P11678;P05164	N-Term(iTRAQ8plex); C3(Methylthio)	1442.74																									0.002	0.03775			High	2.03047
		YQPMEPNPR	1	1	1	P05164	N-Term(iTRAQ8plex); M4(Oxidation)	1451.72	0.948464	1		1.0257	1		1.02118	1		0.944282	1		1.06157	1		0.926526	1		0.890582	1		1.11862	1		0.002	0.03667			High	1.81777
		GLMATPAK	1	2	2	P11678;P05164	N-Term(iTRAQ8plex); M3(Oxidation); K8(iTRAQ8plex)	1412.84																									0.002	0.03939			High	1.79532
		KLMEQYGTPNNIDIWMGGVSEPLKR	1	1	1	P05164	N-Term(iTRAQ8plex); K1(iTRAQ8plex); M16(Oxidation); K24(iTRAQ8plex)	3805.06	0.916273	1		0.503568	1		0.494367	1		0.899532	1		0.788653	1		1.10768	1		0.889242	1		0.910088	1		0.002	0.03445			High	1.77795
		LATELK	3	1	1	P05164	N-Term(iTRAQ8plex); K6(iTRAQ8plex)	1282.81	1.07871	3	3.57296	0.449212	3	53.2899	0.449709	3	97.8371	0.987288	3	7.53314	0.895146	3	2.03617	1.21958	3	16.1824	0.990936	3	9.56007	0.983877	3	3.3263	0.005	0.08032			High	2.18154
		VFFASWR	3	1	1	P05164	N-Term(iTRAQ8plex)	1216.67	1.00132	3	6.62284	1.1414	3	4.81006	0.995338	3	27.6554	1.02575	3	10.5492	0.963804	3	28.6902	1.01988	3	2.55034	1.093	3	3.79005	0.945731	3	3.46613	0.006	0.0876			High	2.44997
		DYLPLVLGPTAMR	2	1	1	P05164	N-Term(iTRAQ8plex); M12(Oxidation)	1765.99	1.24935	2	12.4026	0.771548	2	71.9108	0.564617	2	89.2753	0.914268	2	0.357582	0.926162	2	18.3221	1.98121	2	77.0928	0.969548	2	1.12857	0.867457	2	0.331355	0.006	0.09343			High	2.03778
	P62857	40S ribosomal protein S28 OS=Homo sapiens GN=RPS28 PE=1 SV=1 - [RS28_HUMAN]	52.17	1	4	4	38	0.967235	38	9.39027	1.03816	38	31.9464	0.841835	38	33.7123	0.882477	38	12.2112	0.847314	38	16.0714	1.08274	38	21.1471	0.863338	38	13.3329	0.89545	38	27.0077	85.3987	52.17	4	38	69	7.8362	10.6968
		Sequence	# PSMs	# Proteins	# Protein Groups	Protein Group Accessions	Modifications	MH+ [Da]	(114+116)/(113+115)	(114+116)/(113+115) Count	(114+116)/(113+115) Variability [%]	(117+119)/(113+115)	(117+119)/(113+115) Count	(117+119)/(113+115) Variability [%]	(118+121)/(114+116)	(118+121)/(114+116) Count	(118+121)/(114+116) Variability [%]	(118+121)/(117+119)	(118+121)/(117+119) Count	(118+121)/(117+119) Variability [%]	114/113	114/113 Count	114/113 Variability [%]	116/115	116/115 Count	116/115 Variability [%]	118/117	118/117 Count	118/117 Variability [%]	121/119	121/119 Count	121/119 Variability [%]	q-Value	PEP	A3	XCorr A3	A6	XCorr A6
		TGSQGQCTQVR	2	1	1	P62857	N-Term(iTRAQ8plex); C7(Methylthio)	1514.73	0.95215	2	1.11896	1.14388	2	14.3307	1.22977	2	29.1747	1.02364	2	15.5345	0.80386	2	11.5987	1.08715	2	9.71942	0.958673	2	8.66754	1.09569	2	23.595	0	4.104e-06			High	4.18456
		EGDVLTLLESER	22	1	1	P62857	N-Term(iTRAQ8plex)	1664.9	0.967235	22	14.1446	1.047	22	35.8037	0.808819	22	48.8609	0.841545	22	11.9325	0.817331	22	13.3537	1.08864	22	27.0732	0.789399	22	14.3465	0.87112	22	26.0147	0	1.879e-08			High	3.45882
		VEFMDDTSR	13	1	1	P62857	N-Term(iTRAQ8plex)	1403.67	0.994637	13	7.5519	1.03733	13	13.2559	0.856875	13	33.3568	0.89777	13	9.31884	0.895541	13	21.562	1.08358	13	12.9144	0.905684	13	8.14188	0.862972	13	22.2989	0	0.0006624			High	2.86341
		GPVREGDVLTLLESER	1	1	1	P62857	N-Term(iTRAQ8plex)	2074.14	0.798572	1		0.593338	1		0.827059	1		1.11314	1		1.90121	1		0.38981	1		0.923902	1		1.25574	1		0	0.0004329			High	2.51269
	P04080	Cystatin-B OS=Homo sapiens GN=CSTB PE=1 SV=2 - [CYTB_HUMAN]	52.04	1	4	4	20	1.10367	20	9.16055	1.13246	20	57.2108	0.980214	20	41.3861	0.904018	20	8.80703	0.873126	20	18.6967	1.28745	20	21.0057	0.871628	20	17.5336	1.07391	20	24.1935	45.0596	52.04	4	20	98	11.1326	7.56201
		Sequence	# PSMs	# Proteins	# Protein Groups	Protein Group Accessions	Modifications	MH+ [Da]	(114+116)/(113+115)	(114+116)/(113+115) Count	(114+116)/(113+115) Variability [%]	(117+119)/(113+115)	(117+119)/(113+115) Count	(117+119)/(113+115) Variability [%]	(118+121)/(114+116)	(118+121)/(114+116) Count	(118+121)/(114+116) Variability [%]	(118+121)/(117+119)	(118+121)/(117+119) Count	(118+121)/(117+119) Variability [%]	114/113	114/113 Count	114/113 Variability [%]	116/115	116/115 Count	116/115 Variability [%]	118/117	118/117 Count	118/117 Variability [%]	121/119	121/119 Count	121/119 Variability [%]	q-Value	PEP	A3	XCorr A3	A6	XCorr A6
		VHVGDEDFVHLR	8	1	1	P04080	N-Term(iTRAQ8plex)	1726.92	1.10367	8	9.66486	0.861591	8	91.184	0.686182	8	73.9299	0.867886	8	11.6104	0.88536	8	13.8537	1.35207	8	18.6112	0.847354	8	12.306	1.01571	8	23.0184	0	1.128e-06			High	4.59069
		SQVVAGTNYFIK	4	1	1	P04080	N-Term(iTRAQ8plex); K12(iTRAQ8plex)	1935.11	1.09646	4	14.6745	1.29641	4	42.7535	1.20724	4	16.7544	1.00081	4	11.646	0.857659	4	8.50902	1.32712	4	26.2981	0.84295	4	23.9619	1.2283	4	9.403	0	0.0006054			High	3.35019
		VFQSLPHENKPLTLSNYQTNK	7	1	1	P04080	N-Term(iTRAQ8plex); K10(iTRAQ8plex); K21(iTRAQ8plex)	3370.89	1.14535	7	8.53666	1.13524	7	22.834	0.978112	7	19.3644	0.900586	7	3.48553	1.04227	7	14.8181	1.23142	7	17.6774	0.875206	7	14.9119	0.897303	7	23.0352	0	0.0005581			High	2.61609
		KFPVFK	1	1	1	P04080	N-Term(iTRAQ8plex); K1(iTRAQ8plex); K6(iTRAQ8plex)	1678.08	1.00538	1		0.453961	1		0.448834	1		0.994026	1		0.853037	1		1.2081	1		1.03333	1		0.945491	1		0.009	0.1268			High	2.05503
	P22392	Nucleoside diphosphate kinase B OS=Homo sapiens GN=NME2 PE=1 SV=1 - [NDKB_HUMAN]	51.97	2	3	8	38	1.20961	8	9.78146	0.856773	8	24.1414	0.636598	8	22.1693	0.949639	8	7.59152	0.950268	8	24.4816	1.5081	8	23.3648	0.942137	8	9.52354	0.948943	8	13.7866	74.1811	51.97	8	38	152	17.2869	8.41162
		Sequence	# PSMs	# Proteins	# Protein Groups	Protein Group Accessions	Modifications	MH+ [Da]	(114+116)/(113+115)	(114+116)/(113+115) Count	(114+116)/(113+115) Variability [%]	(117+119)/(113+115)	(117+119)/(113+115) Count	(117+119)/(113+115) Variability [%]	(118+121)/(114+116)	(118+121)/(114+116) Count	(118+121)/(114+116) Variability [%]	(118+121)/(117+119)	(118+121)/(117+119) Count	(118+121)/(117+119) Variability [%]	114/113	114/113 Count	114/113 Variability [%]	116/115	116/115 Count	116/115 Variability [%]	118/117	118/117 Count	118/117 Variability [%]	121/119	121/119 Count	121/119 Variability [%]	q-Value	PEP	A3	XCorr A3	A6	XCorr A6
		DRPFFPGLVK	2	2	1	P22392	N-Term(iTRAQ8plex); K10(iTRAQ8plex)	1784.06	1.29793	2	23.4784	1.08252	2	23.881	0.818966	2	57.4083	0.981928	2	6.66446	0.89222	2	16.0676	1.96475	2	58.1546	1.01203	2	2.08867	0.96266	2	15.714	0	1.301e-05			High	3.40424
		VMLGETNPADSKPGTIR	9	3	2	P22392;P15531	N-Term(iTRAQ8plex); K12(iTRAQ8plex)	2394.31																									0	8.103e-07			High	3.3857
		GLVGEIIKR	1	2	2	P15531;P22392	N-Term(iTRAQ8plex); K8(iTRAQ8plex)	1593.02																									0	0.001441			High	2.97842
		EISLWFKPEELVDYK	4	1	1	P22392	N-Term(iTRAQ8plex); K7(iTRAQ8plex); K15(iTRAQ8plex)	2808.6	1.15397	4	9.25757	0.973501	4	33.6679	0.740975	4	16.3851	0.852786	4	24.2178	0.860733	4	14.7512	1.72341	4	21.9329	0.896912	4	7.36846	0.816361	4	34.446	0	0.0004803			High	2.88014
		VMLGETNPADSKPGTIR	5	3	2	P22392;P15531	N-Term(iTRAQ8plex); M2(Oxidation); K12(iTRAQ8plex)	2410.31																									0	0.0005641			High	2.82391
		GLVGEIIK	6	2	2	P15531;P22392	N-Term(iTRAQ8plex); K8(iTRAQ8plex)	1436.93																									0	0.005544			High	2.77284
		TFIAIKPDGVQR	6	2	2	P15531;P22392	N-Term(iTRAQ8plex); K6(iTRAQ8plex)	1953.16																									0	2.285e-05			High	2.7483
		GDFCIQVGR	3	3	2	P22392;P15531	N-Term(iTRAQ8plex); C4(Methylthio)	1344.66																									0	0.004615			High	2.69774
		QHYIDLK	2	2	1	P22392	N-Term(iTRAQ8plex); K7(iTRAQ8plex)	1524.89	1.25585	2	2.77809	0.729706	2	1.43305	0.549165	2	1.80508	0.94513	2	2.40595	1.18981	2	6.47091	1.34471	2	14.4244	0.942137	2	2.09326	0.948943	2	6.45265	0.001	0.01452			High	2.45701
	P07451	Carbonic anhydrase 3 OS=Homo sapiens GN=CA3 PE=1 SV=3 - [CAH3_HUMAN]	51.92	1	10	10	42	1.0651	42	12.9361	0.962557	42	21.1733	0.765755	42	21.4939	0.870463	42	13.8953	0.866615	42	14.7655	1.36388	42	16.7758	0.911231	42	15.7961	0.839384	42	20.1929	63.1722	51.92	10	42	260	29.5387	7.34229
		Sequence	# PSMs	# Proteins	# Protein Groups	Protein Group Accessions	Modifications	MH+ [Da]	(114+116)/(113+115)	(114+116)/(113+115) Count	(114+116)/(113+115) Variability [%]	(117+119)/(113+115)	(117+119)/(113+115) Count	(117+119)/(113+115) Variability [%]	(118+121)/(114+116)	(118+121)/(114+116) Count	(118+121)/(114+116) Variability [%]	(118+121)/(117+119)	(118+121)/(117+119) Count	(118+121)/(117+119) Variability [%]	114/113	114/113 Count	114/113 Variability [%]	116/115	116/115 Count	116/115 Variability [%]	118/117	118/117 Count	118/117 Variability [%]	121/119	121/119 Count	121/119 Variability [%]	q-Value	PEP	A3	XCorr A3	A6	XCorr A6
		HDPSLQPWSVSYDGGSAK	4	1	1	P07451	N-Term(iTRAQ8plex); K18(iTRAQ8plex)	2539.3	1.01032	4	2.74141	0.841071	4	15.9078	0.708984	4	8.64867	0.864231	4	9.30727	0.926815	4	21.257	1.07496	4	15.7999	0.932279	4	13.1735	0.791766	4	8.27145	0	7.878e-06			High	3.73308
		YAAELHLVHWNPK	4	1	1	P07451	N-Term(iTRAQ8plex); K13(iTRAQ8plex)	2186.23	1.17586	4	11.2924	0.96034	4	10.1268	0.710122	4	10.0947	0.954671	4	10.4357	0.753071	4	31.3013	1.88657	4	34.7207	0.934621	4	11.5628	0.980331	4	7.80347	0	0.0002987			High	3.56887
		DGIAVIGIFLK	2	1	1	P07451	N-Term(iTRAQ8plex); K11(iTRAQ8plex)	1754.1	1.21132	2	5.23409	1.20481	2	5.12572	0.697783	2	2.62594	0.701553	2	7.73894	0.481681	2	16.6224	3.44417	2	4.72393	0.903594	2	1.14305	0.420886	2	30.2719	0	0.000164			High	3.09525
		IGHENGEFQIFLDALDK	1	1	1	P07451	N-Term(iTRAQ8plex); K17(iTRAQ8plex)	2554.37	1.33586	1		1.23507	1		0.777214	1		0.840639	1		0.764727	1		2.57434	1		0.756051	1		0.950052	1		0	3.845e-08			High	2.89157
		GGPLPGPYR	5	1	1	P07451	N-Term(iTRAQ8plex)	1217.69	1.10517	5	9.37442	0.98306	5	8.61806	0.798207	5	11.8623	0.872598	5	0.609037	0.916391	5	8.40818	1.36198	5	6.3221	0.95881	5	3.98875	0.797246	5	6.34738	0	0.008769			High	2.8051
		VVFDDTYDR	16	1	1	P07451	N-Term(iTRAQ8plex)	1433.72	1.00955	16	9.73803	1.04295	16	20.973	0.886133	16	33.9121	0.846349	16	15.922	0.834327	16	6.73348	1.26883	16	12.1858	0.940814	16	11.8315	0.781794	16	16.609	0	0.003245			High	2.68795
		SLLSSAENEPPVPLVSNWRPPQPINNR	4	1	1	P07451	N-Term(iTRAQ8plex)	3315.77	1.23733	4	9.41061	1.04844	4	20.4672	0.683905	4	24.3114	0.797457	4	11.2109	0.914895	4	10.5752	1.47968	4	14.2833	0.639183	4	17.9155	0.913545	4	53.6783	0	0.0005681			High	2.21716
		EPMTVSSDQMAK	4	1	1	P07451	N-Term(iTRAQ8plex); K12(iTRAQ8plex)	1932	1.02016	4	4.73155	0.947629	4	1.7078	0.814989	4	2.39341	1.02099	4	4.69799	0.951796	4	6.35737	1.22531	4	26.1036	1.01087	4	15.3294	0.975	4	8.5653	0	0.008636			High	2.08658
		TILNNGK	1	1	1	P07451	N-Term(iTRAQ8plex); K7(iTRAQ8plex)	1367.84	1.00661	1		0.69484	1		0.62504	1		0.90549	1		1.48068	1		0.7122	1		0.790506	1		1.05639	1		0.002	0.04464			High	1.36807
		GENQSPVELHTK	1	1	1	P07451	N-Term(iTRAQ8plex); K12(iTRAQ8plex)	1947.06	1.08668	1		0.599148	1		0.474918	1		0.861361	1		0.985168	1		1.23021	1		0.813979	1		0.892784	1		0.009	0.1269			High	1.54207
	P14618	Pyruvate kinase PKM OS=Homo sapiens GN=PKM PE=1 SV=4 - [KPYM_HUMAN]	51.79	2	23	25	109	1.10584	91	13.4499	1.02809	91	40.3654	0.873057	91	34.829	0.931348	91	11.5681	0.921786	91	17.4899	1.28532	91	26.9248	0.930716	91	17.7419	0.953955	91	20.1873	250.137	51.79	25	109	531	57.9	7.84033
		Sequence	# PSMs	# Proteins	# Protein Groups	Protein Group Accessions	Modifications	MH+ [Da]	(114+116)/(113+115)	(114+116)/(113+115) Count	(114+116)/(113+115) Variability [%]	(117+119)/(113+115)	(117+119)/(113+115) Count	(117+119)/(113+115) Variability [%]	(118+121)/(114+116)	(118+121)/(114+116) Count	(118+121)/(114+116) Variability [%]	(118+121)/(117+119)	(118+121)/(117+119) Count	(118+121)/(117+119) Variability [%]	114/113	114/113 Count	114/113 Variability [%]	116/115	116/115 Count	116/115 Variability [%]	118/117	118/117 Count	118/117 Variability [%]	121/119	121/119 Count	121/119 Variability [%]	q-Value	PEP	A3	XCorr A3	A6	XCorr A6
		RFDEILEASDGIMVAR	10	1	1	P14618	N-Term(iTRAQ8plex)	2126.12	1.12422	10	8.2736	0.865971	10	34.7126	0.864092	10	24.4969	0.96037	10	8.05086	1.08908	10	20.6995	1.10478	10	9.51377	1.11024	10	18.8527	0.893081	10	10.301	0	4.764e-07			High	5.227
		KGVNLPGAAVDLPAVSEK	8	1	1	P14618	N-Term(iTRAQ8plex); K1(iTRAQ8plex); K18(iTRAQ8plex)	2677.59	1.20803	8	11.0343	0.904675	8	29.9668	0.675871	8	43.8281	0.905489	8	8.4742	0.939187	8	10.4098	1.553	8	20.4507	0.888585	8	12.4877	0.990133	8	24.7136	0	9.992e-06			High	4.30826
		GVNLPGAAVDLPAVSEK	9	1	1	P14618	N-Term(iTRAQ8plex); K17(iTRAQ8plex)	2245.29	1.12484	9	8.96576	1.32005	9	17.6822	0.848672	9	26.7526	0.932931	9	18.6214	0.974391	9	8.24235	1.42069	9	50.4401	0.930716	9	12.3608	0.914736	9	26.1057	0	1.417e-06			High	3.83701
		FGVEQDVDMVFASFIR	3	1	1	P14618	N-Term(iTRAQ8plex)	2164.1	1.10413	3	18.6253	1.06472	3	50.6745	1.04965	3	13.8749	0.855728	3	12.1789	0.885938	3	8.61902	1.34946	3	21.2521	0.863703	3	4.3909	1.24322	3	1.73796	0	3.889e-06			High	3.65636
		AEGSDVANAVLDGADCIMLSGETAK	3	1	1	P14618	N-Term(iTRAQ8plex); C16(Methylthio); K25(iTRAQ8plex)	3091.51	1.45023	3	12.2717	0.762529	3	8.04101	0.437697	3	0.867872	0.82745	3	11.3698	0.881442	3	34.3384	3.07604	3	42.7647	1.06944	3	11.8926	0.596775	3	51.0729	0	3.062e-07			High	3.35196
		IYVDDGLISLQVK	6	1	1	P14618	N-Term(iTRAQ8plex); K13(iTRAQ8plex)	2071.22	1.10769	6	12.7743	0.737187	6	48.6318	0.593971	6	47.5387	0.982818	6	9.43114	0.930414	6	15.8304	1.50495	6	18.5983	1.04222	6	27.2728	1.00129	6	18.6241	0	0.003426			High	3.28396
		GDLGIEIPAEK	15	2	2	P14618;P30613	N-Term(iTRAQ8plex); K11(iTRAQ8plex)	1750.02																									0	0.0007429			High	3.24398
		LDIDSPPITAR	8	1	1	P14618	N-Term(iTRAQ8plex)	1501.85	1.17323	8	5.06782	0.860224	8	64.5396	0.708027	8	58.0058	0.936678	8	11.1762	0.914333	8	19.2543	1.46516	8	15.1145	0.953792	8	15.0507	0.903182	8	11.0372	0	0.0003451			High	2.93989
		ITLDNAYMEK	2	1	1	P14618	N-Term(iTRAQ8plex); K10(iTRAQ8plex)	1805.99	1.05634	2	0.720919	1.14889	2	64.3538	0.975612	2	61.8556	0.897021	2	2.66885	0.72986	2	29.4285	1.54612	2	25.5523	1.13867	2	10.6037	0.674533	2	27.3258	0	0.004357			High	2.77942
		APIIAVTR	4	1	1	P14618	N-Term(iTRAQ8plex)	1144.73	1.05334	4	7.09235	1.07488	4	8.49894	1.01889	4	10.5705	0.98781	4	1.5712	0.906749	4	13.4508	1.24277	4	4.72533	0.989645	4	2.30696	1.00816	4	2.24521	0	0.01055			High	2.65048
		GSGTAEVELK	5	1	1	P14618	N-Term(iTRAQ8plex); K10(iTRAQ8plex)	1598.92	1.03657	5	7.16988	0.855014	5	49.3053	0.873057	5	20.6147	0.960721	5	19.6017	0.925169	5	15.7472	1.19051	5	5.57122	0.876946	5	9.87332	0.965313	5	22.0003	0	0.004612			High	2.50307
		CDENILWLDYK	5	1	1	P14618	N-Term(iTRAQ8plex); C1(Methylthio); K11(iTRAQ8plex)	2066.05	0.982157	5	14.4473	1.19704	5	9.72481	0.981283	5	46.4957	0.789998	5	16.2028	0.884593	5	19.74	1.11785	5	8.38268	0.617586	5	21.9757	1.29087	5	6.64395	0	0.004448			High	2.44751
		LAPITSDPTEATAVGAVEASFK	5	1	1	P14618	N-Term(iTRAQ8plex); K22(iTRAQ8plex)	2783.53	1.19743	5	1.59261	1.16803	5	58.6719	1.04778	5	17.059	0.870141	5	43.2116	1.05439	5	28.443	1.27334	5	37.8487	0.760662	5	14.1561	0.940485	5	20.7519	0	2.421e-05			High	2.35342
		AGKPVICATQMLESMIK	1	1	1	P14618	N-Term(iTRAQ8plex); K3(iTRAQ8plex); C7(Methylthio); M11(Oxidation); K17(iTRAQ8plex)	2794.55	1.26119	1		0.736515	1		0.619492	1		1.0608	1		1.28837	1		1.23094	1		1.15557	1		0.976877	1		0	0.003025			High	2.34509
		EAEAAIYHLQLFEELR	4	1	1	P14618	N-Term(iTRAQ8plex)	2236.19	1.07851	4	18.535	1.15586	4	25.0857	1.17515	4	6.71478	1.05896	4	12.8831	0.898718	4	11.9079	1.33433	4	19.8051	0.916379	4	4.88841	1.08056	4	7.2816	0	1.864e-05			High	2.3366
		NTGIICTIGPASR	2	1	1	P14618	N-Term(iTRAQ8plex); C6(Methylthio)	1652.87	0.82475	2	0.0708718	0.79721	2	3.83321	0.95308	2	0.960332	0.986004	2	2.80117	0.663458	2	6.46161	1.03057	2	11.3657	1.0799	2	7.69054	0.912945	2	1.55984	0	0.0004627			High	2.1891
		VNFAMNVGK	3	1	1	P14618	N-Term(iTRAQ8plex); K9(iTRAQ8plex)	1587.91	1.0983	3	2.51872	1.27722	3	6.19255	1.02819	3	13.1526	0.862551	3	3.22916	0.807818	3	10.4099	1.40017	3	8.60753	0.813102	3	23.9999	0.940664	3	1.36326	0	0.01023			High	1.76404
		IENHEGVR	2	1	1	P14618	N-Term(iTRAQ8plex)	1257.68	1.00146	2	7.727	1.06463	2	5.18041	0.956923	2	1.24335	0.90015	2	14.2067	1.02373	2	18.9357	0.981701	2	3.12216	0.898693	2	12.4616	0.901128	2	16.2596	0.001	0.01595			High	2.96987
		VVEVGSK	1	1	1	P14618	N-Term(iTRAQ8plex); K7(iTRAQ8plex)	1325.82	1.04634	1		1.13997	1		1.01296	1		0.929758	1		1.02352	1		1.05822	1		0.838645	1		1.09582	1		0.001	0.02075			High	2.51175
		GDYPLEAVR	3	1	1	P14618	N-Term(iTRAQ8plex)	1323.73	1.04687	3	11.1194	1.06366	3	20.0267	1.13583	3	18.1906	0.883775	3	2.13162	1.01964	3	33.8726	0.930268	3	30.1056	1.00477	3	2.94469	1.11322	3	25.9015	0.001	0.02052			High	1.80345
		VFLAQK	2	2	2	P14618;P30613	N-Term(iTRAQ8plex); K6(iTRAQ8plex)	1313.84																									0.002	0.03696			High	2.52802
		MQHLIAR	1	1	1	P14618	N-Term(iTRAQ8plex)	1172.69	0.875788	1		0.407283	1		0.416914	1		0.896499	1		0.812693	1		0.944439	1		0.905598	1		0.888851	1		0.002	0.04626			High	2.3954
		DIQDLK	3	1	1	P14618	N-Term(iTRAQ8plex); K6(iTRAQ8plex)	1339.8	1.16822	3	12.3609	0.593605	3	30.1762	0.446293	3	3.3124	0.981646	3	4.17847	0.916173	3	16.4428	1.77995	3	16.3813	0.87885	3	1.8864	1.02751	3	7.27488	0.002	0.03439			High	2.38089
		SVETLK	2	2	1	P14618	N-Term(iTRAQ8plex); K6(iTRAQ8plex)	1284.8	1.24047	1		0.410387	1		0.290296	1		0.877471	1		1.06624	1		1.54102	1		0.885134	1		0.869711	1		0.002	0.03379			High	1.98909
		FDEILEASDGIMVAR	1	1	1	P14618	N-Term(iTRAQ8plex)	1970.02	1.25107	1		1.33068	1		0.729423	1		0.685782	1		1.84601	1		0.979601	1		0.786972	1		0.555077	1		0.002	0.0387			High	1.08098
		VNFAMNVGK	1	1	1	P14618	N-Term(iTRAQ8plex); M5(Oxidation); K9(iTRAQ8plex)	1603.9	0.870922	1		0.601969	1		1.02135	1		1.47768	1		0.95483	1		0.804142	1		2.31418	1		0.819186	1		0.003	0.05757			High	2.4816
	P07741	Adenine phosphoribosyltransferase OS=Homo sapiens GN=APRT PE=1 SV=2 - [APT_HUMAN]	51.67	1	8	8	31	1.03597	31	8.38983	1.2058	31	10.5231	0.915377	31	6.21736	0.792589	31	7.26146	0.687821	31	14.9024	1.63947	31	19.1918	0.864801	31	7.86231	0.69682	31	12.224	58.6673	51.67	8	31	180	19.5954	6.02393
[truncated: 13,442 more rows]
