# Supplementary material for: Proteomic Studies for the Investigation of γ-Globin Induction by Decitabine in Human Primary Erythroid Progenitor Cultures
Source: J Clin Med. 2020 Jan 3;9(1):134. doi: 10.3390/jcm9010134 (PMC7019605; doi:10.3390/jcm9010134)
Supplement: Supplementary file 1 [file jcm-09-00134-s001.zip › Supplementary Table S3.xlsx]

## Sheet: Supplementary file 3
A	Healthy samples
	culture ID	HbF (%)		Increase in HbF
		un-treated	300nM Dec	(% relative to un-treated )
	H1	3.74	8.01	114.2
	H2	10.3	19.65	90.89
	H3	5.65	8.86	56.83
	H4	12.83	19.73	53.78
	H5	5.07	9.1	79.51
	H6	2.53	4.22	66.78
	Average	6.69	11.6	77
B	Thalassemic samples
	culture ID	HbF (%)		Increase in HbF
		un-treated	300nM Dec	(% relative to un-treated )
	Th1	21.79	31.35	43.88
	Th2	15.8	22.65	43.35
	Th3	18.11	45.21	149.68
	Th4	23.48	36.67	56.13
	Th5	9.87	15.46	56.64
	Th6	17.61	27	53.29
	Average	17.78	29.72	67.16
